# Supplementary material for: Spatiotemporal variation in the fecal microbiota of mule deer is associated with proximate and future measures of host health
Source: BMC Vet Res. 2021 Jul 29;17:258. doi: 10.1186/s12917-021-02972-0 (PMC8323208; doi:10.1186/s12917-021-02972-0)
Supplement: Supplementary file 1 — Additional file 1: Table S1. Rarefied (13,000) OTU’s with counts per sample. Table S2. Primer Barcodes and Relevant Metadata for All Samples. Table S3. Weighted and unweighted Adonis tables for MaxFat, LoinThickness, Age, and RumpFat. Table S4. Phylum level correlations for taxa (December samples only) with March health outcomes in repeat deer. Table S5. Order level correlations for taxa (December samples only) with March health outcomes in repeat deer. Table S6. Family level correlations for taxa (December samples only) with March health outcomes in repeat deer. Table S7. Genus level correlations for taxa (December samples only) with March health outcomes in repeat deer. Table S8. ASV level correlations for taxa (December samples only) with March health outcomes in repeat deer. Table S9. Phylum level correlations for taxa (all samples) with the health measures of deer at time of sample collection. Table S10. Order level correlations for taxa (all samples) with the health measures of deer at time of sample collection. Table S11. Family level correlations for taxa (all samples) with the health measures of deer at time of sample collection. Table S12. Genus level correlations for taxa (all samples) with the health measures of deer at time of sample collection. Table S13. ASV level correlations for taxa (all samples) with the health measures of deer at time of sample collection. [file 12917_2021_2972_MOESM1_ESM.xlsx]

## Sheet: TableS1
Supp. Table 1. Rarefied (13,000) OTU's with counts per sample
ASV ID	C101	C102	C103	C104	C105	C106	C107	C108	C109	C110	C111	C112	C113	C114	C115	C116	C117	C118	C119	C121	C122	C123	C124	C125	C126	C127	C128	C129	C130	C131	C132	C133	C134	C135	C136	C137	C138	C139	C140	C201	C202	C203	C204	C205	C206	C207	C208	C209	C211
d1a711cefefd110c149eff7bc9a90491	0	0	0	0	0	0	0	0	0	0	0	0	0	0	0	0	0	0	0	0	0	0	0	0	0	0	0	0	0	0	0	0	0	0	0	0	0	0	0	0	0	0	0	0	0	0	0	0	0
c030af41b57879d0aa9fe4d71bdff561	0	0	0	0	0	0	0	0	0	0	0	0	0	0	0	0	0	0	0	0	0	0	0	0	0	0	0	0	0	0	0	0	0	0	0	0	0	0	0	0	0	6	0	0	0	0	0	0	0
83cb58f8ac8efbb04eaaec8e64f731a1	0	0	35	0	0	0	0	0	0	0	0	0	0	0	0	0	47	0	0	0	0	0	0	0	0	0	0	0	0	0	0	0	0	0	0	0	0	0	0	0	0	0	0	0	0	0	0	0	0
da00d638efbe66af8f39187d8dcf2cf3	10	0	0	0	0	0	0	0	0	0	0	0	0	0	0	0	0	0	0	0	0	0	0	6	0	0	24	0	0	0	0	0	0	9	0	0	11	0	0	0	0	0	0	0	8	0	0	0	18
f1be732f33ff306eacb6266a684d4d65	0	0	0	0	0	0	0	0	0	0	0	0	0	0	0	0	0	0	0	0	0	0	0	0	0	0	0	0	0	0	0	0	0	0	0	0	0	0	0	0	0	0	0	0	0	0	0	0	0
856220d20c01aa028a775b369a840c80	4	0	0	0	0	0	0	0	0	0	0	0	0	0	0	0	0	0	0	0	23	0	0	0	0	0	0	0	0	0	0	0	0	0	0	0	0	0	0	0	0	0	0	0	0	0	0	0	0
59729bfb28c6cd783aac4ac1ffde8937	0	0	0	0	0	0	0	0	0	0	0	0	0	0	0	0	0	0	0	0	0	0	0	0	0	0	0	0	0	0	0	0	0	0	0	0	0	0	0	0	0	0	0	0	0	0	0	0	0
0ed63054e235fef206bc83a13032af36	0	0	0	0	0	0	0	0	0	0	0	0	0	0	0	0	0	0	0	0	0	0	0	0	0	0	0	0	0	0	0	0	0	0	0	0	0	0	11	0	0	0	0	0	0	0	0	0	0
f90262daf0bcfbb1d3680fd79e1dd201	0	0	0	0	0	0	0	0	0	0	0	0	0	0	0	0	0	0	0	0	0	0	0	0	0	0	0	0	0	1	0	0	0	0	0	0	0	0	0	0	0	0	0	0	0	0	0	0	0
863edcca82fcdda7b2a1a470a78e4801	0	0	0	0	0	0	0	0	0	0	0	0	3	0	0	0	0	0	0	0	0	0	0	0	0	0	0	0	0	0	0	0	0	0	0	0	0	0	0	0	0	0	0	0	0	0	0	0	0
aec10ac005a85c1acb823472b97942f2	0	0	0	0	0	0	0	0	0	0	0	0	0	0	0	0	0	0	0	0	0	0	0	0	0	0	0	0	0	0	0	0	0	0	0	0	0	0	0	0	40	0	0	0	0	0	0	0	0
7b93475b3715f4dc58cb40c19d2566a9	0	0	0	0	7	14	0	0	0	0	0	0	0	0	0	0	0	0	5	0	0	0	0	0	0	0	0	0	0	0	0	0	0	0	0	0	0	0	0	0	0	0	0	0	11	0	13	0	0
f1b771681e43e04408efd73e355e26f3	0	0	0	0	0	0	0	0	0	0	0	0	0	0	0	0	0	0	0	0	0	0	0	0	0	0	0	0	0	0	0	0	0	0	0	0	0	0	0	0	0	0	0	0	0	0	0	0	0
3f55b5e8b4ff8333d03cf68ea8ea4e34	54	9	46	13	17	30	109	173	2	3	38	8	12	17	31	117	43	49	26	42	67	120	21	47	40	6	53	39	15	175	57	29	6	8	32	0	11	105	366	8	0	0	0	30	15	0	27	7	9
bc2a3a144a7a4ced9d7ed4d3a1e1ea15	0	0	0	0	0	0	0	0	0	0	0	0	0	0	0	0	0	0	0	0	0	0	0	0	0	0	0	0	0	0	0	0	0	0	0	0	0	9	0	0	0	0	0	0	0	0	0	0	0
f07375a77d57a91e7608aebfdfeccca6	0	0	0	0	0	0	0	0	0	0	0	0	0	0	0	0	0	0	0	0	0	0	0	0	0	0	0	0	0	0	0	0	0	0	0	0	0	0	0	0	0	0	0	0	0	0	0	0	0
66a11a2549b9850bee547ce54ee406d4	0	0	0	0	0	0	0	0	0	0	0	0	0	0	0	0	0	0	0	0	0	0	0	0	0	0	0	3	0	0	0	0	0	0	0	0	0	0	0	0	0	0	0	0	0	0	0	0	0
09f9ef9fa1f22f779012d5c6df37c445	0	0	0	0	0	0	0	0	0	0	0	0	0	0	0	0	0	0	0	0	0	0	0	0	0	0	0	0	0	0	0	0	0	0	0	0	0	0	0	0	0	0	0	0	0	0	0	0	0
a843ab84bf8e73a5f98298586f0b7105	0	0	0	0	0	0	0	0	0	0	0	34	0	0	0	0	0	0	0	0	20	18	0	0	0	0	0	0	0	0	0	0	0	0	0	0	0	0	0	0	128	0	0	0	0	0	0	3	64
18c6c40a44aacaf8bf7f23cbd1c6df3d	0	0	0	0	0	0	0	0	0	0	0	0	0	0	0	0	0	0	0	0	0	0	7	0	0	0	0	0	0	0	0	0	0	0	0	0	0	0	0	0	0	0	0	0	0	0	0	0	0
be3e0a05c0506cc67592275e7536d6b3	8	18	0	0	0	25	0	0	30	10	16	8	0	0	0	0	0	19	15	0	0	0	0	0	0	3	0	0	0	12	16	9	0	0	0	0	0	0	0	0	3	0	12	0	0	10	0	9	6
a06029076fb98460575e17fe0e66bfb1	0	0	0	0	0	0	0	0	0	0	0	0	0	0	0	0	0	0	0	0	0	0	0	0	0	0	0	0	0	0	0	0	0	0	0	0	0	0	0	0	0	0	0	0	0	0	0	0	0
1553d26200dc50ddad7ea05704f33a98	0	0	0	0	0	0	0	0	0	0	0	0	0	0	0	0	0	0	0	0	0	0	0	0	0	0	0	0	0	0	0	0	0	0	0	0	0	0	0	0	0	0	0	0	0	0	0	0	0
74af31672e16f77e02e4b2980426ecf8	0	0	0	0	0	0	0	0	0	0	0	0	0	0	0	0	0	0	0	0	0	0	0	0	0	0	0	0	0	0	0	0	0	0	0	0	0	0	0	0	0	0	0	0	0	0	0	0	0
925818206570620df8b034d222a9c20f	0	0	0	0	0	0	0	0	0	0	0	0	0	0	0	0	299	0	0	0	0	0	0	0	0	0	0	0	0	0	0	144	0	0	0	0	0	0	0	0	0	0	0	0	0	0	0	0	6
7a6a1def0ae354fd3d92e75df4624c76	0	0	0	0	0	0	0	0	0	0	0	0	0	0	0	0	0	0	0	0	0	0	0	0	0	0	0	0	0	0	0	0	0	0	0	0	0	0	0	0	0	0	0	0	2	0	0	0	0
96de34503218d6eec824f26c08518554	0	0	0	0	0	0	0	0	0	0	0	0	0	0	0	0	0	0	0	0	0	0	102	0	0	690	0	0	0	0	0	0	0	0	0	0	0	0	709	0	0	0	0	0	0	0	0	0	0
23f27d36c9c6624388afe2e21be33187	0	0	0	0	0	0	0	0	0	0	0	0	0	0	0	0	0	0	0	0	0	0	0	0	0	0	0	0	0	0	0	0	0	0	0	0	0	0	0	0	0	0	0	0	0	0	0	0	0
75b4c772ef9e4aa0f20f8537730ad983	0	3	0	0	66	0	0	34	34	0	0	0	0	0	0	0	0	0	0	132	43	5	0	83	0	16	16	0	0	0	0	0	17	0	0	0	0	0	0	0	43	19	0	167	0	43	0	0	0
e997dd9fb3608c7b5142bf8e3cab660a	0	0	0	0	0	0	0	0	0	0	0	0	0	0	0	0	0	0	0	0	0	0	0	0	0	0	0	0	0	0	0	0	0	0	0	0	0	0	0	0	0	0	0	0	0	0	8	0	0
fe242b36df78c9e896b52b71a864e026	0	0	0	0	0	0	0	0	0	0	0	3	0	0	0	0	0	0	3	5	5	0	0	0	0	0	0	0	0	5	0	0	0	0	0	0	0	0	0	0	0	0	0	0	0	0	0	0	0
733a0c329ab2bd49f07303723bbe9597	0	0	0	0	0	0	0	0	0	0	0	0	0	0	0	0	0	0	0	0	0	0	0	0	0	0	0	0	0	0	0	0	0	0	13	0	0	0	0	0	0	0	0	0	0	0	0	0	0
59f013b2c32cae400c69c161af9ed56a	0	0	0	0	0	0	0	0	0	0	0	5	0	0	0	0	0	0	0	0	0	0	0	0	0	0	0	0	0	0	0	0	0	0	0	0	0	0	0	0	0	0	0	0	0	0	0	0	0
655882dfc3a167ec409e0b08ab745cc3	0	0	0	0	0	0	0	0	0	0	0	0	0	0	0	0	0	0	0	0	0	0	0	0	0	0	0	0	0	0	0	0	0	0	0	0	0	0	0	0	0	0	0	0	0	0	0	21	0
dabaa6593a0d53f90c088e4ce11a8b22	0	0	0	0	0	0	0	0	0	0	0	0	0	0	0	0	0	0	0	0	0	0	0	0	0	0	0	0	0	18	0	0	0	0	0	0	0	0	0	0	0	0	0	0	0	0	0	0	0
f21de6b3c593327ce421b45d12dfb396	13	0	0	215	0	0	0	0	0	0	62	0	0	0	0	0	0	0	73	0	0	0	0	19	0	0	0	0	17	0	27	22	0	0	0	47	0	18	0	57	0	17	0	43	0	0	122	0	0
0142a2c6db54dab86d59cd12086a3102	0	0	0	0	0	0	0	0	0	0	0	0	0	0	0	0	0	0	0	0	0	0	0	0	0	0	3	2	0	0	0	0	0	0	0	0	0	0	0	0	0	0	0	0	0	0	0	0	0
62c055834682cd9e7f578b46be16a432	0	0	0	0	0	0	0	0	0	0	0	0	0	0	0	0	0	0	0	0	0	0	0	0	0	0	0	0	0	0	0	0	0	0	0	0	0	0	0	0	0	0	0	0	0	0	0	0	0
f4c01772d9cc7d7d1cc9db7dce4eae40	1	0	0	0	0	0	0	0	0	0	0	0	0	0	0	0	0	0	0	0	0	0	0	0	0	0	0	0	0	0	0	0	0	0	0	0	0	0	0	0	0	0	0	0	0	0	0	0	0
d0c4ae5c6e9f8fc95242aea0a1c099bf	0	0	0	0	0	0	0	0	0	0	0	0	0	0	0	0	0	0	0	0	0	0	0	0	0	0	0	0	0	0	0	0	0	0	0	0	0	0	0	0	0	0	0	0	0	0	0	0	0
91d27024ba046b0fafc892c277a59e43	0	0	0	0	0	0	0	0	0	0	0	0	0	0	0	0	0	0	0	0	0	0	0	0	0	0	0	0	0	0	0	0	0	0	0	0	0	0	0	0	0	0	0	0	0	0	0	0	0
2b8f6f72f92484cbda0ee168694b0922	0	0	0	0	0	0	0	0	0	0	0	0	0	0	0	0	0	0	0	0	0	0	0	0	0	0	0	0	0	0	0	0	0	3	0	0	0	0	0	0	0	0	0	0	0	0	0	0	0
ec8094d9c93319b099c8da2d92fbf068	1	0	0	0	0	0	0	0	0	0	0	0	0	0	0	0	0	0	0	0	0	0	0	0	0	0	0	0	0	0	0	0	0	0	0	0	0	0	0	0	0	0	0	0	0	0	0	0	0
6143afe371458e0fb61ab52c616df4bf	0	0	0	0	0	0	0	0	0	0	0	0	0	0	0	0	0	0	0	0	0	0	0	0	0	0	0	0	0	0	0	0	0	0	0	0	0	0	0	0	0	0	0	0	0	0	0	0	1
49aaf1270910bb9990fcf392129136c5	0	0	0	0	0	0	0	0	0	0	0	0	0	0	0	0	0	0	0	0	0	0	0	0	0	0	0	0	0	0	0	0	8	0	0	0	0	0	0	0	0	0	0	0	0	0	0	0	0
91aa01b9e73b48dd007eb7cd3dc8834b	0	0	0	0	0	0	0	0	0	0	0	0	0	0	0	0	0	0	0	0	0	0	0	0	0	0	0	0	0	0	0	0	0	0	0	0	0	0	0	0	0	0	0	0	0	0	0	0	0
ae1a076ec165fc8a5326dc4aed91b92d	0	0	0	0	0	40	0	0	0	0	0	0	0	0	0	0	0	0	0	0	0	0	0	0	0	0	0	0	0	0	0	0	0	0	0	0	0	0	0	0	0	0	0	0	0	0	0	0	0
56852c1f9a9b0e5b6a2579bb19ce3986	0	0	0	0	0	0	0	0	0	0	0	0	0	0	10	0	0	0	0	0	0	22	0	5	0	0	0	0	0	0	0	0	0	0	0	0	0	0	0	0	0	0	0	0	0	0	0	0	0
ca4c9d1eaf44375c46c041f7fabbe015	0	0	0	0	0	0	0	0	0	0	0	0	0	0	0	0	0	0	0	0	0	0	0	0	0	0	0	0	0	0	0	0	0	0	0	0	0	0	0	0	0	0	0	0	0	0	0	0	0
9ad5e53ef7e0ff375c1dfc8fe05678e5	0	0	0	0	0	0	0	0	0	0	0	0	0	0	0	0	0	0	0	0	0	0	0	0	0	0	0	0	0	0	0	0	0	0	0	0	0	0	0	0	0	0	0	7	0	0	0	0	0
a076c4f812a2f5a7a196345f56b7c5f7	0	0	0	0	0	0	0	0	0	0	0	0	0	0	0	0	0	0	0	0	0	0	0	0	0	0	0	0	0	0	0	0	0	0	0	0	0	0	0	0	0	0	0	0	0	0	0	0	0
82a9536135b4a48e31ab998e28dbeecf	0	0	0	0	0	4	0	0	0	0	0	0	0	0	0	0	0	0	0	0	0	0	0	0	0	0	0	0	0	0	0	0	0	0	0	0	0	0	0	0	0	0	0	0	0	0	0	0	0
7a7c2c3bad30bfe3cb595d4c4ecdc746	343	0	218	0	0	0	0	0	0	66	0	0	430	0	406	0	0	0	216	135	0	138	549	0	0	0	0	0	0	51	42	95	125	0	325	0	0	0	35	0	0	0	54	0	0	469	0	0	9
e2f18d18d88d25720ff04cc4ce7fc599	0	0	0	10	0	0	0	0	0	0	0	0	0	0	0	0	0	0	0	0	0	5	0	0	0	0	0	0	0	0	0	0	0	0	0	0	0	0	0	0	0	0	0	0	0	0	0	0	0
eb959aea4696d0b2016bcb07e1359672	0	0	0	0	0	0	0	0	0	0	0	0	0	0	0	0	0	0	0	0	0	0	0	0	0	0	0	0	0	0	0	0	0	0	0	0	0	7	0	0	0	0	0	0	0	0	0	0	0
32f27ef40ffc3a54bc187b0f92b30574	0	0	0	0	0	0	0	0	0	0	0	0	0	0	0	0	0	0	0	0	0	0	0	0	0	0	0	0	0	0	0	0	0	0	0	0	0	0	0	0	0	0	0	0	0	0	0	9	0
2b6a4b5c0893fa111589fc8eda6f98f6	0	0	0	0	0	0	0	0	0	0	0	3	0	0	0	0	0	0	0	0	0	0	0	0	0	0	0	0	0	0	0	0	0	0	0	0	0	0	0	0	0	0	0	0	0	0	0	0	0
9267d2bcee535c2c28a239c3d6099235	3	0	0	0	0	0	0	0	0	0	0	0	0	0	0	0	0	0	0	0	0	0	0	0	0	0	0	0	0	0	0	0	0	0	0	0	0	0	0	0	0	0	0	0	0	0	0	0	0
d46e2205f0c6ecf67b51f83d111c509c	14	49	0	297	0	0	0	5	9	18	29	0	4	27	0	6	0	9	10	8	4	2	32	0	16	5	2	29	1	0	0	0	2	1	2	6	3	1	0	0	0	14	5	7	17	6	4	1	0
660b374124a4e5555617068057d2d7b7	0	0	0	0	0	0	0	0	0	0	0	0	0	0	0	0	23	0	0	0	0	0	0	0	0	0	0	0	0	0	0	11	0	0	0	0	0	0	0	0	0	0	0	0	0	0	0	0	0
3182651cff7161d55ba75838128cc0d6	0	0	0	0	0	0	0	0	0	0	0	0	0	0	0	0	0	0	0	0	0	0	0	0	0	0	0	0	0	0	0	0	0	0	0	0	0	0	0	0	0	0	0	0	0	0	0	0	0
f3e9d78daeea42d345080748e31ae3dd	0	0	0	0	0	0	0	0	0	0	0	0	0	0	0	0	0	0	0	0	0	0	0	0	0	0	0	0	0	0	0	0	0	0	7	0	0	0	0	0	0	0	0	0	0	0	0	0	0
170af322bf9f81e7086a39e330ee5fd9	0	0	0	0	0	0	0	0	0	0	0	0	0	0	0	0	0	0	0	0	0	0	0	0	0	0	0	0	0	0	0	0	0	0	0	0	0	0	0	0	0	0	0	0	0	0	0	0	0
6b2b2398eb9bd80ac26cf308eddb3489	0	0	0	0	0	26	0	0	0	0	0	35	176	0	0	0	541	0	0	0	0	0	0	0	0	0	0	0	0	0	330	0	0	0	0	0	0	0	31	0	0	0	0	0	0	0	0	104	0
2cbe0e99f7e02607041e96c7c365c173	0	0	28	0	0	0	0	0	0	0	0	0	0	0	17	0	0	27	0	0	35	24	0	174	23	37	0	99	6	135	0	0	0	0	0	0	9	0	0	0	61	0	86	21	198	98	50	0	0
d7378078eee3b5b79c3a13e15e648325	0	0	0	0	0	0	0	0	0	0	0	0	0	0	3	0	0	0	0	0	0	0	0	0	0	0	0	0	0	0	0	0	0	0	0	0	0	0	0	0	0	0	0	0	0	0	0	0	0
82891f5d485f8444cc4745c8a0038e04	0	0	0	0	0	0	0	0	0	0	0	0	0	0	0	0	0	0	0	0	0	0	0	0	0	0	0	0	0	0	0	0	0	0	0	0	0	0	0	0	0	0	0	0	0	0	0	0	0
670e1ff8e932d838116aef318c1ed548	0	0	0	0	0	13	0	0	0	0	0	0	0	0	0	0	0	0	10	0	0	0	0	0	0	0	7	0	4	0	0	0	0	0	0	0	0	0	0	0	0	0	0	0	0	0	0	0	0
12104adbca97546053cc1b49572e5ae1	0	0	0	0	0	0	0	0	0	0	0	0	0	0	0	0	0	0	1	0	0	0	0	0	0	0	0	0	0	0	0	0	0	0	5	0	0	0	0	0	0	0	0	0	0	0	0	0	0
30f04445d01618cf8154d9c66c39ceb7	5	0	0	3	0	0	0	0	0	0	0	0	0	0	0	0	0	0	0	0	0	0	0	0	0	0	0	0	0	0	0	0	0	0	0	0	0	0	0	0	0	0	0	0	0	0	0	0	6
e6d68b3010c06c12b0c2297bf8fa5360	0	0	0	0	0	0	0	0	0	0	0	0	0	0	0	0	0	0	0	0	0	0	0	0	0	0	0	0	0	0	0	0	0	0	0	0	0	0	0	0	0	0	0	0	3	0	0	0	0
b6431b0c83e4d6349e10488c672f6e1e	0	49	0	0	0	94	0	19	0	24	75	0	4	0	0	78	0	0	2	0	0	0	0	11	0	46	0	0	19	32	0	0	0	0	0	0	0	14	55	25	0	0	9	0	0	21	116	0	0
3b3aee03b7250f61b0f7c239db176f90	0	0	0	0	0	0	0	0	0	0	0	0	0	0	0	0	0	0	0	0	0	0	0	0	0	0	0	0	0	0	0	0	0	0	0	0	0	0	0	0	0	0	0	0	0	0	0	0	0
07094194339cb7e30e9ea0b25abbbd56	0	0	0	0	0	0	0	0	0	0	0	0	0	0	0	0	0	0	0	0	0	0	0	0	0	0	0	0	0	0	0	0	0	0	0	0	0	0	0	0	0	0	0	0	0	0	0	0	0
47aeed299cf7b76bff3beff9d4998a54	0	0	26	0	27	0	29	22	0	0	29	0	19	30	0	0	0	0	0	0	19	4	0	0	0	0	0	0	0	23	0	0	0	0	0	66	0	0	0	0	0	51	0	0	0	0	0	0	0
c588d7f0ac1fc5c458fbc7cdee5d73b6	0	0	0	0	0	0	0	0	0	0	0	0	0	0	0	0	0	0	0	0	0	0	0	0	0	0	0	0	0	0	0	0	0	0	0	0	0	0	0	0	0	0	0	0	0	0	0	0	0
056e9a64f9efeb179c45a1d3c3ba73da	0	0	0	0	0	0	0	0	0	0	0	0	0	0	0	0	0	0	0	0	0	7	0	0	0	0	0	0	0	0	0	0	0	0	0	0	0	0	0	0	0	0	0	0	0	0	0	0	0
b6b2e2b5cb46ca2fa219e1c776d47523	0	0	0	81	4	6	0	0	0	0	4	0	7	0	0	0	0	0	0	17	0	0	0	0	0	0	0	0	2	0	0	0	0	2	0	0	0	0	0	0	0	0	0	6	0	9	10	0	0
56e6e1f5db47a8382e1cc5548d13ac9e	0	0	0	0	0	0	0	0	0	0	0	0	0	0	0	0	0	0	0	0	16	0	0	0	0	0	0	0	0	0	0	6	0	0	0	0	0	0	0	0	0	0	0	0	0	0	0	0	0
9c0f1652c44e67e28cdd5e5a2e966447	0	0	0	0	0	0	0	0	0	0	0	0	0	0	0	0	0	0	0	0	0	0	0	0	0	0	0	0	0	0	0	0	0	0	0	0	0	0	0	0	0	0	0	0	0	0	0	0	0
40e5f3643c53bc5cbba19c85dc283efb	0	98	124	30	229	57	229	0	0	0	117	182	141	116	229	0	0	12	76	86	312	207	95	86	267	129	0	166	123	44	0	78	28	102	26	36	55	133	256	343	313	62	114	148	110	109	92	0	0
b8fe41556cc98c349f6cebfe706be6a8	0	0	0	0	0	0	0	0	0	0	0	0	0	0	0	0	0	0	0	0	0	0	0	0	0	0	0	0	0	0	0	0	0	0	0	0	0	0	0	0	0	0	0	0	0	0	0	0	0
f4cca28021bcc92e89d4c72b55a4375e	0	0	0	0	0	0	0	0	0	0	0	0	0	0	0	0	0	0	0	10	0	0	0	0	0	0	0	0	0	0	0	0	7	0	0	0	3	0	0	0	0	0	18	0	0	0	0	0	0
04ad79bcbbcf33c064433cb44d3764ab	0	0	0	0	0	0	0	0	0	0	0	0	0	0	0	0	0	0	0	0	0	0	0	0	0	0	0	0	0	11	0	0	0	0	0	0	0	0	0	0	0	0	0	0	0	0	0	0	0
83651b42f265bd49bfc49ec5c7bcd677	0	0	0	0	0	0	0	0	0	0	0	0	0	0	0	0	0	0	0	0	0	0	0	0	0	0	0	0	0	0	0	0	0	0	0	0	6	0	0	0	0	0	0	0	0	0	0	0	0
d09b7054c49f181e66a9ea7533ba2f90	0	0	0	0	0	0	0	0	0	0	0	0	0	0	0	0	0	0	0	0	0	0	0	0	0	0	0	0	0	0	0	0	0	0	0	0	0	0	0	0	0	0	0	0	0	0	0	0	0
fb5fca634ebf2bd8e2a2f488dc8bf132	0	0	0	0	0	0	0	0	0	0	0	0	0	0	0	0	0	0	0	0	0	0	0	0	0	0	0	0	0	0	0	0	0	0	0	0	0	0	0	0	0	0	0	0	0	0	0	0	0
0bcd7fe9e8b6e3fd580bdf38e245504f	0	0	0	0	0	0	0	0	36	0	0	0	0	0	0	0	0	0	0	0	0	0	0	0	0	0	44	0	0	0	0	0	0	0	0	0	0	0	0	0	0	0	0	4	0	0	0	0	0
69feb367b2fc037a886f36c58c542d99	0	0	0	0	0	0	0	0	0	0	0	0	0	0	0	0	0	0	0	0	0	0	0	0	0	0	0	0	0	0	0	0	0	0	0	0	0	0	0	0	0	6	0	0	0	0	0	0	0
5397fddb2b0392742269888be43e9cc6	132	33	101	64	39	45	151	97	0	0	183	0	0	180	57	212	0	97	0	161	193	264	60	228	30	8	33	95	24	179	121	108	26	26	513	79	59	77	136	86	36	124	28	33	119	103	120	31	34
0800044f3c37ba26be25e9222b673c6a	0	0	0	0	0	0	0	0	0	0	0	0	0	0	0	0	0	0	0	0	0	0	0	0	0	0	0	0	0	0	0	0	0	0	0	0	0	0	0	0	0	0	0	0	0	0	0	0	0
0324ad641e6199a165fb22dbbe3abce5	0	0	0	0	0	0	0	39	0	0	0	0	0	0	0	0	0	0	0	0	0	0	0	0	0	0	0	0	0	0	0	0	0	0	0	0	0	0	0	0	0	0	0	0	0	0	0	0	0
1d3fed78907afaa71acb06d5f18b5f93	0	0	0	0	0	0	0	0	0	0	0	6	0	0	0	0	0	0	0	0	0	0	0	0	0	0	0	0	0	0	0	0	0	0	0	0	0	0	0	0	0	0	0	0	0	0	0	0	0
30077790dc7133e7faedc06c912a8f3b	0	74	11	0	0	0	0	0	18	0	0	0	0	0	0	0	0	0	0	0	0	0	0	0	0	0	0	0	0	0	0	0	0	0	0	23	0	0	0	0	0	9	0	0	26	2	0	0	0
7b9b246af414360c835b5453e06cfce9	0	0	0	0	0	0	0	0	0	0	0	0	0	0	0	0	0	0	0	0	0	0	0	0	0	0	0	0	0	0	0	0	0	0	0	0	0	0	0	0	0	0	0	0	0	0	0	0	0
22c45aeb3c322a7cf626084dd00959fc	0	0	0	0	0	0	0	0	0	0	0	6	0	0	0	0	0	0	0	0	0	0	0	2	0	0	0	0	0	0	0	0	0	0	0	0	0	0	0	0	0	0	0	0	0	0	0	0	0
bf9db3e9c7453a0ba815dd31ca5babbf	0	0	0	0	0	0	0	7	3	0	0	0	0	0	0	0	0	0	0	0	9	0	0	0	0	0	0	0	4	0	0	0	0	0	0	0	0	5	0	0	0	0	0	0	0	0	0	0	0
73a37b270ecf495414e5ae5cbc59fef8	0	0	0	0	0	0	0	0	0	0	0	0	0	0	0	0	0	0	0	0	0	0	0	0	0	0	0	0	0	0	0	0	0	0	0	0	0	0	0	0	0	0	0	0	0	0	0	0	0
701494b9f172742026f8f2061c9992b9	0	0	0	0	0	0	0	0	0	4	0	0	0	0	0	0	0	0	0	0	0	0	0	0	0	0	0	0	0	0	0	0	0	0	0	0	0	0	0	0	0	0	0	0	0	0	0	0	0
cc32fa9ba28f5e37a3f1d896923d8a7b	0	0	0	0	0	0	0	0	4	0	0	0	0	0	0	0	0	0	0	0	0	0	0	0	0	0	0	0	0	0	0	1	0	0	0	0	0	0	0	0	0	0	0	0	0	0	0	0	0
a4212dd8a2d8b481422873f938b5596e	0	0	42	0	0	326	0	0	0	0	0	0	0	0	0	44	0	14	186	0	9	0	0	48	100	0	0	0	0	7	0	0	0	0	0	0	0	0	0	0	245	0	0	0	0	0	0	0	0
198c15f184d833d20f144f9be7cd8fdb	0	0	0	0	0	0	0	0	0	0	0	0	0	0	0	0	0	0	0	0	0	0	0	0	0	0	0	0	0	0	0	0	0	0	0	0	0	0	0	0	0	0	0	0	0	0	0	0	0
8034b63e911e5011c3d12686c005332d	0	0	0	0	0	0	0	0	0	0	0	0	0	0	0	0	0	0	0	0	0	0	0	0	0	4	0	0	0	0	0	0	0	0	0	0	0	0	0	0	0	0	0	0	0	0	0	0	0
cd0345da0bc948848ee354bff8de270e	0	0	0	0	0	0	0	0	0	5	0	0	10	0	0	0	0	0	0	0	0	0	0	0	0	0	0	0	9	0	0	0	38	0	0	0	0	0	0	0	0	0	0	0	0	0	0	0	0
2bd8e779dc5c49f1e5cc61335632c6e6	0	0	0	0	0	0	0	0	0	0	0	0	0	0	0	0	0	0	0	0	0	0	0	0	0	0	0	0	0	0	0	0	0	0	0	0	0	0	0	0	0	0	0	0	0	0	0	0	0
548cf757f740cda8d8a417d46f79abbf	0	0	0	0	0	0	0	0	4	0	0	0	0	0	0	0	0	0	0	0	0	0	0	0	0	0	0	0	0	0	0	0	0	0	0	0	0	0	0	0	0	0	0	0	0	0	0	0	0
657628889c6e7dc8c408abaf2add7315	6	3	0	0	5	0	0	10	0	5	15	3	0	3	0	0	0	2	12	0	1	0	0	0	0	4	11	1	5	0	0	4	9	3	18	7	17	4	0	0	0	1	0	0	0	0	0	5	4
ed0d121f14ecb03714543998aed34749	7	30	0	18	0	0	0	0	0	0	0	0	0	0	0	1	0	14	0	0	0	0	0	0	0	0	0	0	0	0	0	0	0	0	0	6	0	0	0	0	0	0	0	0	7	0	0	3	5
9d87b0795f8f5557d0fb8a1bd26e9f49	0	0	0	0	0	0	0	0	0	0	0	0	0	0	0	0	0	0	0	0	0	0	0	0	0	0	0	0	0	0	0	0	0	0	0	0	0	0	0	0	0	0	0	0	0	0	0	0	0
111ee73338f052ba22e0874e79e7dded	0	0	0	0	0	0	0	0	0	0	0	0	7	0	0	0	0	0	0	0	0	0	0	0	0	0	0	0	0	0	0	0	0	0	0	0	0	0	0	0	0	0	0	0	0	0	0	0	0
624e74231132df9bfe08435bffc316f5	0	0	0	0	0	0	0	0	0	0	0	0	0	0	0	0	0	0	0	0	0	0	0	0	0	0	0	0	0	0	0	0	0	0	0	0	0	0	0	0	0	0	0	0	0	0	0	0	0
f675ea33746ae36b124e2781667ab6e5	0	0	0	0	0	0	0	0	0	0	0	0	0	0	0	0	0	0	0	0	0	0	0	0	0	0	0	0	0	0	0	0	0	0	0	0	0	0	0	0	0	0	0	0	0	0	0	0	0
68061cfd525c6f4985fdbc68cd8d52a6	0	0	19	0	0	0	0	0	0	0	59	0	0	0	0	0	0	0	0	0	0	0	0	0	0	0	11	0	0	0	0	0	0	33	0	0	0	0	0	0	0	0	0	0	0	0	0	0	0
502b82a95f6ba8c649d7121b1ad2609d	0	0	0	0	0	0	0	0	0	0	0	17	0	0	0	0	0	0	0	0	0	0	0	0	0	0	0	0	0	0	0	0	0	0	0	0	0	0	0	0	0	0	0	0	0	0	0	0	0
5cb844b75ee18a830b2df518e8d9124e	0	0	0	0	0	0	0	0	0	0	0	0	0	0	17	0	0	0	0	0	0	0	0	0	0	0	0	0	0	0	0	0	0	0	0	0	0	0	0	0	0	0	0	0	0	0	0	0	0
2ae7180607ebb1ab2c00609a0b598eaa	17	0	0	0	0	0	0	0	0	0	0	0	0	0	0	0	0	172	0	0	0	0	0	13	0	0	0	0	0	0	0	0	0	0	0	0	174	0	0	0	0	0	0	0	0	27	0	0	17
8e5045939d399d8d676bc9d2c0d4fc39	0	0	0	0	0	0	0	0	0	0	0	0	0	0	0	0	0	0	0	0	0	0	0	0	0	0	0	0	0	0	0	0	0	0	0	9	0	0	0	0	0	0	0	0	0	0	0	0	0
d3bf0bf884a784ad4edc366cb952fed2	0	0	0	0	0	0	0	0	0	0	0	0	0	0	0	0	0	0	0	0	0	0	0	0	0	0	0	0	0	0	0	0	0	0	0	0	0	0	0	0	0	0	0	0	0	0	0	0	0
484a48eeeded07699c11baac3964cb10	0	0	0	0	0	0	0	0	0	0	0	0	0	0	0	0	0	0	0	0	0	0	0	0	0	0	0	0	0	0	0	0	0	0	0	0	0	0	0	0	0	0	0	0	0	0	0	0	0
e87ffd365fbaf85e5237c5ca3e89e2ec	0	0	0	0	0	0	0	0	0	0	0	3	0	0	0	0	0	0	0	0	0	0	0	0	0	0	0	0	0	0	0	0	0	0	0	0	0	0	0	0	0	0	0	0	0	0	0	0	0
1ddda1846155bf63ea753afb1f597d5d	0	0	0	0	0	0	0	0	0	0	3	3	0	0	0	0	0	0	0	0	0	0	0	0	0	77	0	0	0	0	0	0	34	0	0	0	4	0	0	0	0	0	0	0	0	0	0	0	0
47845e628f9b9b82d4661a2464c726fb	0	0	0	0	0	0	0	0	0	0	0	0	0	0	0	0	0	0	0	0	0	0	0	0	0	0	0	0	0	0	0	0	0	0	0	0	0	0	0	0	0	0	0	0	0	0	0	0	0
4ecb43dd29f7a16ee063fa89502644ad	0	0	0	0	0	0	0	0	0	0	0	0	0	0	0	0	0	0	0	0	0	0	0	0	0	0	0	0	0	0	0	0	0	0	6	0	0	0	0	0	0	0	0	0	0	0	0	0	0
3a62f4af465cf32fec1c84ca2654b733	0	0	0	0	0	0	0	0	0	0	0	0	0	0	0	0	0	0	0	0	0	0	0	0	0	0	0	0	0	0	0	0	0	0	0	0	0	0	0	0	0	0	0	0	0	0	0	0	0
4f2c33a7290f28b1b3079eec27f083b5	0	0	166	0	0	0	0	0	0	0	0	0	0	0	0	0	0	0	0	0	0	0	0	0	0	0	0	0	0	0	0	0	0	0	0	0	0	0	0	0	0	0	0	0	0	0	0	17	0
18f2a19be16d1ea0f322c3de9c73597f	0	0	20	0	0	0	0	0	0	0	0	0	0	0	0	0	0	0	4	0	0	0	0	0	0	0	0	0	0	0	0	36	0	0	0	0	0	0	0	0	0	0	0	0	0	0	0	0	0
018030fe4a456c79a08c376ad5d8b550	0	0	0	0	0	0	0	0	0	0	0	0	0	0	0	0	0	0	0	0	0	0	0	0	0	0	0	0	0	0	0	0	0	0	0	0	0	0	0	0	0	0	0	0	0	0	0	0	0
e793069988a04de7744abf0983e2a89f	0	0	0	0	0	0	0	0	0	0	3	0	0	0	0	0	0	0	3	0	0	0	0	0	0	0	0	0	0	0	0	0	0	2	0	0	0	0	0	0	0	0	0	0	3	0	0	0	1
fb0d980c0a6a50c24bd679aef89ce206	0	0	0	0	0	0	0	0	0	0	0	0	0	0	0	0	0	0	0	0	0	0	0	0	0	0	0	0	0	0	0	0	0	0	0	0	0	11	0	0	0	0	0	0	0	0	0	0	0
9a4b3ef00ad7d86675cebabf7e9a2b76	0	0	371	0	0	0	0	0	0	0	0	0	0	0	0	0	209	0	0	0	0	0	0	0	0	0	0	140	105	0	0	0	0	0	0	0	0	0	0	0	0	0	134	0	0	498	0	233	0
c36415f3a435534d4e8d3ed50d8a288b	0	0	0	91	0	0	0	0	11	0	0	0	0	10	0	0	32	0	0	0	0	0	0	0	0	0	1	0	0	0	17	0	0	0	0	0	0	0	0	0	0	0	0	0	0	0	0	0	10
e55ac636af2a784e5af2865174a7e9c5	0	0	0	0	0	0	0	0	0	0	0	0	0	0	0	0	0	0	0	0	0	0	0	0	0	0	0	0	0	0	0	0	0	0	0	0	0	0	0	0	0	0	0	0	0	0	0	0	0
0112d2db6686d5a89d54cd34d8bcbe92	0	0	0	0	0	0	0	0	0	0	0	0	0	0	0	0	0	0	0	0	0	0	0	0	0	0	0	0	0	0	0	0	0	0	0	0	0	0	0	22	0	0	0	0	0	0	0	0	0
e635b6a0e7a50b7ef6bd974a8a619679	0	0	0	0	0	0	0	0	0	0	0	0	0	0	0	0	0	0	0	0	0	0	0	0	0	0	0	0	0	0	0	0	0	0	0	0	0	0	0	0	0	0	0	0	0	0	0	0	0
20689eef57fdfda55c94517d15bb0fca	0	0	0	0	0	0	0	0	0	0	0	0	0	0	0	0	0	0	0	0	0	0	0	0	0	9	0	0	0	0	0	0	0	0	0	0	0	0	0	0	0	0	0	0	0	6	0	0	0
0bf88106d197526769862697a78a0573	0	0	0	0	0	0	0	0	0	0	0	0	0	0	0	0	0	0	0	0	0	0	0	0	0	0	0	0	0	0	0	0	0	0	0	0	0	0	0	0	0	0	0	23	0	0	0	0	0
b3aa7d6f624d2e80ef515de0ac640828	0	0	0	0	0	0	0	0	0	0	0	0	0	0	0	0	0	0	0	0	0	0	5	0	0	0	0	0	0	0	0	0	0	0	0	0	0	0	0	0	0	0	0	0	0	0	0	0	0
ec24ff5ea2f8489b42880ed7a24dacaa	0	0	0	0	0	0	0	0	0	0	0	0	0	0	0	0	0	0	0	0	0	0	0	0	5	0	0	0	0	0	0	0	0	0	0	0	0	0	0	0	0	0	0	0	0	0	0	0	0
67fb4e9c3c8a100665b53515b8dad7bf	33	0	0	0	0	0	0	0	0	0	0	0	14	0	0	0	0	0	0	0	0	0	0	0	0	0	0	0	0	0	0	0	0	0	0	0	0	0	0	0	0	0	0	0	0	0	0	0	0
092910775fe84212e4900147bc62b2b7	0	0	0	0	0	0	0	0	0	0	0	0	0	0	0	0	0	0	0	0	0	0	0	0	0	0	0	0	0	0	0	0	0	0	0	0	0	0	0	0	0	0	0	0	0	0	0	0	0
ef664f757704d8e599cedf507f46bede	0	0	0	0	0	0	0	0	0	0	0	0	0	0	0	7	0	0	0	0	0	0	0	0	0	0	0	0	0	0	0	0	0	0	0	0	0	0	0	0	0	0	0	0	0	0	0	0	0
945ec7da19ad11ce47adc0b0d87e3ae7	0	0	0	0	0	0	0	0	0	0	0	0	0	0	0	0	0	0	0	0	0	0	0	0	0	0	0	0	0	0	0	0	0	0	0	0	0	0	0	0	0	0	0	0	0	0	0	0	0
8f3a40a0131b25446c1cbc53a5f63a56	14	33	249	89	135	123	205	137	0	174	605	20	52	125	75	196	44	176	66	36	82	120	0	58	137	13	16	27	26	571	54	78	17	33	68	69	56	42	60	73	0	76	38	63	386	119	235	8	24
628b1f423e3f15c28880336033f49d87	32	8	0	0	0	15	19	12	27	7	13	6	7	25	21	9	32	13	21	7	0	6	0	8	11	2	18	17	8	8	18	12	27	19	0	32	28	5	0	7	0	18	10	15	7	0	14	6	0
eea38ca534dbe3b61b3eb3bd4590d45d	0	0	0	0	0	0	0	0	0	0	0	0	0	0	0	0	0	0	0	0	0	0	0	0	0	0	0	0	0	0	6	0	0	0	0	0	0	0	0	0	0	0	0	0	0	0	0	0	0
3d163104ee9fe966f4abeea16b6713b0	0	0	0	0	0	0	0	0	0	0	0	0	0	0	0	0	0	0	0	0	0	0	0	0	0	0	0	0	0	0	0	10	0	0	0	0	0	0	0	0	0	0	0	0	0	0	0	0	0
0f7a8863dde7c0b8843547c6e449405d	0	0	0	0	0	0	0	0	0	0	0	0	0	0	0	0	0	0	0	0	0	0	0	0	0	0	0	0	0	0	0	0	0	0	0	0	0	0	0	0	0	0	0	0	0	0	0	0	0
a92aa39975788e6d295b6783ee5872ba	0	0	0	0	0	0	0	0	0	0	0	0	0	0	0	0	0	0	0	0	0	0	0	0	0	0	0	0	0	0	0	0	0	4	0	0	0	0	0	0	0	0	0	0	0	0	0	0	0
fcc8148d3cc3167e46d2fdafc06e5ffa	0	0	0	0	0	0	0	0	0	0	0	0	0	0	0	0	0	0	0	0	0	0	0	0	0	0	0	0	0	0	0	0	0	0	0	0	0	0	0	0	0	0	0	0	0	0	0	0	0
5bbbafa746fac4474eab17709e0f64bd	0	3	0	0	0	0	0	0	0	0	0	0	0	0	0	24	0	0	0	0	0	4	0	0	0	0	0	0	0	13	0	0	0	0	0	0	0	0	0	0	0	0	0	0	0	0	0	0	0
b70d11cba62cb3e0440c87b3f8051849	0	0	0	0	0	0	0	0	1	0	0	0	0	0	0	0	0	0	0	0	0	2	0	0	0	0	0	0	0	0	0	0	0	0	0	0	0	0	0	0	0	0	0	0	0	0	0	0	0
a938d2f2473745f31589b4e1380c95a8	0	0	0	0	0	0	0	0	0	0	0	0	0	0	0	0	0	0	0	0	0	0	0	0	0	0	0	0	0	0	0	0	0	0	0	0	0	0	0	0	0	0	0	0	0	0	0	0	0
480bea249dbf13161173279b559d3029	0	0	0	0	0	0	0	0	0	0	0	0	0	0	0	0	0	0	0	0	0	0	0	0	0	0	0	0	0	0	0	0	0	0	0	0	0	0	0	0	0	0	0	0	0	0	0	0	0
e5fb9b7a82dc4cc158408dd070e35dd2	0	0	0	0	0	0	0	0	0	0	0	0	0	0	0	0	0	0	0	0	0	0	0	0	0	0	0	0	0	0	0	0	0	0	0	0	0	0	0	0	0	0	0	0	0	0	0	0	0
7e9285143084e1b8f678b2aeabbb58cc	0	0	0	0	0	0	0	15	0	18	0	0	0	0	0	0	0	0	0	0	0	139	0	0	0	0	0	0	0	0	0	0	0	0	0	0	0	0	0	0	0	0	0	0	0	0	0	0	0
18a37c56c94acb3ea4be2ec211899f21	0	0	0	0	0	0	39	0	0	0	0	0	0	0	0	0	0	0	0	0	0	0	0	0	0	0	0	0	0	0	0	0	0	0	0	0	0	0	0	0	0	0	0	0	0	0	0	0	0
4e6567ea733704003fb51b54e0a0c953	0	0	0	0	0	0	0	0	0	0	0	0	0	0	0	0	0	0	0	0	0	0	0	0	0	0	0	0	0	0	0	0	0	0	0	0	0	0	0	0	0	0	0	0	0	0	0	0	0
c31488aa1ce2fa24b6e18d037e18f1d0	0	0	0	0	0	0	0	0	0	0	0	0	0	0	0	0	0	0	0	0	0	0	0	0	0	0	2	0	0	2	0	0	0	0	0	0	0	0	0	0	0	0	0	0	0	0	0	0	0
5a9b614bd8c3b0151f264011dca98a4e	0	0	0	0	0	0	0	0	0	0	0	0	0	0	0	0	0	0	0	0	0	0	0	0	0	0	0	0	0	0	0	0	0	0	0	0	0	0	0	0	0	0	0	0	0	0	0	0	0
775fac2ac8bf32792aa19ce8a768278d	0	0	0	0	0	0	0	16	0	7	0	0	0	0	0	0	0	0	0	0	0	0	0	0	0	0	0	0	0	0	0	0	0	0	0	0	0	0	0	0	0	0	0	0	0	0	0	0	0
ed6f0993cfa1ba4f97b457a48edd5dd9	0	0	0	0	0	0	0	0	0	0	0	0	0	0	0	0	0	0	0	0	0	0	0	0	0	0	0	0	0	0	0	0	0	0	4	0	0	0	0	0	0	0	0	0	0	0	0	0	0
cca43b3a9e7b0b5355c69a0316340bbb	0	0	0	0	0	0	0	0	0	0	0	0	0	0	0	0	51	0	0	0	0	0	0	0	0	0	0	0	0	0	0	0	0	0	0	0	0	0	0	0	0	0	0	0	0	0	0	0	0
59610b8f16ef6bf3ac0a372ee4f7648d	0	0	0	0	0	0	0	0	0	0	0	1	0	0	0	0	0	0	0	0	0	0	0	0	0	0	3	0	0	0	0	0	0	0	0	0	0	0	0	0	0	0	0	0	0	0	0	0	0
63a490f48b867e2dc34ba73ec4b6a2fc	0	0	0	0	0	0	0	0	0	0	0	1	0	0	0	0	0	0	0	0	0	0	0	0	0	0	0	0	0	0	0	0	0	0	0	0	0	0	0	0	0	0	0	0	0	0	0	0	0
ac4da7087584dc39ec8528c5e05f6d13	0	0	0	0	0	0	0	0	0	0	0	0	0	0	0	0	0	0	0	0	0	0	0	0	0	0	0	0	0	0	0	0	0	0	0	0	0	0	0	0	0	0	0	0	0	0	0	0	0
f1b776d1a6fd5b44a2c21828de1e307f	0	0	0	0	0	0	0	0	0	0	0	0	0	0	0	0	0	0	0	0	0	0	0	0	0	0	6	0	0	0	0	0	0	0	0	0	0	0	0	0	0	0	0	0	0	0	0	0	0
4db256496aabff46f5d5d963371d2fd6	0	0	0	0	0	0	0	0	0	6	0	0	0	0	0	0	0	0	0	0	0	0	0	0	0	0	0	0	0	0	0	0	0	0	0	0	0	0	0	0	0	0	0	0	0	0	0	0	0
6cb2583424ade7d3870230801cf41ea1	0	0	0	0	0	0	0	0	0	0	0	0	0	0	0	0	0	0	0	0	0	0	0	0	0	0	0	0	0	0	0	0	0	0	0	0	0	0	0	0	0	0	0	0	0	0	0	0	0
51eb994c8c63f9458c594312829daf1d	0	0	0	0	0	0	0	0	0	0	0	0	0	0	0	0	58	0	0	0	0	0	0	0	0	0	0	0	0	0	0	0	0	0	0	0	0	0	0	0	0	0	0	0	0	0	0	0	0
c46ab007d7c1260a6471ff3c5b8a43a8	0	0	0	0	0	0	0	0	10	0	0	0	0	0	0	0	0	0	0	0	0	0	0	0	0	0	0	0	10	0	0	0	0	0	0	0	0	0	0	0	0	0	0	0	0	0	0	0	0
eb3674ee6f6ad66fd3c7aefeec8a444c	0	0	0	0	0	0	0	0	0	0	0	3	0	0	0	0	0	0	0	0	0	0	0	0	0	0	0	0	0	0	0	0	0	0	0	0	0	0	0	0	0	0	0	0	0	0	0	0	0
f21fa11be9dd9e26928badf7a9324311	0	0	0	0	0	0	0	4	0	0	0	0	0	0	0	12	0	0	0	0	0	0	0	0	0	0	0	0	0	0	0	0	0	0	0	8	6	0	0	0	0	0	0	0	0	0	0	0	0
1c6273da81355f08d1493fc12807f320	0	0	0	0	0	0	0	0	0	0	0	0	0	0	0	0	0	0	0	0	0	0	0	0	0	0	0	0	0	0	0	0	0	0	0	0	0	0	0	0	0	0	0	0	0	0	0	0	0
088974503e3a7fccc35ded178c3d03ec	0	0	0	0	0	12	0	0	0	25	0	0	0	0	0	0	0	0	26	0	0	0	0	0	0	0	0	0	0	0	0	0	0	0	0	0	0	0	0	0	0	26	0	136	0	0	0	0	0
219d4cd2951413c75b982b704475146f	0	0	0	0	0	0	0	0	0	0	0	0	0	0	0	0	0	0	0	0	0	0	0	0	0	0	0	0	0	0	0	0	0	0	0	0	0	0	0	0	0	0	0	0	0	11	0	0	0
2eb35d0c2258aa66094ece11da56a985	0	0	0	0	0	0	0	0	0	0	0	0	0	0	0	0	0	0	0	0	0	0	0	0	0	0	0	0	0	0	0	0	0	0	0	0	0	0	0	0	0	0	0	0	0	0	0	0	0
543190405d8acb1911bbfc8aee5bb5d5	0	0	0	0	0	0	0	0	0	0	0	5	0	0	0	0	0	0	0	0	0	30	0	0	0	1	0	0	0	1	0	0	0	0	53	0	0	0	0	0	0	0	0	0	0	0	0	0	0
5cd2f8d0aa0a2c4e89652e3333846f38	0	0	0	0	0	0	0	0	0	0	0	0	0	0	0	0	9	0	0	0	0	0	0	0	0	0	0	0	0	0	0	0	0	0	0	0	0	0	0	0	0	0	0	0	0	0	0	0	0
baa452be80f0ff23852dfe723d9f026c	0	0	0	0	0	0	0	0	0	0	0	0	0	0	0	0	0	0	0	0	0	0	0	0	0	0	0	0	0	0	0	0	0	0	0	0	0	0	0	0	0	6	0	0	0	0	0	0	0
ebc5114e659fd6b75181fe5b513a406b	0	0	0	0	0	0	0	0	0	0	0	0	0	0	0	0	0	0	0	0	0	0	0	0	0	0	0	0	0	0	0	0	0	0	0	0	0	0	0	0	0	0	0	0	0	0	0	0	0
7cfcbf6547bb27aa150e88216e33a1c9	0	0	0	0	0	7	0	0	3	0	0	0	0	0	0	0	0	4	0	0	0	0	0	2	4	0	0	0	0	0	0	0	3	6	0	0	8	0	0	0	0	0	0	0	5	0	0	0	0
88bc38a31e95b26e6857523f093465d3	0	0	0	0	0	0	0	0	0	0	0	0	0	0	0	0	0	0	0	0	0	0	0	0	0	0	0	0	0	0	0	0	0	0	0	0	0	0	0	0	0	0	0	0	0	0	0	0	0
aa76e91fdfee6d8e79aec2d15b1eda50	0	0	0	0	0	0	0	0	0	0	0	0	0	0	33	0	0	0	0	0	0	0	0	0	0	0	0	0	0	0	0	0	0	0	0	0	0	0	0	0	0	0	0	0	0	0	0	0	0
bd50a39648907ce6bdcbb0719283492a	0	0	0	0	0	0	0	0	0	0	0	0	0	0	0	0	0	0	0	0	0	0	0	0	0	0	0	0	0	0	0	0	0	0	0	0	0	0	23	0	0	0	0	0	0	0	0	0	0
d6c7e210fc53f6ab171303705b6b57df	0	0	0	3	0	9	0	0	8	9	6	6	1	7	0	4	0	9	10	0	0	0	0	0	7	1	12	0	0	0	0	7	0	4	11	21	0	0	0	0	0	0	4	0	26	0	0	0	1
ffd4fbfec32592711db642bdeec9df77	0	0	0	0	0	0	0	0	0	0	0	0	0	0	0	0	0	0	0	0	0	0	0	0	0	0	0	0	8	0	0	0	0	0	0	0	0	0	0	0	0	0	0	0	0	0	0	0	0
a84250ae4523309c990995a789a9cea3	3	0	0	0	0	0	0	0	0	0	0	0	0	0	0	0	0	0	0	0	0	0	0	0	0	0	0	0	0	0	20	0	0	0	0	0	0	10	0	0	0	0	0	0	0	0	0	0	0
b8917499d14bcf8b6db0989e149a22d5	0	0	0	0	0	0	0	0	0	0	0	0	0	0	0	0	0	0	0	0	0	0	0	0	0	0	0	0	0	0	0	0	0	0	0	0	0	0	0	0	0	0	0	0	0	0	0	0	0
985997d5d6473178cc51f6c314919da1	0	0	0	0	0	0	0	0	0	0	0	0	0	0	0	0	0	0	0	0	0	0	0	0	10	0	0	0	0	0	0	0	0	0	0	0	0	0	0	0	0	0	0	0	5	0	0	0	0
db08a62fabf7f1de0c37898b0ae99221	0	0	0	0	0	0	0	0	0	0	0	0	0	0	0	0	0	0	0	0	0	5	0	0	0	0	0	0	0	0	0	0	0	0	6	0	0	0	0	0	0	0	0	0	0	0	0	0	0
726c9544f4f40552b786a9f0f8f1aad6	0	0	0	0	0	0	0	0	0	0	0	0	0	0	0	0	0	0	0	0	0	0	0	0	0	0	0	0	0	0	0	0	0	0	0	0	0	0	0	0	0	0	0	0	0	0	0	0	0
1d30895e327ce4de483fd3bb384de25b	0	0	0	0	0	0	0	0	0	0	0	0	0	0	0	0	0	0	0	0	0	0	0	0	0	0	0	0	0	0	0	0	0	0	0	0	0	0	0	0	0	0	0	0	0	0	0	0	0
5abd078068cefec202c8a739d392816d	0	0	0	0	0	0	0	0	0	0	0	7	0	0	0	0	0	0	0	0	0	0	0	0	0	0	0	0	0	0	0	0	0	0	0	0	0	0	0	0	0	0	0	0	0	0	0	0	0
5932453fb4cdf7e3eae7e9e6549d6c2c	0	0	0	0	0	0	0	0	0	0	0	0	0	0	0	0	0	0	0	0	0	0	0	0	0	0	0	0	0	0	0	0	0	0	0	0	0	0	0	0	0	0	0	0	0	0	0	0	0
703f089fec9bedda071301ce58482536	0	0	0	0	0	0	0	0	0	1	0	0	0	0	0	0	0	0	0	2	0	0	0	0	0	0	2	0	6	0	0	0	0	0	0	0	0	0	0	0	3	0	0	0	0	0	0	0	0
5b039cfdfbad7a616e62986ffbc56150	0	0	0	0	0	0	0	0	0	0	0	2	0	0	0	0	0	0	0	0	0	0	0	0	0	0	0	0	0	0	0	0	0	0	0	0	0	0	0	0	0	0	0	0	0	0	0	0	0
92df5a7f9aaef672e994f7bb9716acf4	0	0	0	0	0	0	0	0	0	0	0	0	0	0	0	0	7	0	0	0	0	0	0	0	0	0	0	0	0	0	23	0	0	0	0	0	0	0	0	0	0	0	0	0	0	0	0	5	0
90a29dec72c7e7a73a384180200b8fff	0	0	0	0	0	0	0	0	0	0	0	0	0	0	0	0	0	0	0	0	0	0	0	0	0	0	5	8	19	0	0	0	0	0	0	0	0	0	0	0	0	0	0	0	0	0	0	0	0
3fe9fe6011b41900cbefcb00dfacc13e	0	0	0	0	0	0	0	0	0	0	0	0	0	0	0	0	0	0	0	0	0	0	0	0	0	0	0	0	0	0	0	0	0	0	0	0	0	0	0	0	0	0	0	0	0	0	0	0	0
3c7173b59052517a73f2a2c359db913a	0	0	0	0	0	0	0	0	0	0	0	0	0	0	0	0	0	0	0	0	0	0	0	0	0	0	0	0	0	40	0	0	0	0	0	0	0	0	0	0	0	0	0	0	0	0	0	0	0
8ed60f39f9e5915fbb31c4c009a881e2	487	410	640	680	718	684	677	735	880	718	622	245	480	1062	550	612	30	1087	732	580	1077	509	281	526	387	430	671	554	562	456	484	717	532	302	16	131	601	365	524	745	540	416	459	517	296	517	1025	0	811
44fcc23d837d151edccadc5ccd6db3ce	0	0	0	0	0	0	0	0	6	0	0	0	0	0	0	0	0	0	0	0	0	0	0	0	0	0	0	0	0	0	0	0	0	0	0	0	0	0	0	0	0	0	0	0	0	0	0	0	0
fbe0bdeddea15a60048216224d7c85cc	0	0	0	0	0	0	0	0	0	0	0	0	0	0	0	0	0	0	0	0	0	0	0	0	0	0	0	0	0	0	0	0	0	0	0	0	0	0	0	0	0	0	0	0	0	0	0	0	0
213e7872c4c56b4aeb8f29c9c4b66bb1	0	0	0	0	0	0	0	0	0	0	0	0	0	0	0	0	0	0	0	0	0	0	0	0	0	0	0	0	0	0	0	0	0	0	0	0	0	0	0	0	0	0	0	0	0	0	0	0	0
a794335935c16ea6f4541a2789aa8067	0	0	0	0	0	0	0	0	0	0	0	0	0	0	0	0	0	0	0	0	0	0	0	0	0	0	0	0	0	0	0	0	0	0	0	0	0	0	0	0	0	0	0	0	0	0	0	0	0
4b7adddbeeb77b7771089e831b9eeef6	0	0	0	0	8	0	0	0	0	0	0	1	0	0	0	0	0	0	0	0	0	0	0	0	0	0	0	0	0	0	0	0	0	0	0	0	0	0	0	0	0	0	0	0	0	0	0	0	0
c899cfa544b9fd7fa532df67a907acc0	0	0	0	0	0	0	0	0	0	0	0	0	0	0	0	0	0	0	0	0	0	0	0	0	0	0	0	0	0	0	0	0	0	0	0	0	0	0	0	0	0	0	0	0	0	0	0	0	0
73d0739f9e162bd7b8a053b1266b1354	23	0	0	0	0	0	0	0	0	0	0	0	7	0	0	0	0	0	0	0	0	0	10	0	0	0	0	0	16	0	0	0	0	3	30	0	0	6	0	0	0	0	0	0	8	0	0	0	0
ee854f3f51bb70e86780fbe938906f06	0	0	0	0	0	0	0	0	0	0	0	0	0	0	0	0	0	0	0	0	0	0	0	0	0	0	0	0	0	0	0	0	0	0	0	0	0	0	0	0	0	0	0	0	0	0	0	0	0
3d723b5ec548bd29c0c4dcb270064f76	0	0	0	0	0	0	0	0	0	0	0	0	0	0	0	0	0	0	0	0	0	0	0	0	0	0	0	0	0	0	0	0	0	0	0	0	0	0	0	0	0	0	0	0	0	0	0	0	0
f218c00aef9bb2b844e268ff0a2069e2	0	0	0	0	0	0	0	0	0	0	0	0	0	0	0	0	0	0	0	0	0	0	0	0	0	1	0	0	0	0	0	0	0	0	0	0	0	0	0	0	0	0	0	0	0	0	0	0	0
1ac4b1d2ef6bde4934895d7a65fa35ae	0	0	0	0	0	0	0	0	5	0	0	0	0	0	0	0	0	0	0	0	0	0	0	0	0	0	0	0	0	0	0	0	0	0	0	0	0	0	0	0	0	0	0	0	0	0	0	0	0
7013a58dd0e2d2f25072fd721571c37b	0	0	0	0	0	0	0	0	0	0	0	0	0	0	0	0	0	0	0	0	0	0	0	0	0	0	0	0	0	0	0	0	0	0	0	0	0	0	0	0	0	0	0	0	0	0	0	0	0
9fa654e754ef3932e4443de22a7fa2da	0	0	0	0	0	0	0	0	0	0	0	1	0	0	7	0	0	0	0	0	0	0	0	0	0	10	0	0	0	0	0	33	0	0	0	0	0	0	0	0	0	0	0	0	0	0	0	0	0
18805638e0a23a54a9b037115c3e55d6	0	0	0	0	12	0	0	0	0	0	0	0	0	0	0	0	0	0	8	0	0	0	0	0	0	0	0	0	0	0	0	0	0	0	0	0	0	2	0	0	0	0	0	0	0	0	0	0	0
cb9f887bbbfd5e3bae088310ae1dbb28	0	0	0	0	0	0	0	0	0	0	0	0	0	0	0	0	0	0	0	0	0	0	0	0	0	0	0	0	0	0	0	0	0	0	0	0	0	0	0	0	0	0	0	0	0	0	0	0	11
6bc5a2feafa0d0d98a6082eee47d4645	0	0	0	0	0	0	0	0	0	0	0	0	0	0	0	0	0	0	0	0	0	0	0	0	0	0	0	0	0	0	0	0	0	0	0	0	0	0	0	0	0	0	0	0	0	0	0	0	0
8f466ff3f630d98323d6fa6d860462ac	0	0	0	0	0	0	0	0	0	0	0	0	0	0	0	0	0	0	0	0	0	0	0	0	0	0	0	0	0	0	0	0	0	0	0	0	0	0	0	0	0	0	0	0	0	0	0	0	0
e16334d499855eeee49fca44212afc42	0	0	4	0	0	0	0	0	20	0	0	0	0	0	0	0	0	0	0	0	0	0	0	0	0	0	2	0	0	0	0	0	0	0	0	0	0	0	0	0	0	0	0	0	0	8	0	0	0
dc569d19208fe91b4d9c0576da56e590	0	0	0	0	0	0	0	0	0	0	0	0	0	0	0	0	0	0	0	0	0	0	0	0	0	0	0	0	0	0	0	0	0	0	0	0	0	0	0	0	0	0	0	0	0	0	0	0	0
f177ae80d513d1bee386c4a741d0b00c	91	7	17	22	55	88	95	115	0	0	159	0	0	75	51	111	59	0	0	164	121	63	42	90	30	1	0	13	52	282	37	43	17	39	33	330	63	62	61	71	0	277	168	292	14	208	78	44	25
d6acd82a1017de5dda693e86075fdc34	0	0	0	0	0	0	6	0	0	0	0	0	0	0	0	0	0	0	0	0	0	3	0	0	0	0	0	0	0	0	0	0	0	0	0	0	0	0	0	0	0	0	0	0	0	0	0	0	0
c03fed1b37976a1af122096ef1d23b09	0	0	0	0	0	0	0	0	0	0	0	0	0	0	0	0	0	0	0	0	0	0	0	0	0	0	0	0	0	0	0	0	0	0	0	0	0	0	0	0	0	0	0	0	0	0	0	0	0
c3424fe5f217d4063d697b88acacc29e	0	0	0	0	0	0	0	0	0	2	0	0	0	0	0	0	0	0	0	0	0	0	0	0	0	0	0	0	0	0	0	0	0	0	0	0	0	0	0	0	0	0	0	0	0	0	0	0	0
cfa715ae38c17db212ca970a367e82eb	0	0	0	0	0	0	0	0	0	0	0	0	0	0	0	0	0	0	0	0	0	0	0	0	0	0	0	0	0	0	0	0	0	0	0	0	0	0	0	0	0	0	0	0	0	0	0	0	0
76b0a493a70f17e871149a4912753fd9	0	0	2	0	0	0	0	0	0	0	0	0	0	0	0	0	0	0	0	0	0	0	0	0	0	0	0	0	0	0	0	0	0	0	0	0	0	0	0	0	0	0	0	0	0	0	0	0	0
bb975497385be7eacaa9631c9aa0db3e	0	0	0	0	0	0	0	0	0	0	0	1	0	0	0	0	0	0	0	0	0	0	0	0	0	0	0	0	0	0	0	0	0	0	0	0	0	0	0	0	0	0	0	0	0	0	0	0	0
d492aa7f1520e9eaa916002d63c048ac	0	0	0	0	0	0	0	0	0	0	0	0	0	0	0	0	0	0	0	0	0	0	0	0	0	0	0	0	0	0	0	0	0	0	0	0	0	0	0	0	0	0	0	0	0	0	0	0	0
4abe10f83de286f9e3b59c7d7308ab2e	0	0	0	0	0	0	0	0	0	0	0	0	0	0	0	0	0	0	0	0	0	0	0	0	0	0	0	0	0	0	0	0	0	0	0	0	0	0	0	0	0	0	0	0	0	0	0	0	0
c9a49d7101b17c132044938227215add	0	0	0	0	0	0	0	0	0	0	0	0	0	0	0	0	0	0	0	0	0	0	0	0	0	0	0	0	0	0	0	0	0	0	0	0	0	0	0	0	0	0	0	0	0	0	0	0	0
481003f7787155c9455c58fb64174e2d	0	0	0	0	0	0	0	0	0	0	0	0	0	0	0	0	0	0	0	0	0	0	0	0	0	0	0	0	0	0	0	0	0	0	0	0	0	0	0	0	0	0	0	0	0	0	0	0	0
199e380fb6de312300ddc4219cee4830	0	0	0	0	0	0	26	0	0	0	0	0	0	0	0	0	0	0	0	0	0	0	0	0	0	12	0	0	19	0	0	0	0	0	0	0	45	0	0	38	0	0	0	0	0	0	0	0	0
ca92bdf271282ba65ab50c35dd6cad8b	0	0	0	0	0	0	0	0	0	0	0	0	0	0	0	0	0	0	0	0	0	0	0	0	0	0	0	0	0	0	0	0	0	0	0	0	0	0	0	0	0	0	0	0	0	0	0	0	0
7e75c8a2532c8ec3635c4c4b15e08784	0	0	0	0	0	0	0	0	0	0	0	0	0	0	0	0	0	0	0	0	0	0	0	0	0	0	0	0	0	0	0	0	0	0	0	0	0	0	0	0	0	0	0	0	0	0	0	0	0
f03b6353c91b77d2d7a162c1bbac12a2	0	0	0	0	0	0	0	0	0	0	0	2	0	0	0	0	0	0	0	0	0	0	0	0	0	0	0	0	0	0	0	0	0	0	0	0	0	0	0	0	0	0	0	0	0	0	0	0	0
ddeb5ec9ff55b5588b81f8aeb7b6513c	0	0	0	0	0	0	0	0	0	6	0	0	0	0	0	0	0	0	0	0	0	0	0	0	0	0	0	0	0	0	0	0	0	0	0	0	0	0	0	0	0	0	0	0	0	0	0	0	0
655d435a2e18f213c1796cf69ae617d8	0	0	0	44	0	0	0	0	0	0	0	0	0	0	0	8	0	0	0	0	0	0	0	0	0	0	0	28	0	0	0	0	0	0	0	0	0	0	0	0	0	0	0	0	0	0	0	0	0
6b5c55a3fe18f8991a43cca558a4b727	0	0	0	0	0	0	0	0	0	0	0	0	0	0	0	0	0	8	0	0	0	0	0	0	0	0	0	0	0	0	0	0	0	0	0	0	0	0	0	0	0	0	0	0	0	0	0	0	0
411d621ade214c5a65d436f201e91a8d	0	0	0	0	0	0	0	0	0	0	0	0	0	0	0	0	0	0	0	0	0	0	0	0	0	0	0	0	0	0	0	0	0	0	0	0	0	0	0	0	0	0	0	0	0	0	0	0	0
492cd1db3ad9ee6ffb9ead16dcefb601	0	0	0	0	0	0	0	0	0	0	0	0	0	0	0	0	0	0	0	0	0	0	0	0	0	0	0	0	0	0	0	0	0	0	0	0	0	0	0	0	0	0	0	0	0	0	0	0	0
6f052df351c30bfffed775331b59adc2	0	0	0	0	0	0	0	0	0	0	0	0	0	0	0	0	0	0	0	0	0	0	0	0	0	0	0	0	0	0	0	0	0	0	0	0	0	0	0	0	0	0	0	0	0	0	0	24	0
5b1deb44ddcf57c35983aeb815dea249	0	0	0	0	0	0	0	0	0	0	0	0	0	0	0	0	0	0	0	0	0	0	0	0	0	0	0	0	0	0	0	0	0	0	0	0	0	0	0	0	0	0	0	0	0	0	0	0	0
e7685334bf829f55271df79153df9903	0	0	0	0	0	0	0	0	0	0	0	0	0	0	0	0	0	0	0	0	0	0	0	0	0	2	0	0	0	0	0	0	0	0	0	0	0	0	0	0	0	0	0	0	0	0	0	0	0
3cad9b14b24376967fe447ea6699f230	0	0	0	0	0	0	0	0	0	0	0	0	0	0	0	0	0	0	0	0	0	0	0	0	0	0	0	0	0	0	0	0	0	0	0	0	0	0	0	51	0	0	0	0	0	0	0	0	0
266f577d624edc6d8907764c409435c4	0	0	0	0	0	0	0	0	0	0	0	0	0	0	1	0	0	0	0	0	0	0	0	0	0	0	0	0	0	0	0	0	0	0	0	0	0	0	0	0	0	0	0	0	0	0	0	0	0
821d53e0f133b61554bb9cbfa2685ddb	0	0	0	0	0	0	0	0	0	0	0	0	0	0	0	0	0	0	0	0	0	0	0	0	0	0	0	0	0	0	0	0	0	3	0	0	0	0	0	0	0	0	0	0	0	0	0	0	0
48a696cbca832abd640fa2bd1f856c51	0	0	0	0	0	0	0	0	0	0	0	0	0	0	0	4	0	0	0	0	0	0	0	0	0	0	0	0	0	0	0	0	0	0	2	0	0	0	0	0	0	0	0	3	0	0	0	0	0
168702049c94a240716a10a7d801f5cb	5	9	0	0	12	11	0	0	0	0	5	0	0	0	0	0	0	1	9	0	0	0	0	0	0	0	0	0	0	0	0	4	0	4	0	0	22	0	0	0	0	0	12	13	4	8	4	0	3
ff95ace9ad070e0210b55f9934af7b04	0	0	0	0	0	0	0	3	0	0	0	0	0	0	0	30	0	0	0	0	0	8	0	21	0	0	0	0	0	0	0	0	0	0	0	0	0	5	0	0	0	9	0	0	0	0	0	0	5
0dda17771984c37d7873d672da84913f	0	0	0	0	0	0	0	0	0	0	0	0	0	13	0	0	0	0	0	0	0	0	0	0	0	0	0	0	0	2	0	4	0	4	0	0	0	0	0	0	0	0	0	19	0	0	0	0	0
eb069a53f4dc6f5403d1acd605accca7	0	0	0	0	0	0	0	0	0	0	0	0	0	0	0	0	0	0	0	0	0	0	0	0	0	0	0	0	0	0	0	0	0	0	0	0	0	0	0	0	0	0	0	0	0	0	0	0	0
da544284dffbc56b2176e2212edbe51c	0	0	0	0	0	0	0	0	0	0	0	0	0	0	0	0	0	0	0	0	0	49	0	0	0	0	0	0	0	0	0	0	0	0	0	0	0	0	0	0	0	0	0	0	0	0	0	0	0
ad8dffd706437429c6eec32f47b6d115	0	0	0	0	0	0	0	0	0	0	0	0	0	0	0	0	0	0	0	0	0	0	0	0	0	0	0	0	0	0	0	0	0	0	0	0	0	0	0	0	0	0	0	0	0	0	0	0	0
f5242aac3c9af2de38b6ee1d45d798e5	0	0	0	0	0	51	0	667	0	0	0	38	0	0	0	0	66	0	0	571	0	335	0	0	112	19	136	105	314	10	87	271	784	0	0	0	27	1626	80	0	0	0	648	0	0	0	0	43	56
319fa6cd90e0230862cadbcf7b375c34	0	0	0	0	0	0	0	0	0	0	0	0	0	0	0	0	0	0	0	0	0	0	0	0	0	0	0	0	0	0	0	0	0	0	0	0	0	0	0	0	0	0	0	0	0	0	0	0	0
506d00bdc4819c773fab074a87aff85d	0	0	0	0	0	0	0	0	0	0	0	0	0	0	0	5	0	0	0	0	0	0	0	0	0	0	0	0	0	0	0	0	0	0	0	0	0	0	0	0	0	0	0	0	0	0	0	0	0
8995173f0b47dfc815a7fe6d0cec0f1f	0	0	0	0	0	0	0	0	0	0	0	0	0	0	0	0	0	0	0	0	0	0	0	0	0	0	0	0	0	0	0	0	0	0	0	0	0	0	0	0	0	0	0	0	0	0	0	0	0
81cf61127470e5e0691829715cf122e1	199	39	47	0	46	94	119	108	51	33	100	117	62	62	70	15	182	5	179	56	73	35	39	58	132	37	34	39	168	14	104	44	190	62	11	126	134	41	65	102	167	43	25	50	121	89	33	24	11
ab415755cc65d08f9eca14e72f388ec7	0	0	0	0	0	0	0	0	0	0	0	0	6	0	0	0	0	0	0	0	0	0	0	0	0	0	0	0	0	0	0	0	0	21	0	0	0	0	0	0	0	0	0	0	0	0	8	0	0
f5c316890c9946f960b05698bcdfca55	0	0	8	0	0	0	0	0	0	0	0	0	0	0	0	0	0	0	0	0	0	0	0	0	0	0	0	0	0	0	0	0	0	0	0	0	0	0	0	0	0	0	0	0	0	0	0	0	0
180003a8451682189b77f804f16d2661	0	4	0	0	0	14	0	0	0	0	0	0	0	0	0	0	0	0	0	8	0	4	12	0	0	3	0	0	0	0	0	0	0	0	0	0	0	0	0	8	11	0	0	0	0	0	0	0	2
9b46a897d59a6ad30c648cb0446fdc1d	0	3	0	0	0	0	0	0	0	0	0	0	0	0	0	0	0	0	0	0	0	0	0	0	0	0	0	0	0	0	0	0	3	3	0	0	0	0	0	4	0	0	0	0	0	0	0	0	2
aaa42fc4ad9020daecb4f07aee719987	0	0	0	0	0	0	0	0	0	0	0	0	0	0	0	0	0	0	0	0	0	0	0	0	0	0	0	0	0	0	0	0	0	0	0	0	0	0	0	8	0	0	0	0	0	0	4	0	0
bf1dd9519026f72be520b483b4142308	6	13	0	0	0	0	0	0	7	0	0	0	0	0	0	0	0	0	0	0	0	0	0	0	0	0	0	0	0	0	0	0	0	0	0	0	0	0	0	0	0	0	0	0	0	0	0	0	0
3943b2c6ef59daf22d495b80c89552bc	0	0	0	0	0	0	0	0	0	0	0	0	0	0	0	0	0	0	0	0	0	0	0	0	0	0	0	0	0	0	0	0	0	0	0	0	0	0	0	8	0	0	0	0	0	0	0	0	0
e982d1b92d9d8a2b1570a78ad3c3fb6a	84	0	0	0	0	0	0	0	0	0	0	0	0	0	0	0	0	0	0	0	0	0	0	0	0	0	0	0	0	0	68	0	0	0	0	0	0	0	0	0	0	0	0	0	0	0	0	0	0
170c02604108cb33d0ca7d57948e3c66	0	0	0	0	0	0	0	0	0	0	0	0	0	0	0	0	0	0	0	0	0	0	0	0	0	0	0	0	0	0	0	0	0	0	0	0	0	0	0	0	0	0	0	0	0	0	0	0	0
0ebb4c5164a2ffbe733c4104a7e5818a	0	0	0	6	0	0	0	0	0	0	0	0	0	0	0	0	0	0	0	0	0	0	0	0	0	0	0	0	0	0	0	0	0	10	0	0	0	0	0	0	0	0	0	0	0	0	0	0	0
c66b0dc58b2da453909b697969000277	0	0	0	0	0	0	0	0	0	0	0	0	0	0	0	0	0	0	0	0	0	0	0	0	0	0	0	0	0	0	0	0	0	0	0	0	0	0	0	0	0	0	0	0	11	0	0	0	0
299dc961fec520c710a6022c0442b3b0	0	0	0	0	0	0	0	0	0	0	0	0	0	0	0	0	0	0	2	0	0	0	0	0	0	0	0	0	0	0	0	0	0	0	0	8	0	0	0	0	0	0	0	0	0	0	0	0	0
8f8aaf11a2066ee06540190e176e9583	0	0	0	0	0	0	0	0	0	0	0	0	0	0	0	0	0	0	0	0	0	0	0	0	0	0	0	0	0	0	0	0	0	0	0	0	0	0	0	0	0	0	0	0	0	0	0	0	0
13972857170cde49155d95f9bab4c8df	0	0	0	4	0	0	0	0	0	0	0	0	0	0	0	3	0	0	0	0	0	0	0	0	0	0	0	0	1	3	0	0	0	0	0	0	0	0	0	0	0	0	0	0	0	0	0	0	0
8dbc66ffd0392dd8684e204fc30181f2	0	0	0	0	0	0	0	0	0	0	0	0	0	0	0	0	0	0	0	0	0	0	0	0	0	0	0	0	0	0	0	0	0	0	0	0	0	0	0	0	0	0	0	0	0	0	0	0	0
3d9093a320b92298275d4d832c668a93	0	0	0	0	0	0	0	0	0	0	0	0	0	0	0	0	0	0	0	0	0	0	0	0	0	0	0	0	0	0	0	0	0	0	0	0	0	0	0	0	0	0	0	0	0	0	0	35	0
867351e486c4eaeca87c37376d5cbdd6	0	0	0	0	0	0	0	0	0	0	0	0	0	0	0	0	0	0	0	0	0	0	0	0	0	0	0	0	0	0	0	0	0	0	0	0	0	0	0	0	0	0	0	0	0	0	0	0	0
b5f363031b2aee76d627015eb19c29fd	0	0	0	0	0	0	0	0	0	0	0	0	0	0	0	0	0	0	0	0	0	0	0	0	0	0	0	0	0	0	0	0	0	0	0	0	0	0	0	0	0	0	0	0	0	0	0	0	0
f2036bf99423b9f0fc37334c1c19a016	0	0	0	0	0	0	0	0	0	0	0	0	0	0	0	0	146	0	340	0	0	0	0	0	0	0	0	0	0	0	0	0	294	0	0	0	0	0	0	0	0	0	0	0	0	0	0	591	0
022a91368244832b2911fe6fd558b0f4	7	0	0	0	0	0	0	0	0	0	0	0	0	0	0	0	0	0	0	0	0	0	0	0	0	0	0	0	0	0	0	0	9	0	0	0	0	0	0	0	0	0	0	0	0	0	0	0	0
1643d372fc6268b88bbf65caf64d327e	0	0	0	0	0	8	0	0	0	0	0	0	0	0	0	0	0	0	0	0	0	0	0	0	0	0	0	0	0	1	0	0	0	0	0	0	0	0	0	0	0	0	0	5	0	0	0	0	0
4f8d62712ec9d959843ad19656c10e35	0	171	39	0	120	176	36	53	176	32	0	241	148	586	214	61	873	203	251	44	106	0	263	0	65	90	102	128	40	119	220	109	326	172	51	0	43	122	194	38	154	0	121	82	0	61	49	548	544
37b2fc4c03b5005416658bff7d5b489c	0	0	10	0	0	0	0	0	3	0	0	0	0	0	0	0	0	0	0	0	0	0	0	0	0	0	1	0	0	0	0	4	0	0	20	0	0	0	0	0	0	0	0	0	0	0	0	0	0
f50c1fc1ff851dbc7c9081632591f40a	0	0	3	0	0	15	0	0	0	0	0	0	0	0	10	0	0	0	0	0	0	7	0	1	0	0	0	0	0	0	0	0	2	0	0	0	0	0	0	0	0	0	5	2	0	5	0	0	0
0a5225f381c3ee11099d4d7428d45a15	0	0	0	0	0	18	0	0	0	0	0	0	0	0	0	0	0	0	0	0	0	0	11	0	0	0	0	0	0	0	0	0	0	0	0	0	0	0	0	0	0	0	0	0	0	0	0	0	0
f2706f95116070b53fb38db82480031e	0	0	0	0	0	0	0	0	0	0	0	0	0	0	0	0	0	0	0	0	0	0	0	0	0	6	0	0	0	0	0	0	0	0	0	0	0	0	0	0	0	0	0	0	0	0	0	0	0
d427a2ce1f3de50e4a32f9e382af9236	0	0	0	0	0	0	0	0	0	0	0	0	0	0	0	0	0	0	0	0	0	0	0	0	0	0	0	0	0	0	0	0	0	0	0	0	0	0	0	0	0	0	0	0	0	11	0	0	0
e7f13e096f717bc5a22890da2f37262c	0	0	0	0	0	0	0	0	0	0	0	0	0	0	0	0	0	0	0	0	0	0	0	0	0	0	0	0	0	0	0	0	0	0	0	0	0	0	0	0	0	3	0	0	2	0	0	0	0
3b8481cbfb8d61f87a1ffc28168319a9	0	0	0	0	0	0	0	0	0	0	0	0	0	0	0	0	0	0	0	0	0	0	0	0	0	0	0	0	0	0	0	0	0	0	0	0	0	0	0	0	0	0	0	0	0	0	0	0	0
c0f7edbfbbe740a945062f686dc66053	0	0	0	0	0	0	0	0	0	0	0	0	0	0	0	0	0	0	0	0	0	0	0	0	0	0	0	22	0	0	0	0	0	0	0	0	0	0	38	0	0	0	0	0	0	0	0	6	0
68eb551394ceb0b17d453d9402a48225	0	0	0	0	0	0	0	0	0	0	0	0	0	7	0	0	0	0	0	0	0	0	0	0	0	0	0	0	0	0	0	0	0	0	0	0	0	0	0	0	0	0	0	0	0	0	0	0	2
6fa51fc1251120658a4008c982403d4d	0	0	0	0	0	0	0	0	0	0	0	0	0	0	0	0	0	0	0	0	0	0	0	0	0	0	0	0	0	0	0	0	0	0	0	0	0	0	0	0	22	0	0	0	0	0	0	0	0
98ac044f854da66b54b4c5f409ef6bad	0	8	0	0	9	20	7	21	14	16	11	2	14	2	6	7	0	2	19	12	16	1	0	6	8	5	10	13	14	7	0	16	14	14	0	7	16	7	7	0	19	16	0	33	12	6	13	0	4
037756d1de5ec7ef3e405725e0c0d109	0	0	0	0	0	0	0	0	0	0	0	0	0	0	0	0	0	0	0	0	0	0	0	0	12	0	0	0	0	0	0	0	0	0	0	0	0	0	0	0	0	0	0	0	0	0	0	0	0
1327d460b76a744918de1dcfec392701	0	0	0	0	0	0	0	0	0	0	0	0	0	0	0	0	0	0	0	0	0	0	0	0	0	0	0	0	0	0	0	0	0	0	0	0	0	0	0	0	0	0	0	0	0	0	0	0	0
3ded54439610e503048dbbc166be5350	0	0	0	0	0	0	0	0	0	0	0	0	0	0	0	0	0	0	0	0	0	0	0	0	0	0	0	0	0	0	20	0	0	0	0	0	0	0	0	0	0	0	0	0	0	0	0	0	0
8b06e4f9835e5f568203f7f3e8a9c34b	0	0	0	0	0	0	0	0	0	0	0	0	0	0	0	0	0	0	0	0	0	0	0	0	0	0	0	0	3	0	0	0	0	0	0	0	0	0	0	0	0	0	0	0	0	0	0	0	0
bf56d8400cf6ea1daee306c54aaece7e	0	0	0	0	0	8	0	2	20	0	0	8	13	0	0	0	0	0	10	0	0	11	0	0	5	0	6	0	2	13	0	5	0	0	17	0	31	4	0	0	3	0	0	0	19	0	0	3	9
5f1307404218b1184563191a003c0b77	0	0	0	0	0	0	0	0	0	0	0	0	0	0	0	0	0	0	0	0	0	0	0	0	0	0	0	0	7	0	0	0	0	0	0	0	0	0	0	0	0	0	0	0	0	0	0	0	0
6d35c110d4f756db41d007f8924f4490	0	0	0	0	0	0	0	0	0	0	0	0	0	0	0	0	0	0	1	0	0	0	0	0	0	0	0	0	0	0	0	0	0	0	0	0	0	0	0	0	0	0	0	0	0	0	0	0	0
3a4f91b8779f92b8ef1992d41e26b528	0	0	0	0	0	0	0	0	0	0	0	0	0	2	0	0	0	0	0	0	0	0	0	0	0	0	0	0	0	0	0	0	0	0	0	0	0	0	0	0	0	0	0	0	0	0	0	0	0
e78a0c76ed3723ce377c5c3b2e835163	0	0	0	0	0	0	0	0	0	0	0	6	0	0	0	0	0	12	0	0	0	0	0	0	0	0	0	0	0	0	0	0	0	0	0	0	0	0	0	0	0	0	0	0	0	0	0	0	0
3b289ea39e44e56bcd1a4685dc551c54	0	0	0	0	0	0	0	0	0	0	0	0	0	0	0	0	0	0	0	0	0	0	0	0	0	0	0	0	0	0	0	0	0	0	0	0	0	0	0	0	0	0	0	0	0	0	0	0	0
a49385b096150b8bcf825dbbe5f0702c	0	0	0	0	0	0	0	0	0	0	0	0	0	0	0	0	0	0	0	0	0	0	0	0	0	0	0	0	0	0	0	0	0	0	0	0	0	0	0	0	0	0	0	0	0	0	0	0	0
19717b525df9bf118e348852709dbdca	0	0	0	0	0	0	0	0	0	0	0	0	0	0	0	0	0	0	0	0	0	0	0	0	0	0	0	0	0	0	0	0	0	0	0	0	0	0	0	0	0	0	0	0	0	0	0	0	0
046ddad862c828b5f731fc91e2588cff	0	0	0	0	0	0	0	0	0	0	0	0	0	0	0	0	0	0	0	0	0	0	0	0	0	0	0	0	0	0	0	0	0	0	0	0	0	0	0	0	0	0	0	0	0	0	0	6	0
fc26290e82d5867fd9d587124fc89c8d	0	0	0	1	0	0	0	0	0	0	0	0	0	0	0	0	0	0	0	0	0	0	0	0	0	0	0	0	0	0	0	0	0	0	0	0	0	0	0	0	0	0	0	0	0	0	0	0	0
158fc7f79661ef688efe534473e26fd6	0	0	0	0	0	0	0	0	0	0	0	0	0	0	0	0	0	0	0	0	0	0	0	0	0	0	0	0	0	0	0	0	0	0	0	0	0	0	0	0	0	0	0	0	15	0	0	0	0
eafd20ce1f25fbd8c737f0086f81c11b	8	10	0	0	0	0	0	0	0	0	0	0	0	0	0	0	0	0	0	0	0	0	0	0	0	0	0	0	0	0	0	0	0	0	0	0	0	0	0	0	0	0	0	0	0	0	0	0	0
0b8354f7c896478511c3ed0f6bed8a25	0	0	0	0	0	0	0	0	0	0	0	0	0	0	0	0	0	0	0	0	0	0	0	0	0	0	0	0	0	0	0	0	0	0	0	0	0	0	0	0	0	0	0	0	0	0	0	0	0
3d2e333a94f8ca25886fc03095681a4e	48	24	27	0	51	47	27	36	8	42	39	57	43	0	58	0	72	32	50	24	0	25	94	23	27	26	30	38	21	9	56	23	31	61	26	32	98	19	38	59	29	17	25	82	59	27	21	54	67
9988d478491c96696aa4d8a93ad9632f	0	0	0	0	0	0	0	0	0	0	0	0	0	0	0	0	0	0	0	0	0	0	0	0	0	0	0	0	0	0	0	0	0	0	0	0	0	0	0	0	0	0	0	0	0	0	0	0	0
72319ea7a1b7d872c087137d0b55e9dc	0	0	0	0	0	0	0	0	0	0	0	0	0	0	0	0	0	0	0	0	0	0	0	0	0	0	0	0	0	0	0	0	0	0	0	0	0	0	0	0	0	0	0	0	0	0	0	0	0
04ad8b09a45b9d01908296fc01b4ccab	0	0	0	0	0	0	0	0	0	0	0	0	0	0	0	0	0	0	0	0	0	0	0	0	0	0	0	0	0	0	0	0	0	0	0	0	0	0	0	0	0	0	0	0	9	0	0	0	0
18d9a38be33a221f2e8ba4e96b18fd65	0	0	0	0	0	0	0	0	0	2	0	0	0	0	0	0	0	0	0	0	0	0	0	0	1	0	0	0	0	0	0	0	0	0	0	0	0	0	0	0	0	0	0	0	0	0	0	0	0
1e7d677b3cfbbc1e1b2668f88942f6db	0	0	0	0	0	0	0	0	5	0	0	0	0	0	0	1	0	0	0	0	0	0	0	0	0	0	0	0	0	0	0	1	0	0	0	0	8	0	0	0	0	0	0	0	0	0	0	0	0
8aa86776be81cb61ece79692c7bc346a	0	0	0	0	0	0	0	0	0	0	0	0	0	0	0	0	0	0	0	0	0	0	0	0	0	0	0	0	0	0	0	0	0	0	0	0	0	0	0	7	0	0	0	0	0	0	0	0	8
8425c4544e363f5b483753533f147830	0	0	0	0	0	0	0	0	0	0	0	0	0	0	0	0	0	0	0	0	0	0	0	0	0	0	1	0	0	0	0	0	0	0	0	0	0	0	0	0	0	0	0	0	0	0	0	0	0
7d3894b1491bf25de0f8c9f02816f9fd	0	0	0	0	0	0	0	0	0	0	0	0	0	0	0	0	0	0	0	0	0	0	0	0	0	0	0	0	0	0	0	0	0	0	0	0	0	0	0	0	0	0	0	0	0	0	0	0	0
e1a59e8c5c17054c804842d506f18952	0	0	15	0	0	0	0	0	0	0	0	0	0	0	0	0	0	0	0	0	0	0	0	0	0	0	0	0	0	0	0	78	0	306	15	0	0	0	0	0	0	0	0	0	0	0	0	0	0
2b611689644556d1371e12a6d1bfc6fb	0	0	0	0	0	0	0	0	0	0	0	0	0	0	0	0	0	0	0	0	0	0	0	0	0	0	0	0	0	0	0	0	0	0	11	0	0	0	0	0	0	0	0	0	0	0	0	0	0
0e7bb4f2a96e7628124a5db2d010eac8	0	0	0	0	0	0	8	0	0	1	0	0	0	0	0	0	0	0	8	3	0	0	0	8	0	0	3	0	0	4	0	3	0	0	34	0	0	0	0	0	0	3	0	0	0	0	5	0	3
ba98b8bb913483e8c15993e5ffe1d2c6	0	0	0	0	0	0	0	0	0	0	0	0	0	0	0	0	0	0	0	0	0	0	0	0	0	0	0	0	0	0	0	0	0	0	0	0	0	0	0	0	0	0	0	0	0	0	0	0	0
b258be251fe88b3baa507ddd5b759ba8	0	0	0	0	0	0	0	38	0	0	0	0	0	0	0	0	0	0	0	20	0	0	0	0	0	0	0	0	0	0	0	0	0	0	0	0	0	0	0	0	0	0	0	0	0	0	0	0	0
c17126bdb27e4297d833642ec4f9fdbb	0	0	0	0	0	0	0	0	0	0	0	0	0	0	0	0	0	0	0	0	0	0	0	0	0	0	0	0	0	0	0	0	0	0	0	0	0	0	0	0	0	0	0	0	0	0	0	2	0
9b7d670ce8b54cf8fdaac24087d6f105	0	0	0	0	0	0	0	0	0	0	0	0	0	0	0	0	0	0	0	0	0	0	0	0	0	0	0	0	1	0	0	0	0	0	0	0	0	0	0	0	0	0	0	0	0	0	0	0	0
6e0492e31ad23a1e3078be556050dc83	0	0	0	0	0	0	0	0	4	0	0	0	0	0	0	0	0	0	0	0	0	0	0	0	0	0	0	0	0	0	0	0	0	0	0	0	11	0	0	0	0	0	0	0	0	0	0	0	0
3e171e580ea99d8fa9684482e56cbf51	0	0	0	0	0	0	0	0	0	0	0	0	0	0	0	0	0	0	0	0	0	0	0	0	0	0	0	0	0	0	8	0	0	0	0	0	0	0	0	0	0	0	0	0	0	0	0	0	0
3c508c82ef188d90a9b5c48f11e4c7d6	0	0	0	0	0	0	0	0	0	0	0	0	0	0	0	0	0	0	0	0	0	0	0	0	0	0	0	0	0	0	0	0	0	0	0	0	0	0	0	0	0	0	0	0	0	0	0	0	0
f8ef04ad3c6f54c42547224610494285	0	0	0	0	0	0	0	0	0	0	0	0	0	0	0	0	0	0	0	0	0	0	0	0	0	0	0	0	0	4	0	0	0	0	0	0	0	0	0	0	0	0	0	0	0	0	0	0	0
855f58d9d7f2e14d7175a80c0c31c23b	0	0	0	0	0	0	0	0	0	0	0	0	0	0	0	0	0	0	0	0	5	0	0	0	0	0	0	0	0	0	0	0	0	0	0	0	0	0	0	0	0	0	0	0	0	0	0	0	0
69cce8c294db292f0ac68009fba44c6e	0	0	0	0	0	0	0	0	0	0	0	0	0	0	0	0	0	0	0	0	0	0	0	0	0	0	0	0	0	0	0	0	0	0	0	0	0	0	0	0	0	0	0	0	0	0	0	0	0
dcf5ba5cff61c67b4a17322e06576101	0	0	0	0	0	0	0	0	0	0	0	0	0	0	0	0	0	0	0	0	0	0	0	0	0	0	0	0	0	0	0	0	0	0	0	0	0	0	0	0	0	0	0	0	0	0	0	0	0
6cabb7732b3f32291e920f26257b71c6	0	0	0	0	0	0	0	0	0	0	0	0	0	0	0	0	0	0	0	0	0	0	0	0	0	0	0	0	0	0	0	0	0	0	0	0	0	0	0	0	0	0	0	0	0	0	0	0	0
ce1da9b2de5369f6a2b84ec16f0c9130	0	3	0	0	0	0	4	0	0	0	0	0	11	6	0	7	0	0	0	4	0	0	0	0	0	30	0	1	0	0	0	0	0	0	0	0	0	1	0	4	0	0	0	0	0	0	0	0	0
e8c2ec91486de798ddba05287af61490	0	0	0	0	0	0	0	0	0	0	0	1	0	0	0	0	0	0	0	0	0	0	0	0	0	0	0	0	0	0	0	0	0	0	0	0	0	0	0	0	0	0	0	0	0	0	0	0	0
10208e80dab14fa074b987da8f33c482	0	0	0	0	0	0	0	0	0	0	0	0	0	0	0	4	0	0	0	0	0	0	0	0	0	0	0	0	0	0	0	0	0	0	0	0	0	0	0	0	0	0	0	0	0	0	0	0	0
cd2aef76e44cab99fecbda9bad7787b1	4	0	0	0	0	0	0	0	0	0	0	0	0	0	0	0	0	0	0	0	0	0	0	0	0	0	0	0	0	0	0	0	0	0	0	0	0	0	0	0	0	0	0	0	0	5	0	0	0
d0ddb3555e877f59c9b1095ab8e93983	0	0	0	0	0	0	0	0	0	0	0	0	0	0	0	0	0	0	0	0	0	0	0	0	0	0	0	0	0	0	0	0	0	0	0	0	0	0	0	0	0	0	0	0	0	0	0	0	0
bd0d593a943e4fb94df3a6b237f15651	0	0	0	0	0	0	0	0	0	0	0	0	0	0	0	0	0	0	0	0	0	0	0	0	0	0	0	0	0	0	26	0	0	0	0	0	0	0	0	0	0	0	0	0	0	0	0	0	0
7f1598ae7b38725ca1e02d33d307935e	0	0	0	0	0	0	0	0	0	0	0	0	0	0	0	0	0	0	0	0	0	0	0	0	0	0	0	0	0	5	0	0	0	0	0	0	0	0	0	0	0	0	0	0	0	0	0	0	0
ba56ddb7754dfb640292ec4b72be5b5d	0	0	0	0	0	0	0	0	0	0	0	0	0	4	0	0	0	0	0	0	0	0	0	0	0	0	0	0	0	0	0	0	0	0	0	0	0	0	0	0	0	0	0	0	0	0	0	0	0
421bc2120174fcfff57d29b001be4cc9	0	0	0	0	0	0	0	0	0	0	0	0	0	0	0	0	0	0	0	0	0	0	0	0	0	0	0	0	0	0	0	0	0	0	0	0	0	0	0	0	0	0	0	0	0	0	0	0	0
6ff322b1582e64dd90239c15240bb1ea	0	0	0	0	0	0	0	0	0	0	0	0	0	0	0	0	0	0	0	0	0	0	0	0	0	0	0	0	0	0	0	0	0	0	0	0	0	0	0	0	0	0	0	0	0	0	0	0	0
3659aaeafb3ec3298c923328b2a8485c	0	0	0	0	0	0	0	0	0	0	0	0	0	0	0	0	0	0	0	0	0	0	0	0	0	0	0	0	0	0	0	0	0	0	0	0	0	0	0	0	0	0	0	0	0	0	0	0	0
516a0cf01a2db919042dc3d8930d527e	0	0	0	0	0	0	0	0	0	0	0	0	0	0	0	0	0	0	0	0	0	4	0	0	0	0	0	0	0	0	0	0	0	0	0	0	0	0	0	0	0	0	0	0	0	0	0	0	0
d37a2c4cde8dee94466a4f3c6755ea99	57	9	51	21	72	38	40	69	112	21	110	24	20	109	44	67	28	32	59	0	23	56	8	0	13	5	25	0	7	4	42	30	0	13	91	130	52	19	0	38	35	298	30	24	74	107	15	45	68
5b373f0b87f21cb8dad6c1dba3caedda	0	0	0	0	0	0	0	0	0	0	0	0	0	0	0	0	0	0	0	0	0	0	0	0	0	0	0	0	0	0	0	0	0	0	0	0	0	0	0	0	0	0	0	1	0	0	0	0	0
1e1617faaeb33ba1e4ba104f684a0e07	19	0	0	0	0	0	2	0	0	2	0	26	16	0	13	0	34	0	46	12	0	24	0	0	70	29	12	13	94	0	14	7	0	19	5	0	0	3	29	0	0	0	0	0	0	0	0	0	0
3ab0ec87d03d63a0de5685966a5f6466	0	0	0	0	0	0	0	0	0	0	0	0	0	0	0	0	0	0	0	0	0	0	0	0	0	0	0	0	0	0	0	0	0	0	88	0	0	0	0	0	0	0	0	0	0	0	0	0	0
9d18ad91dd1d89f73c60f47b0b8f6bba	0	0	0	0	0	0	0	0	0	0	0	0	0	0	0	0	0	0	0	0	0	0	0	0	0	0	0	0	0	0	0	0	0	0	0	0	0	0	0	0	0	0	0	0	0	0	0	0	0
d11b2e82f09f76686b26d8365965edd3	0	0	0	0	0	0	0	0	0	0	0	0	0	0	0	0	0	0	0	0	0	0	0	0	3	0	0	0	0	0	0	0	0	0	0	0	0	0	0	0	0	0	0	0	0	0	0	0	0
cd8035aef3f198b48a6441ad61445027	0	0	0	0	0	0	0	0	0	0	0	0	0	0	0	0	0	0	0	0	0	0	0	0	0	0	0	0	0	0	0	0	0	0	0	0	0	0	0	0	0	0	0	0	0	0	0	0	0
dd8bdb0c28572d080e1fb1e7219071ec	0	0	0	0	0	0	0	0	0	0	0	0	0	0	0	0	0	0	0	0	0	0	0	0	0	0	0	0	0	0	0	0	0	0	0	0	0	0	0	0	0	0	0	0	0	0	0	8	0
b9b7179dfcb8bc11e24f10d8f72ba84d	0	0	0	0	0	0	0	0	0	0	0	0	0	0	0	0	0	0	0	0	0	0	0	0	0	0	0	0	0	0	0	0	0	0	0	0	0	0	0	0	0	0	0	2	0	0	0	0	0
c1ac8b901ab6a3cf96f58e3128dc61f3	0	0	0	0	0	0	0	0	0	0	0	0	0	0	0	0	0	0	0	0	0	0	0	0	0	0	0	0	0	0	0	0	0	0	0	0	0	0	0	0	0	0	0	0	0	0	0	0	0
6de1708d84623b7f4e59788c3a2294bc	0	0	0	0	0	0	0	0	0	0	19	0	0	0	0	0	0	0	13	0	11	0	0	0	0	0	0	0	15	0	0	0	0	0	0	0	0	0	0	0	0	0	0	0	0	0	0	0	0
e8be122dd1dc055c0dbef4a5f8cc8ec5	7	0	0	0	0	0	0	0	0	0	0	0	0	0	0	0	0	0	0	0	0	0	0	0	0	0	0	0	0	0	0	0	0	0	0	0	0	0	0	0	0	0	0	0	0	0	0	0	0
2d5b446dc8d47c6ef7396e6b9792c2cf	0	0	0	0	0	0	0	0	0	0	0	0	0	0	0	0	0	0	0	0	0	0	0	0	0	0	0	0	0	0	0	0	0	0	0	0	0	0	0	0	0	0	0	0	0	0	0	0	0
e62b994adc782e99c6cb35bf32dd81b7	0	0	0	0	0	0	0	0	0	0	0	0	0	0	0	0	0	0	0	0	0	0	0	0	0	0	0	0	0	0	0	0	0	1	0	0	0	0	0	0	0	0	0	0	0	0	0	0	0
d1f7098fab4254764dfe10eab171984e	0	0	0	23	0	0	0	0	27	0	0	0	0	0	0	0	0	0	0	0	20	0	0	0	0	0	0	0	0	0	0	0	0	0	0	10	0	0	0	0	0	0	0	0	0	0	0	0	0
2144877129a07f2eacd1797dcfacc2bf	0	0	0	0	0	0	0	0	0	0	0	0	0	4	0	0	0	0	0	0	0	0	0	0	0	3	0	0	0	0	0	0	0	0	0	0	0	0	0	0	0	0	0	0	0	0	0	0	0
18d2770e5298caacfad57764935662f5	0	0	0	0	0	0	0	0	0	0	0	0	0	0	0	0	0	0	0	0	0	0	0	0	0	0	0	0	0	0	0	0	0	0	0	0	0	0	0	0	0	0	0	0	0	0	0	0	0
530d2a98bfe9318ed80a20c37489d3d9	0	0	0	0	0	0	0	0	0	0	0	0	0	0	0	0	0	0	0	0	0	0	0	0	0	0	0	0	0	0	0	0	0	0	0	0	0	0	0	0	0	0	0	0	0	0	0	5	0
facd92d400a2a3afccbd8275804e17e3	0	0	0	0	0	0	0	0	0	0	0	0	0	0	0	0	0	0	0	0	0	8	0	0	0	0	0	0	0	0	0	0	0	0	0	25	0	0	0	0	0	0	0	0	0	0	0	0	0
c3f027b378fb55aeed2bd4f1ba416c22	0	0	0	0	0	0	0	0	0	0	0	0	0	0	0	0	0	0	0	0	0	0	0	0	0	0	0	0	0	0	0	0	0	0	0	0	0	0	0	0	0	0	0	0	0	0	0	0	0
285a0e2edee2ca6878c66f323449476d	0	0	0	0	0	0	0	0	0	0	0	0	0	0	0	0	0	0	0	0	0	0	0	0	0	0	0	0	0	0	0	0	0	0	0	0	0	0	0	0	0	0	0	0	0	0	0	0	0
7e4bbc9d9c5d021ce852b70e8871e6da	0	0	0	0	0	0	0	0	0	0	0	0	0	0	0	0	0	0	0	0	0	0	0	0	0	0	0	0	0	0	0	0	0	0	0	0	0	0	0	0	0	0	0	6	0	0	0	0	0
b7081bf2477f842a49d13b0631ad42a6	0	0	0	0	0	0	0	0	0	0	0	0	0	0	0	0	0	0	0	0	0	0	0	0	0	0	0	0	0	0	0	0	0	0	0	0	0	0	0	0	0	0	0	0	0	0	0	0	0
c9dac5831f2785efeb901f9f3b3791ef	0	0	0	0	0	0	0	0	0	0	0	0	0	0	0	0	0	0	0	0	0	0	0	0	0	2	0	0	0	0	0	0	4	0	0	12	0	5	0	0	0	0	0	0	0	0	0	0	0
609a1b1bad822d0c7934b62381506ebc	0	0	0	0	0	0	0	0	0	0	0	0	0	0	0	0	0	0	0	0	0	0	0	0	0	0	0	0	0	0	0	0	0	0	3	0	0	0	0	0	0	0	0	0	0	0	0	0	0
238d8b696779df20a9fcff66c4aa5027	0	0	0	0	0	0	0	0	0	0	0	0	0	0	0	0	0	0	0	0	0	0	0	0	0	0	0	0	0	0	0	0	0	0	0	0	0	0	0	0	0	0	0	0	0	0	0	0	0
ee246c117dd0720d886a9279e1bf925b	0	0	0	0	0	0	0	10	0	0	0	0	0	0	0	0	0	0	0	0	0	0	0	0	0	0	0	0	0	0	0	0	0	0	0	0	0	0	0	0	0	0	0	0	0	0	0	0	0
0889e01dd9b6a7349892b7b20ccff4e8	0	0	0	0	0	0	0	0	0	0	0	0	0	0	0	0	0	0	0	0	0	0	0	0	0	0	0	0	0	0	0	0	0	0	0	0	0	0	0	0	0	0	0	0	0	0	0	0	0
49dc6c40a164364cdde0814bbadcbcbf	0	0	6	0	0	0	0	0	0	0	0	0	0	0	0	0	0	0	0	0	0	0	0	0	0	0	0	0	0	0	0	0	0	1	0	0	0	0	0	0	0	0	0	0	0	0	0	0	0
85d2256cd60cc96926db78e8f1ab39e7	0	0	0	0	0	0	0	0	0	0	0	0	0	5	0	0	0	0	0	0	0	0	0	0	0	0	0	0	0	0	0	0	0	0	0	0	0	0	0	0	0	0	0	0	0	0	0	0	0
be05207bfd21ce4d3b14cbe3044c6793	0	0	0	0	0	0	0	0	0	0	0	0	0	0	0	0	0	0	0	0	0	0	0	0	0	0	0	0	0	0	0	0	0	0	0	0	0	0	0	0	0	0	0	0	0	0	0	0	3
dbec3692a02f8823b0713509f0466b6b	0	0	0	0	0	0	0	0	0	0	0	4	0	0	0	0	0	0	0	0	0	0	0	0	0	0	1	0	0	5	0	0	0	0	48	0	0	0	0	0	0	0	0	0	0	0	0	0	0
65c82c4d877a9320bd89fe8eba55e9be	0	0	22	0	0	0	0	0	0	0	0	0	0	0	0	0	0	0	0	0	0	0	31	0	0	0	0	0	0	0	0	0	0	0	0	0	0	0	0	0	0	0	0	0	0	0	0	0	0
a0271e9cd0e1d828ff703d841beff030	0	0	0	0	0	0	0	0	0	0	0	0	0	0	0	0	0	0	0	0	0	0	0	0	0	0	0	0	0	0	0	0	0	0	0	0	0	0	0	0	0	0	0	0	0	0	0	0	0
9b42d60b0fe37d98c95da54883a96291	0	0	0	0	0	0	0	0	0	0	0	0	0	0	0	0	0	0	0	0	0	0	0	0	0	0	0	0	0	0	0	0	0	0	0	0	0	0	0	0	0	0	0	0	0	0	0	0	0
7458a90b91f38dc9c848ea4a14b73b1c	0	0	0	0	0	0	0	1	0	0	0	0	0	0	0	0	0	0	0	0	0	0	0	0	0	0	0	0	0	0	0	0	0	0	0	0	0	0	0	0	0	0	0	0	0	0	0	0	0
df0f80081deb028a0649cb93f1244179	0	0	0	0	0	0	0	0	0	0	0	0	0	0	0	0	0	0	0	0	0	0	0	0	0	0	0	0	0	0	0	0	0	0	0	0	0	0	0	0	0	0	0	0	0	0	0	0	0
e84408d89f6f33f4b7938b797f33cebf	0	0	0	0	0	0	0	0	0	0	0	0	0	0	0	0	0	0	0	0	0	0	0	0	0	0	0	0	0	0	0	0	0	0	0	0	0	0	0	0	0	0	0	0	0	0	0	0	0
ea07aeeead20267895f7a88dffb46b74	0	0	0	0	0	0	0	0	0	0	0	0	0	0	0	0	0	0	0	0	0	0	0	0	0	0	0	0	0	0	0	0	0	0	0	0	0	0	0	0	0	0	0	0	0	0	0	12	0
6d9b3b6fd0d9d0b8b3bd554583b5dc64	0	0	0	0	0	0	0	0	0	0	6	0	0	0	0	0	0	0	0	0	0	0	0	0	0	0	0	0	4	0	0	0	0	0	0	0	0	0	0	0	0	0	0	0	0	0	0	0	0
67182e4a2561731c0316b4e7cb65ba25	0	0	0	0	0	0	0	0	0	0	0	0	0	0	0	0	0	0	0	0	0	0	0	0	0	0	0	0	0	0	0	0	0	0	0	0	0	0	0	0	0	0	0	0	0	0	0	0	0
d82b986d9a7041950b892a62367d34f1	0	0	0	0	0	0	0	0	0	0	0	0	0	0	0	0	0	37	0	0	0	0	0	0	0	0	0	0	0	0	0	0	0	0	77	0	0	0	0	0	0	0	0	0	0	0	0	0	0
ccab1d52e581391513f3c0cd6971e80f	0	0	0	0	0	0	0	0	0	0	0	0	0	0	0	0	0	0	8	0	0	25	0	0	13	0	0	0	0	17	0	0	0	0	0	0	0	0	0	0	0	0	0	0	0	0	0	0	0
be6841797855772fd09ccd37f395fbbe	0	0	0	0	0	0	0	0	0	0	0	12	0	0	0	0	0	0	0	0	0	0	0	0	7	7	0	0	0	0	0	0	0	0	0	0	0	0	0	0	0	0	0	0	0	0	0	0	0
1f2d1311f41d034c45f71bf2640716f6	0	0	0	0	0	0	0	0	0	0	0	0	0	0	0	0	0	0	0	0	0	0	0	0	0	0	0	0	0	0	0	0	0	0	0	0	0	12	0	0	0	0	0	0	0	0	0	0	0
875d75d38e8ca9b0c3bdf2eef74af030	0	0	0	0	0	0	0	0	0	0	0	0	0	0	0	0	0	0	0	0	0	0	0	0	0	0	0	0	0	0	0	0	0	0	0	0	0	0	0	0	0	0	0	0	0	0	0	0	0
62e7e6009e11fbea85e0f62d41d0e558	0	0	0	0	0	0	0	0	0	0	0	0	0	0	0	0	0	0	0	0	0	0	0	0	0	0	0	0	0	0	0	0	0	0	0	0	0	0	0	0	0	0	0	0	0	0	0	0	0
a6b3452cf083d6e0ad34dfec47bf6b0b	0	0	0	0	0	0	0	0	0	0	0	0	0	0	0	0	0	0	0	0	0	0	0	0	0	0	2	0	0	0	0	0	0	0	0	0	0	0	0	0	0	0	0	0	0	0	0	0	0
27ef790e942f4b28324b47972d557f1c	0	0	0	0	0	0	0	0	0	0	0	1	0	0	0	0	0	0	0	0	0	0	0	0	0	0	0	0	0	0	0	0	0	0	0	0	0	0	0	0	0	0	0	0	0	0	0	0	0
5ee7c2afe9e610b40e5cd6a0854aae79	0	0	0	0	0	0	0	0	0	0	0	0	0	0	0	0	0	0	0	0	63	0	0	0	0	0	0	0	0	0	0	0	0	3	0	2	2	0	0	0	1176	0	0	0	0	7	0	0	0
9e7757379ff7031f8448bbda6fdaa8de	0	0	0	0	0	0	0	0	0	0	0	0	0	0	0	5	0	0	0	0	0	0	0	0	0	0	0	0	0	0	0	0	0	0	0	0	0	0	0	0	0	0	0	0	0	10	0	0	0
d2c85f67258223eb4216b362e0edd2f8	0	0	0	0	0	0	0	0	0	0	0	0	0	0	0	0	0	0	0	0	0	0	0	0	0	0	0	0	0	0	0	0	0	0	0	0	0	0	0	0	0	0	0	0	0	0	0	0	0
0d5cd7214c645adf60fc5675716a726b	0	0	0	0	0	0	0	0	0	0	0	0	0	0	0	0	0	0	0	0	0	0	0	3	0	0	8	0	0	0	0	0	0	0	0	16	7	0	0	0	0	0	0	0	0	0	0	0	7
221f4a83790e82830df06c2675b243b2	0	0	0	0	0	0	0	0	0	0	0	0	0	0	0	0	0	0	0	0	0	0	0	0	0	0	0	0	0	0	0	0	0	0	1	0	0	0	0	0	0	0	0	0	0	0	0	0	0
d8463134332ec7dd8d2ccd053ca1dca7	0	0	0	0	0	0	0	0	0	0	0	5	0	0	0	0	0	0	0	0	0	0	0	0	0	0	0	0	0	0	10	0	0	0	0	0	0	0	0	0	0	0	0	0	0	0	0	0	0
1ad84f31b52c3a6607e7c3e397f3c800	0	0	0	0	0	0	0	0	0	0	10	0	0	0	0	0	0	0	0	0	0	0	0	0	0	0	0	0	0	0	0	0	0	0	0	0	0	0	0	0	0	0	0	0	0	0	0	0	0
171bf4e2d68d3ebc0b4856d8b26b267c	0	0	0	0	0	0	0	0	0	0	0	0	0	0	0	0	0	0	0	0	0	0	0	0	0	0	0	0	0	0	0	0	0	0	0	0	0	0	0	0	0	0	0	0	0	0	0	0	0
bd3add22cc0c86b40648232478a48e94	0	0	0	0	0	0	0	0	0	0	0	0	0	0	0	0	0	0	0	0	0	0	0	0	0	0	0	0	0	0	0	0	0	0	0	0	0	0	0	0	0	0	0	0	0	0	0	0	0
ad4c5d178b730effbeff679aad7d1fce	0	0	0	0	51	0	0	0	0	0	0	0	0	0	0	0	0	0	0	0	0	0	64	0	0	0	11	0	0	0	0	0	0	0	0	0	0	0	0	0	41	0	0	42	0	0	0	0	0
7b966c84e4b8eeb10363290ea4d1ca30	0	0	0	0	0	0	0	0	13	0	0	0	0	0	0	0	0	0	0	0	0	0	29	0	0	10	0	0	0	0	0	0	0	0	0	0	0	0	0	0	0	0	0	0	0	0	0	0	0
2d9168975960b576db1f70e4c3cd6763	0	0	0	0	0	0	0	0	0	0	0	0	0	0	0	0	0	0	0	0	0	0	0	0	0	0	0	0	0	0	0	0	0	0	0	0	0	0	0	0	0	0	0	0	0	0	0	0	0
b914736ee640fc3506ac40218a7701e1	0	0	0	0	0	0	0	0	0	0	0	0	0	0	0	0	0	0	0	0	0	0	0	0	0	0	0	0	0	0	0	0	0	0	0	0	0	0	0	0	0	0	0	0	0	0	0	0	0
01251c5b2e7bfdbe891e8104822c557c	0	0	0	0	0	0	0	0	0	0	0	0	0	0	0	0	0	0	0	0	0	0	0	0	0	0	0	0	0	0	0	0	0	0	0	0	0	0	0	0	0	0	0	0	6	0	0	0	0
a3fa29ec64d966e1a2bd0a14c1da4f2a	0	0	0	0	0	0	0	0	0	0	0	0	0	0	0	0	0	0	0	0	0	0	0	0	0	0	0	0	0	0	0	0	0	0	0	0	0	0	0	0	0	0	0	0	0	0	0	0	0
3e295ca651fb49ea04fe9e22737c5606	0	0	0	0	0	0	0	0	0	0	0	0	0	0	0	0	0	0	0	0	0	0	0	0	0	0	0	0	0	0	0	0	0	0	0	0	0	0	0	0	0	0	0	0	0	0	0	0	0
59b8e611f3402d6d679b8b08b4178ee5	0	0	0	0	0	0	0	0	0	0	0	0	0	0	0	0	0	0	0	0	0	0	0	0	0	0	0	0	0	0	0	0	0	0	0	0	0	0	0	0	0	0	0	0	0	0	0	0	0
d09dea5bc5f483c88d64510114dd0cfc	0	0	0	0	0	0	0	0	0	0	0	0	0	0	0	0	0	0	0	0	0	0	0	0	0	0	0	0	0	0	0	0	0	0	0	0	0	0	0	0	0	0	0	0	0	0	0	0	0
6e942a04765b6a0385096ea903fd3ea8	0	0	0	0	3	0	0	0	2	0	0	0	0	0	0	0	0	0	0	0	0	0	0	0	0	0	0	0	0	0	0	0	0	0	0	0	0	0	0	0	0	0	0	0	0	0	0	0	0
43b0f9928e76665034f0e84e30d20ef8	0	5	0	0	0	5	0	0	1	4	7	1	1	5	0	0	16	10	9	0	0	0	13	9	18	5	1	14	5	2	0	5	7	13	0	0	9	8	10	11	0	0	0	3	7	0	0	2	5
09bad6ef33509e42e9bdc2b95fda1f10	0	0	0	0	0	0	0	0	0	0	0	0	0	0	0	0	0	0	0	0	0	0	0	0	0	0	0	0	0	0	0	0	0	0	0	0	0	0	0	0	0	0	0	0	0	0	0	0	0
debfc0819d009b5032f43d80341030c7	0	0	0	0	0	0	0	0	0	0	0	0	0	21	12	0	0	0	0	5	0	0	0	6	0	0	4	0	0	0	0	0	13	0	0	30	20	7	3	0	0	0	0	5	0	0	0	0	0
6b295e631663a9cd3dc4955778455ffb	0	0	0	0	0	0	0	0	0	0	0	0	0	0	0	0	0	0	0	0	0	0	0	0	0	0	0	0	0	0	0	0	0	0	0	0	0	0	0	0	0	0	0	0	0	0	0	0	0
31d92c2c197080efa4231e838f5d29c9	0	0	0	0	0	0	0	0	0	0	0	0	0	0	0	0	0	0	0	0	0	0	0	0	0	0	0	0	0	0	0	0	0	0	0	0	8	0	0	0	0	0	0	0	0	0	0	0	0
454aa089597f418f0d3c9078cc8a4227	0	0	0	0	0	0	10	0	0	0	0	4	8	4	0	0	0	0	15	0	10	0	13	0	0	14	0	0	0	5	0	0	0	9	0	0	0	0	0	0	0	0	0	0	0	0	0	0	0
01310004db00bf4a3d912e73871a9f3c	0	0	0	0	0	0	0	12	0	0	0	0	0	0	0	0	0	0	0	0	0	0	0	0	0	0	0	0	0	0	0	0	0	0	0	0	0	0	0	0	0	0	0	0	0	0	0	0	0
059d63acff6a53e661b22449c7d53354	0	0	0	0	0	0	0	0	0	0	0	0	0	0	0	0	0	0	0	0	0	0	4	0	0	0	0	0	0	0	0	0	0	0	0	0	0	0	0	0	0	0	0	0	0	0	0	0	0
472681e37e38b75ae3e6826e5c361fb6	0	0	0	0	0	0	0	0	0	0	0	0	0	0	0	0	0	0	0	0	0	0	0	0	0	0	0	0	0	0	0	0	0	0	0	0	0	0	0	0	0	0	0	0	0	11	0	0	0
cce19aa5ada3405b53dc7adb9cbe9fce	0	0	0	0	0	0	0	0	0	0	0	0	0	0	0	0	0	0	0	0	0	0	0	0	0	0	0	0	0	0	0	0	0	0	0	0	0	0	0	0	0	0	0	0	0	0	0	0	0
7e99b5fb41684be3ff2b06d8befa3d41	0	0	0	0	0	0	0	0	0	0	0	0	0	0	0	0	0	0	0	0	0	0	0	0	0	0	0	0	0	0	0	0	0	0	0	0	0	0	0	0	0	0	0	0	0	0	0	0	0
85c37a2228c809577f9c743ba2364480	0	68	11	0	0	0	0	9	196	22	0	0	4	0	0	8	0	35	0	0	0	0	0	0	0	63	101	0	0	0	7	27	0	0	0	0	1	0	31	0	0	0	0	0	0	22	0	20	22
55bdb56f5b816b3df32d7a7c8a7bb6b1	0	0	0	0	0	0	0	0	0	0	0	0	0	0	0	0	0	0	0	0	0	0	0	0	0	0	0	0	0	0	0	0	0	0	0	0	0	0	0	0	0	0	0	0	0	0	0	0	0
c911cb5cb69917154d722f67f2486f83	0	0	0	0	0	0	0	0	4	0	0	0	0	3	0	0	0	0	0	0	0	0	0	0	0	0	0	0	0	0	0	0	0	0	0	0	6	0	0	0	0	1	0	0	0	2	0	0	1
90c1d6364020363786dd16204e33d94b	0	0	0	0	0	0	0	0	0	0	0	0	0	0	0	0	0	0	0	0	0	0	0	0	0	0	0	0	0	0	0	5	0	0	0	0	0	0	0	0	0	0	0	0	0	0	0	0	0
ff652fdfe73bbc6a0577e253b507064f	0	0	0	0	0	0	0	0	0	0	0	0	0	0	0	0	0	0	0	0	0	0	0	0	0	0	0	0	0	0	0	0	0	0	0	0	0	0	0	0	0	0	0	7	0	0	0	0	0
87dd268e9b55e973e93e952c5ad15662	0	364	0	36	89	0	0	163	0	188	0	0	0	8	0	8	0	85	0	252	0	0	0	30	0	575	3	6	276	677	6	3	0	191	63	162	0	0	694	2	0	72	0	0	0	245	63	0	0
f32f6d36177f43ac252ed0794b63fe55	0	0	0	0	0	0	0	0	0	0	0	0	0	0	0	0	0	0	0	0	0	0	0	0	0	0	0	0	0	0	0	0	0	0	0	0	0	0	0	0	0	0	0	0	0	0	0	0	0
cf9d18ba40c771cf3ac99f2deb37ed45	0	0	0	0	0	0	0	0	0	0	0	7	0	0	0	0	0	0	0	0	0	0	0	0	0	0	0	0	0	0	0	0	0	0	0	0	0	0	0	0	0	0	0	0	0	0	0	0	0
43b2c0b068e4ce93b0898372deabaa0c	0	0	0	0	0	0	0	0	0	0	0	0	0	0	0	0	0	0	0	0	0	0	0	0	0	0	0	0	0	0	0	0	0	0	0	0	0	0	0	0	0	0	0	0	79	0	0	0	0
68cb9917fe64daea6f671d44e25d2a6a	0	0	0	0	0	0	0	0	0	0	0	0	0	0	0	0	0	0	0	0	0	0	0	0	0	0	0	0	0	0	0	0	0	0	0	0	0	0	0	0	0	0	0	0	0	0	0	0	0
2da11b4f559ade4f930b96b213aafb90	0	0	0	0	0	0	0	0	0	0	0	0	0	0	0	0	0	0	0	0	0	4	0	0	0	0	0	0	0	0	0	0	0	0	0	0	0	0	0	0	0	0	0	0	0	0	0	0	0
7554ad910ec7f699b2f1b12aa46ca68e	0	0	0	0	0	0	0	0	0	0	0	0	0	0	0	0	0	0	0	0	0	0	0	5	0	0	0	0	0	0	0	5	0	0	0	0	0	0	0	0	0	0	0	0	0	0	0	0	0
d3343fb6307ccb2dd591f2593dcfef89	0	0	0	0	0	0	0	0	0	0	0	0	0	0	0	0	0	3	0	0	0	0	0	0	0	0	0	0	0	0	0	0	0	0	0	0	0	0	0	0	0	0	0	0	0	0	0	0	0
26e35fb3f507c8a1c4f08dafa1f91381	0	0	0	0	0	0	0	0	0	0	0	0	0	0	0	0	0	0	0	3	0	0	0	0	0	0	0	0	0	0	0	0	0	0	0	0	0	0	0	0	0	0	0	0	0	0	0	0	0
ee6d633d0e07d10799d4fd1d1cac58f4	0	0	0	0	0	0	0	0	0	0	0	0	0	0	0	0	0	0	0	0	0	0	0	0	0	0	0	0	0	0	0	0	0	0	0	0	0	0	0	0	0	0	0	0	0	0	0	0	0
353e13b8a9feae6bbd6a28b715e5c343	0	0	0	19	0	0	0	0	0	0	0	0	0	0	0	0	0	0	0	0	0	0	0	14	0	0	0	0	0	0	0	0	0	0	0	17	0	0	0	0	0	17	0	0	0	0	0	0	0
ee52649fd28eb47664fdc728b496dd41	0	0	0	0	0	0	0	0	0	0	0	0	0	0	0	0	0	0	0	0	0	0	0	0	0	0	3	0	0	0	0	0	0	0	0	0	0	0	0	0	0	0	0	0	0	0	0	0	0
626f31fd418f5d736c209bf45bc12485	0	0	0	0	0	0	0	0	0	0	0	0	0	0	0	0	0	0	0	0	0	0	0	0	0	0	0	0	0	0	0	0	0	0	0	0	0	0	0	0	0	0	0	5	0	0	0	0	0
bbc0533ca0621cdd860660d07e8dd43f	0	0	0	0	0	0	0	0	0	0	0	0	0	0	0	0	0	0	0	0	0	0	0	0	0	0	0	0	0	0	0	0	0	0	0	0	0	0	0	0	0	0	0	0	0	0	0	0	0
1b3ccb175e9632d64299c7fd28efac5b	0	0	0	0	0	0	0	0	0	0	0	0	0	0	0	0	0	0	0	0	0	0	0	0	0	0	0	0	1	0	0	0	0	4	0	0	0	0	0	0	0	0	0	3	0	0	0	0	0
39de556c4513811780ae921676821dcc	0	0	0	0	0	0	0	0	0	0	0	3	0	0	0	0	0	0	0	0	0	0	0	0	0	0	0	0	0	0	0	0	0	0	0	0	0	0	0	0	0	0	0	0	0	0	0	0	0
32728ea34383437caa34a84c350feb74	0	0	0	0	0	0	0	0	0	0	0	0	0	0	0	0	0	0	0	0	0	0	0	0	0	0	0	0	0	0	0	0	0	0	0	0	0	6	0	0	0	0	0	0	0	0	0	0	0
ac5704fbdfb528b6623ab35f81b73752	0	0	0	0	0	0	0	0	0	0	0	0	0	0	0	0	0	0	0	0	0	0	0	0	0	0	0	0	0	0	0	0	0	0	0	0	0	0	0	0	0	0	0	0	0	0	0	0	0
6f3ebbe0513e3fe6eb98f024ffc7be42	0	0	0	0	0	0	0	0	0	0	0	0	0	0	0	0	0	0	0	0	0	0	0	0	0	0	0	0	0	0	0	0	0	0	0	0	0	0	0	0	0	0	0	0	0	0	0	0	0
592ac3b68502f2ef3398d6ef2ee117b2	0	0	0	0	0	0	0	17	0	10	0	0	0	0	0	0	0	0	0	0	0	0	0	0	0	0	0	0	24	0	0	0	33	0	0	0	9	0	0	0	21	72	0	343	0	0	20	0	0
6459d72d933ad078a5c4d1029c5178fe	0	0	0	0	0	0	0	0	0	0	0	0	0	0	0	0	0	0	13	0	0	0	0	0	9	0	0	0	0	0	0	0	0	0	0	0	0	0	0	0	0	0	0	0	0	0	0	0	0
bff6b69892dc559c45aa3592251bb993	0	0	0	0	0	0	0	0	0	0	0	0	0	0	0	2	0	0	0	0	0	0	0	0	0	0	0	0	0	0	0	0	0	0	0	0	0	0	0	0	0	0	0	0	0	0	0	0	0
5b9e4128a08a58e7130752da585ca905	0	0	0	0	0	0	0	0	0	0	0	0	0	0	0	0	0	0	0	0	0	0	0	0	0	0	0	0	0	0	0	0	0	0	0	0	0	0	0	0	0	0	0	0	0	0	0	0	0
ea3ab55eca0ae8c6d66339a9d176c24a	0	0	0	0	0	0	0	0	0	0	0	0	0	0	0	0	0	0	0	0	0	0	0	0	0	0	0	0	0	0	0	0	0	0	0	0	0	0	0	0	0	0	0	0	0	0	0	0	0
bbfc72b4446c663b564180021f0d9abd	0	0	0	0	0	0	0	0	0	0	0	0	0	0	0	0	0	0	0	0	0	0	0	0	0	0	0	0	0	0	0	0	0	0	0	0	0	0	0	0	0	0	0	0	0	0	0	0	0
05d50f693736d50eb912dcdf22c7a42b	0	0	0	0	0	0	0	0	0	0	0	0	0	0	0	0	0	0	0	0	0	0	0	0	0	0	0	0	0	0	0	0	0	0	0	10	0	0	0	0	0	0	0	0	0	0	0	0	0
934f3a2bc2437e32361c9014a234e91b	0	0	49	0	0	0	0	0	0	0	0	0	0	0	0	0	0	0	0	0	0	0	0	0	0	0	0	0	0	0	0	0	0	0	0	0	0	0	0	0	0	0	0	0	0	0	0	7	0
04b4d3983e1f8ad7feee6d4ef1291e78	0	0	0	0	0	0	0	0	0	29	0	0	0	0	0	0	0	0	0	0	0	0	0	0	0	0	0	0	0	0	0	0	0	0	0	0	0	0	0	0	0	0	0	0	0	0	0	0	0
696b20f18f4206f84b185418f4bd48ec	0	0	0	0	0	0	0	0	0	0	0	0	0	0	0	0	0	0	0	0	0	0	0	0	0	0	0	0	0	0	0	0	0	0	0	0	0	0	0	0	0	0	0	0	0	0	0	0	0
ebc557a2637f66112f87bbb3250d6508	0	0	0	0	0	0	0	0	0	0	0	0	0	0	0	0	0	5	0	0	0	0	0	0	0	0	0	0	0	0	0	0	0	0	0	0	0	0	0	0	0	0	0	0	0	0	0	0	0
5c8f815fc29ec2572c51c89a49ea9118	0	0	0	0	0	0	0	0	0	0	0	0	0	0	0	0	0	0	0	0	0	0	0	0	0	0	0	0	0	0	0	0	0	0	0	0	0	0	0	0	0	0	0	0	0	0	0	0	0
59a0f7f24e8e06ab9078a705c83e69f9	0	26	0	0	0	0	0	0	0	0	0	0	0	0	0	0	0	0	0	0	0	0	0	0	0	0	0	0	0	0	0	0	0	0	0	0	0	0	0	0	0	0	0	0	0	0	0	0	0
9d90001f74f8ffde07610a994dbf8596	0	0	0	0	0	0	0	0	0	0	0	0	0	0	0	0	0	0	0	0	0	0	0	0	0	0	0	0	17	0	0	0	0	0	0	0	0	0	0	0	0	0	0	0	0	0	0	0	0
696e480fe9abc383e01c8cfbd10946c3	0	0	5	0	0	0	18	18	0	0	10	0	0	0	0	0	0	0	0	0	0	9	0	0	0	0	0	0	0	0	0	0	0	3	0	0	0	0	0	0	0	0	0	0	41	0	0	0	0
21ecfb67b1b9ab1ef00889bd1dace013	0	36	0	0	4	0	0	63	0	0	11	0	0	0	225	0	0	0	4	8	0	0	32	10	0	30	22	19	0	0	1	0	177	0	0	16	59	105	0	154	0	0	0	815	3	290	1284	0	0
751365347e591a4dfeb3a9457583a90b	0	0	0	0	0	0	0	0	0	0	0	0	0	0	0	0	0	0	0	0	0	0	0	0	0	0	0	0	0	0	0	0	0	2	0	0	0	0	0	0	0	0	0	0	0	0	0	0	0
93033431ee1e23c4d9b2774a9d0f7c84	0	0	0	0	0	0	0	0	0	0	0	0	0	0	0	0	0	0	0	0	0	0	0	0	0	2	0	0	0	0	0	0	0	0	0	0	0	0	0	0	0	0	0	0	0	0	0	0	0
1835637b426366e294a7238d9e9f9174	0	0	0	0	0	0	0	0	0	0	0	0	0	0	0	0	0	0	4	0	0	0	0	0	0	0	0	0	0	0	0	0	0	0	0	0	0	0	0	0	0	0	0	0	0	0	0	0	0
1c0bedaa7331e02acc0f8f71c3df9ac8	0	0	0	0	0	0	0	0	0	0	0	0	0	0	0	0	0	0	0	0	0	0	0	0	0	0	0	0	0	0	0	0	0	0	0	0	0	0	0	0	0	0	0	0	0	15	0	0	0
fd08032fb1c69fb9bdbe23936feaaa9b	0	37	0	0	0	0	0	0	0	0	0	0	0	0	0	0	0	0	0	0	0	35	0	0	0	25	0	0	0	0	0	0	0	0	0	0	0	0	0	0	40	0	0	0	0	0	0	0	0
150830d0e727c45a60b9b709565bbfd6	0	0	0	0	0	0	0	0	0	0	0	0	0	0	0	0	0	0	0	0	0	0	0	0	0	0	0	0	0	0	0	0	0	0	0	0	0	0	0	0	0	0	0	0	0	0	0	0	0
9215e117b8272cf3263a999986fc651b	176	0	0	0	0	0	0	0	0	0	0	330	569	0	0	0	0	0	0	0	0	0	33	0	0	165	0	0	0	0	75	0	0	0	0	0	0	0	420	0	0	0	0	0	0	0	0	0	24
5af2668170dc3b74a7f60b8e5f89de91	0	0	16	26	0	12	5	0	5	0	10	5	0	0	18	0	0	0	0	0	0	0	0	0	0	0	0	0	0	0	30	0	0	0	0	0	0	0	0	0	0	0	0	0	0	0	19	0	3
4e98a9860129dffd36461ecb4daee8af	0	0	0	0	0	0	0	0	0	0	0	0	0	0	0	0	0	0	0	0	0	0	0	0	0	0	0	0	0	0	0	0	0	0	0	0	0	0	0	0	0	0	0	0	0	0	0	0	0
70653af1ae13aa4980450a63efac17eb	0	0	0	0	0	0	0	0	0	0	0	0	0	0	0	0	0	0	0	0	0	0	0	0	0	0	0	0	0	0	0	0	0	0	0	0	0	0	0	8	0	0	0	0	0	0	0	0	0
7bec1e2904a6b3caf03c9b2e66bf4da9	0	0	0	0	0	0	0	0	0	0	0	0	0	0	0	0	0	0	0	0	0	0	0	0	0	0	0	0	0	0	0	0	0	0	0	0	0	0	0	0	0	35	0	0	0	0	0	0	0
ebe8794ec3ab063b89fc600cae9ac32c	0	0	0	0	0	0	0	0	0	0	0	0	0	0	0	0	0	0	0	0	0	0	0	0	0	0	2	0	0	0	0	0	0	0	0	0	0	0	0	0	0	0	0	0	0	0	0	0	0
f419aacc8da0c25f3e2292c0bd52a45a	0	0	0	0	0	0	0	0	0	0	0	0	0	0	0	0	0	3	0	0	0	0	0	0	0	0	0	0	0	0	0	0	0	0	0	0	0	0	0	0	0	1	0	0	0	0	0	0	0
1dcd2981f4ab2e5ba034541f9532faea	0	0	0	0	0	0	0	0	0	0	0	0	0	0	0	0	0	0	0	0	0	0	0	0	0	0	0	0	0	0	0	0	0	0	0	0	0	0	0	0	0	0	0	0	0	0	0	24	0
78b8c17580d1d3c1165cf58510f803dc	0	0	0	0	0	0	0	0	0	0	0	0	0	0	0	0	0	0	0	0	0	0	0	0	0	0	0	0	0	0	0	0	0	0	0	0	0	0	0	0	0	0	0	0	0	0	0	0	0
0ef0f5d8eb231a8092bbbbece0bdccb3	0	0	0	0	0	0	0	0	0	0	0	0	0	0	0	0	0	0	0	0	0	0	0	0	0	0	0	0	0	4	0	7	0	0	0	0	0	0	0	0	0	0	0	0	0	0	0	0	0
358bd1369bab6bffd752e138f0ebd735	0	0	0	0	0	0	0	0	0	0	0	0	0	0	0	0	0	0	0	0	0	0	0	0	0	0	0	0	0	0	0	0	0	0	0	0	0	0	0	0	0	0	0	0	0	0	0	0	0
b72e4a5b6dd586a2679f23efbfbc79c8	0	0	0	0	0	0	0	0	0	0	0	0	0	0	0	0	0	0	0	0	3	0	0	0	0	27	0	0	0	0	0	0	0	0	0	0	0	0	0	0	0	0	0	0	0	0	0	0	0
e8b7647b696bebed7c2b4c8a6c683afe	0	0	0	0	0	0	0	0	0	0	0	0	0	0	0	0	0	0	0	0	0	0	0	0	0	0	0	0	0	4	0	0	0	0	0	0	0	0	0	0	0	0	0	0	0	0	0	0	0
61a4734be2f26fcf04d8511c54657195	0	0	0	0	0	0	0	0	0	0	73	110	0	0	0	0	0	0	0	0	0	0	0	0	0	0	0	0	0	0	0	0	0	0	0	83	0	0	0	0	0	0	0	0	0	0	179	0	0
8bca618a27fc2abbbc4d66ecd92cfee9	0	0	0	0	0	0	0	0	0	0	0	0	0	0	0	0	0	0	0	0	0	0	0	0	0	0	2	11	0	0	0	0	0	0	0	0	0	0	0	0	0	0	0	0	0	0	0	0	0
04aff706c4dc467791f5c649bf40ae9e	0	0	0	0	0	0	0	0	0	0	0	0	0	0	0	0	0	0	0	0	0	0	0	0	0	0	0	0	0	0	0	0	0	0	0	0	0	0	0	0	0	3	0	0	0	0	0	0	0
6a2186fd93669c17e4810fb5bc6d81de	0	0	0	0	0	0	0	0	0	0	0	0	0	0	0	0	0	0	0	0	0	0	0	0	0	0	0	0	0	0	0	0	0	2	0	0	0	0	0	0	0	0	0	0	0	0	0	13	0
51445668ad21a62390c5667a50bc1468	60	0	5	0	54	33	0	8	0	0	0	0	16	0	0	0	0	0	34	22	0	0	0	0	11	0	0	23	1	19	25	17	28	0	0	0	0	5	16	0	0	0	7	13	5	24	0	0	0
11107fb2fadeeb624db2a6e0f471b416	0	0	0	0	0	0	0	0	0	0	0	0	0	0	0	0	0	0	0	0	0	0	0	0	0	6	0	0	0	0	0	0	0	0	0	0	0	0	0	0	0	0	0	0	0	0	0	0	0
75d310005d6ae22d9161a0d3aa14b104	0	0	0	0	0	0	0	0	0	0	0	0	0	0	0	0	0	0	0	0	0	0	0	0	0	0	0	0	0	0	0	0	0	7	0	0	0	0	0	0	0	0	0	0	0	0	0	0	0
08e05cae81605f5ae32db795bd2093af	0	0	0	0	0	0	0	0	0	0	0	0	0	0	0	0	0	0	0	0	0	0	0	0	0	0	0	0	0	0	0	0	0	0	0	0	0	0	0	0	0	0	0	0	0	0	0	0	0
8edd862b8dd3f9bd87d64c1b30ee7620	0	0	0	0	0	0	0	0	0	0	0	0	0	0	0	0	0	0	0	0	0	0	0	0	0	0	0	0	0	0	0	0	0	0	0	0	0	0	0	0	0	0	0	0	0	0	0	0	0
16e5b2684c34866f87424f4e1ab8bfe3	0	0	0	0	0	0	0	0	0	0	0	0	0	0	0	0	0	0	0	0	0	0	0	0	0	0	0	0	0	0	0	0	0	0	0	0	0	0	0	0	0	0	0	0	0	0	0	0	0
404d42266ce59983f2b86a1666ec401b	0	0	0	0	0	0	0	0	0	0	0	0	0	0	0	0	0	0	0	0	0	0	23	0	0	0	0	0	0	0	0	3	0	0	0	0	0	0	0	0	0	0	0	0	0	0	0	0	0
f447f368eddc6a2349a73b610e4ac7ad	1	0	0	0	0	0	0	0	0	0	0	0	0	0	0	0	0	0	0	0	0	0	0	0	0	0	0	0	0	0	0	0	0	0	0	0	0	0	0	0	0	0	0	0	0	0	0	0	0
16062eb933c5f1c1a84398d32f543b8c	0	0	0	0	0	0	0	0	0	0	0	2	0	0	0	0	0	0	0	0	0	0	0	0	0	0	0	0	0	0	0	0	0	0	0	0	0	0	0	0	0	0	0	0	0	0	0	0	0
6620975dee282cec29ad3f2c824194f4	0	0	0	0	0	0	0	0	0	0	0	0	0	0	0	0	0	0	0	0	0	0	0	0	0	0	0	0	0	0	0	0	0	0	0	0	0	0	0	0	0	0	0	0	0	0	0	0	0
60a975ecb0561439bfe5c95b683f3ed7	0	0	0	0	0	0	0	0	0	0	0	0	0	0	0	0	0	0	0	0	0	0	0	0	0	0	0	0	0	0	0	0	0	0	0	0	0	0	0	0	0	0	0	0	0	0	0	0	0
8693d115f87fc057075008a3b6d1c747	0	0	0	0	0	0	0	9	0	0	0	0	0	0	0	0	0	0	0	0	0	0	0	0	0	0	0	0	0	0	0	0	0	0	0	0	0	0	0	0	0	0	0	0	0	0	0	0	0
8c4cf1256515343612b8967c551bea9b	0	0	0	0	0	0	0	0	0	0	0	0	0	0	0	0	0	0	0	0	0	0	0	0	0	0	0	0	0	0	0	0	0	0	0	0	0	0	0	0	0	0	0	0	0	0	0	47	0
e15fd58fd580b909b97ba74977d30f48	0	0	0	0	0	0	25	0	0	0	0	0	0	0	0	0	0	0	0	0	0	0	0	0	0	0	0	0	0	0	0	0	0	0	0	0	0	0	0	2	0	0	0	7	0	14	0	0	0
c54c4ef1eb93c3beab5fce254e79ae60	0	14	0	0	0	0	10	0	6	12	0	0	0	0	0	0	0	4	9	0	0	0	0	13	15	5	0	12	3	0	0	0	0	5	0	9	0	15	15	0	18	0	0	0	9	11	10	0	0
8fe5761191a88d9575ecc1ddd307a840	0	0	0	0	0	0	0	0	0	0	0	0	0	0	0	0	0	0	0	0	0	0	0	0	0	0	0	0	0	0	0	0	0	0	0	0	0	0	0	0	0	0	0	0	0	0	0	0	0
915259fe03a2d036da87b063b40a5c52	0	0	0	0	0	0	3	0	0	0	0	0	0	0	0	0	0	0	0	0	0	0	0	0	0	0	0	0	6	0	0	0	0	0	0	0	0	0	0	0	0	0	0	0	0	0	0	0	0
e8ab54a18c4eb5826f47b49889c2163e	0	0	15	0	0	0	0	0	0	0	0	0	18	0	0	0	0	0	8	0	0	0	30	11	14	0	0	0	0	0	0	0	0	0	0	0	0	0	0	0	0	0	0	0	0	0	0	0	0
1e391cd12f9c7ff63106f8c15cb59840	0	0	0	0	0	0	0	0	0	0	0	0	0	0	0	0	0	0	0	0	0	0	0	0	0	0	0	0	0	0	0	0	0	0	0	0	0	0	0	0	0	0	0	0	0	0	0	0	0
bb28bffb591da90b409b8a9689cd7f95	0	30	0	0	0	0	17	0	0	0	0	0	0	0	19	0	0	0	0	0	0	0	0	0	0	0	0	0	15	0	0	55	0	0	0	0	0	0	0	0	0	35	0	0	143	0	0	0	0
1b84897962a32297a6812ee36fda2007	0	0	0	0	0	0	0	0	0	0	0	81	0	0	0	0	0	0	38	0	0	0	51	0	0	15	0	58	0	0	0	0	0	31	0	0	0	0	0	0	0	0	0	0	0	0	0	0	12
3dbedcf3301b2ad194d5a37e013ca3e3	0	0	0	0	0	0	0	0	0	0	0	0	0	0	0	0	0	0	0	0	0	0	0	0	0	0	0	0	0	0	0	0	0	0	0	0	0	0	0	0	0	0	0	0	0	0	0	0	0
9b015692d5bce44211b8e712fb6afdba	0	0	0	0	0	0	0	0	0	0	0	11	13	0	0	0	16	0	5	0	0	0	0	0	0	1	0	0	0	3	0	6	7	9	0	0	0	1	0	0	0	0	17	0	0	0	0	6	0
be3f60b6d833a03add6efc8604e43603	0	0	0	0	0	0	0	0	0	0	0	0	0	0	0	0	0	0	0	0	0	0	0	0	0	0	0	0	0	0	0	0	0	1	0	0	0	0	0	0	0	0	0	0	0	0	0	0	0
59dd14cdb1b1530f0337e7d6c4fea504	0	0	0	0	0	0	0	0	0	0	0	0	0	0	0	0	0	0	0	0	0	0	0	0	0	0	2	0	0	0	0	0	0	0	0	0	0	0	0	0	0	0	0	0	0	0	0	0	0
2af584a684fd8b9f04787317ec5adc02	0	0	0	0	0	0	0	0	0	0	0	0	0	0	0	0	0	0	0	0	0	0	0	0	0	0	0	0	0	0	0	0	0	0	0	0	0	0	0	0	0	0	0	0	0	0	0	0	0
731fb2225703d7e743f4b79bd0c3088c	0	0	0	0	0	0	0	0	0	0	0	0	0	0	0	0	0	0	0	0	0	0	0	0	0	11	0	0	0	0	0	0	0	0	0	0	0	0	0	0	0	0	0	0	0	0	0	0	0
4a5c66b310e3ec126d7361ddf7c2b923	0	0	0	0	0	0	0	0	0	0	0	0	0	0	0	0	0	0	0	0	0	0	0	0	0	0	0	0	0	0	0	0	0	0	0	0	3	0	0	0	0	0	0	0	0	0	0	0	2
1bfa9f0a893b0d91f97ac9a1befd8979	0	0	0	0	0	0	0	0	0	0	0	0	0	0	0	0	0	0	0	0	0	0	0	0	0	0	0	0	0	0	0	0	0	0	0	0	0	0	0	0	0	0	0	0	0	0	0	0	0
386c3ef39ac4758adefe783ed7eca5be	0	0	0	0	0	0	0	0	0	0	0	0	0	0	0	8	0	0	0	0	0	0	0	0	0	0	0	0	0	0	0	0	0	0	0	0	0	0	0	0	0	0	0	0	0	0	0	0	0
b0c7186c4fe0f4af9c018e304700ff09	0	0	0	0	0	0	0	0	0	0	0	0	0	0	0	0	0	0	0	0	0	0	0	0	0	1	0	0	0	0	0	0	0	0	0	0	0	0	0	0	0	0	0	0	0	0	0	0	0
0feaf1e2cac59923c39015d3e1178e21	9	0	0	31	0	0	0	2	9	0	0	0	3	7	0	5	0	0	0	0	5	0	7	0	0	4	3	26	6	0	0	0	0	10	10	5	0	0	0	17	17	0	0	6	0	0	0	0	11
24b61ea3676147979b5907864c06ac0d	0	0	0	0	0	0	0	0	0	0	0	0	0	0	0	0	0	0	0	0	0	0	0	0	0	0	0	0	0	0	0	0	0	0	0	0	0	0	0	0	0	0	0	0	0	0	0	0	0
236b2c3821fcffbeb3b6a86dfd48c8cc	31	0	0	0	0	0	0	0	0	0	0	0	11	0	0	0	0	0	0	0	0	0	0	0	0	3	0	0	0	0	0	0	0	0	0	0	0	0	14	0	0	0	0	0	0	0	0	0	0
18c10c6af4e97ecfaf22289e34294af0	38	0	41	6	0	10	50	56	35	7	22	1	20	26	3	0	0	32	3	25	72	64	3	110	17	10	17	6	12	81	35	28	0	0	12	0	0	0	0	10	0	0	0	6	77	17	39	0	0
91a456cfd3d15b61a50db16f483986bb	0	0	0	0	0	0	0	0	0	0	0	0	0	0	0	0	0	0	0	0	0	0	0	0	0	0	0	0	0	0	0	0	0	0	0	0	0	0	0	0	0	0	0	0	2	0	0	0	0
9a172a3e588c9740db2fd4561d2784f9	0	0	0	0	0	0	0	0	0	0	0	0	0	0	0	0	0	0	0	0	0	0	0	4	0	0	0	0	0	0	0	0	0	0	0	0	0	0	0	0	0	0	0	0	0	0	0	0	4
096eeda884f9e03e41f668de3ba52abc	0	0	0	0	0	0	0	0	0	0	0	0	0	0	0	0	0	0	0	0	0	0	0	0	0	0	0	0	0	0	0	0	31	0	0	0	0	0	0	0	0	0	0	0	0	0	0	0	0
1f23d12a20498fc408396da19af63400	0	0	0	0	0	6	0	3	5	1	6	3	0	0	0	9	0	0	0	0	0	3	0	3	3	2	0	0	1	2	0	0	0	0	0	3	4	3	0	0	0	0	0	0	0	7	0	0	1
27263f30e8d59571bf5887d9a8a85993	0	0	0	0	0	0	0	0	0	0	0	0	0	0	0	0	0	0	0	0	0	0	0	0	0	0	0	0	0	0	0	0	0	0	0	0	0	0	0	0	0	0	0	0	0	0	0	0	0
44603158deab098b604434ed30ce5716	0	0	0	0	0	0	0	0	0	0	0	0	0	0	0	0	0	0	0	0	0	0	0	0	0	0	0	0	0	0	0	0	0	0	0	0	0	0	0	0	0	0	0	0	0	0	0	0	0
056d93f7bdd3701e072df870a977d135	0	0	0	0	0	0	0	0	0	0	0	0	0	0	0	0	0	0	0	0	0	0	0	0	0	0	0	0	0	0	0	0	0	0	0	0	0	0	0	0	0	7	0	0	0	0	0	0	0
f182d957bec7a8954016cb93c17ebdbc	0	0	25	0	0	0	0	0	0	0	0	0	0	0	0	0	0	0	0	0	0	0	0	0	0	0	0	0	0	0	0	0	0	0	0	0	52	0	0	0	24	0	0	76	0	0	0	0	0
4fd2a9bf47a375b6af9186578ed62542	0	0	0	0	0	0	0	0	0	0	0	0	0	0	0	0	0	0	0	0	0	0	0	0	0	0	0	0	0	0	0	0	0	0	0	0	0	0	0	0	0	0	0	0	4	0	0	0	0
6bac4902b1dffb806ba246bd3bc01386	0	0	0	0	0	0	0	0	0	0	0	0	0	0	0	0	0	0	0	0	0	0	0	0	0	0	0	0	0	0	0	0	0	0	0	0	0	0	0	0	0	0	0	0	0	0	0	0	0
1e3059d095e22e489a99ed1f430110d5	0	0	0	0	0	0	0	0	0	0	0	0	0	0	0	0	0	0	0	0	0	0	0	0	0	0	0	0	0	0	0	0	0	0	0	0	0	0	0	0	0	0	0	0	0	0	0	0	0
e978299c44721b9f157508b4638c1d5d	5	0	0	0	0	0	0	0	0	0	0	0	0	0	0	0	0	0	0	0	0	0	0	0	0	0	0	0	0	0	0	0	0	0	0	0	0	0	0	0	0	0	0	0	0	0	0	0	0
7dd2739a5b7b9955fde0c62b3d178952	0	11	0	0	0	0	15	16	13	0	10	13	21	0	24	0	13	0	50	0	0	0	0	0	14	4	15	14	12	5	11	9	10	28	34	19	15	0	0	0	0	24	0	0	0	0	0	6	0
83f27921e508cdd8a95662aeb4282a61	0	0	0	0	0	0	0	0	0	0	0	0	0	0	0	0	0	0	0	0	0	0	0	0	0	0	0	0	0	0	0	0	0	0	0	0	0	0	0	0	0	0	0	0	0	0	0	15	0
154546a62f9057e9b4b4fbd66e2c1284	0	0	0	0	0	0	0	0	0	0	0	0	0	0	0	0	0	0	0	0	0	0	0	0	0	0	0	0	0	0	0	0	0	0	0	0	0	0	0	0	0	0	0	0	0	0	0	0	0
c1f8c8fb9f226dc7dd4be602b083c1e2	0	0	24	0	0	0	0	0	0	0	0	0	0	0	0	0	0	0	0	0	0	0	0	0	0	0	0	0	0	0	0	0	0	0	0	0	0	0	0	0	0	0	0	0	0	0	0	0	0
1beb7559ff7e85543bc30bde6e7f3110	0	0	0	0	0	0	0	0	0	0	0	0	0	0	0	0	0	0	0	0	0	0	0	0	0	0	0	0	5	0	0	0	0	0	0	0	0	0	0	0	0	0	0	0	0	0	0	0	0
ddb6f44c478fb5277e73db494712cbf8	0	0	0	0	0	0	0	0	0	0	0	0	0	0	0	0	0	0	0	0	0	0	0	0	0	0	0	0	0	0	0	0	14	0	0	26	0	0	0	0	0	6	0	0	0	0	0	0	0
b66be90082651f13e3daa30126f6e43a	0	0	0	400	0	0	0	608	0	0	0	490	1164	0	0	0	0	0	0	0	0	0	0	2	880	0	0	4	470	0	0	1353	7	0	0	0	0	0	0	0	0	0	0	0	0	3	0	212	501
7f2bf94be4de25e8fdb0c92eb4630b6c	0	0	0	0	0	0	0	0	0	0	0	0	0	0	0	0	0	0	0	0	0	0	0	0	0	0	0	0	0	0	0	0	0	0	0	0	0	0	5	0	12	0	0	0	0	0	0	0	0
0558db234b0b1e8a6234411184adc05e	0	0	0	0	0	0	0	0	0	0	0	0	0	0	0	0	0	0	0	0	0	0	0	0	0	0	0	0	0	0	0	0	0	0	0	0	0	0	0	0	0	0	0	4	0	0	0	0	0
aa8da5e83f8e5bad64dda8080706c666	0	0	0	0	0	0	0	0	0	0	0	0	0	0	0	0	0	0	0	0	0	0	0	0	0	0	0	0	0	0	0	0	0	0	0	0	0	0	0	0	0	0	0	0	0	0	0	0	0
548c1d138ba15f9ed840c84db229053b	0	0	0	0	0	0	0	0	0	0	0	0	0	0	0	0	0	0	0	0	0	0	0	0	0	0	0	0	0	0	0	2	0	0	0	0	0	0	0	0	0	7	0	12	0	0	0	0	0
87f911d63856645c02a8242e60e152fe	0	0	0	0	0	0	0	0	0	0	0	0	0	0	0	0	0	0	0	0	0	0	0	0	0	0	0	0	0	0	0	0	0	0	0	0	0	0	0	0	0	0	0	0	0	0	0	0	0
a0868e848a7d7f5ca6b4295ffa6c01f1	0	0	0	0	0	0	0	0	0	0	0	0	0	0	0	0	0	0	0	0	0	0	0	0	0	0	0	0	0	0	0	0	0	0	0	0	0	0	0	0	0	0	0	0	0	0	0	0	0
71a0c261d905c865b9396e1bb3e1215f	0	0	0	0	0	0	0	0	0	0	0	0	0	0	0	0	0	0	0	0	0	0	0	0	0	0	0	0	0	0	0	0	4	0	0	0	0	0	0	0	0	0	0	0	0	0	0	0	0
900c75dc9cffabbf17f6466e89129804	0	0	0	0	0	0	0	0	3	0	0	0	0	0	0	0	0	0	0	0	0	0	0	0	0	0	0	0	0	0	0	0	0	0	0	0	0	0	0	0	0	0	0	0	0	0	0	0	0
0f6a1bb283b3c10defd63d1aac0bc033	0	0	0	0	0	0	0	0	0	0	0	0	0	0	0	0	0	0	0	0	0	0	0	0	0	0	0	0	0	0	0	0	0	0	0	0	0	0	0	0	0	0	0	0	0	0	0	0	0
84d35a75b69770280facfba48c55f5c0	0	0	0	0	0	0	0	0	0	0	0	0	0	0	0	0	0	0	0	0	0	0	0	0	0	0	0	0	0	0	0	0	0	0	0	0	0	0	0	0	0	0	0	0	0	0	0	0	0
ab2879e6d75658736bb3cd3fa4f43074	0	0	0	0	0	0	0	0	0	0	0	13	0	0	0	0	0	0	35	0	0	0	0	0	0	0	0	0	0	0	0	0	0	0	0	0	0	0	0	0	0	0	0	0	0	0	0	0	0
224bb12abba0084779aef354d53dda1a	0	0	0	0	0	0	0	0	0	0	0	0	0	0	0	0	0	0	0	0	0	0	0	0	0	0	0	0	0	0	0	0	0	3	0	0	0	0	0	0	0	0	0	0	0	0	0	0	0
8a508be35eb70c6aa2d1be49a918c482	0	0	0	0	0	0	0	0	0	0	0	0	0	0	0	0	0	0	0	0	0	0	0	0	0	0	0	0	0	0	0	0	0	0	0	0	0	0	0	0	0	0	0	0	0	0	0	0	0
e99394ed1c451e2bd248e57a797a43d3	0	0	0	0	0	0	0	0	0	0	0	0	0	0	0	0	0	0	0	0	0	0	0	0	0	0	0	0	0	0	0	0	0	0	0	0	0	0	0	0	0	0	0	0	0	0	0	0	0
9de611d6495db0432aedcac04766f922	5	0	21	21	0	11	27	12	0	0	39	0	0	27	0	12	82	0	0	11	0	0	12	0	10	0	6	0	7	17	0	5	0	17	138	13	23	33	17	0	0	66	0	9	75	11	6	0	0
7a9a200d3931e7f9a2b3b78f659a143b	0	0	0	0	0	0	0	0	0	0	0	14	0	0	0	0	0	0	0	0	0	0	0	0	0	0	0	0	0	0	0	0	0	0	0	0	0	0	0	0	0	0	0	0	0	0	0	17	0
05faf7aa63786eef3d620d0cfc2232fa	0	0	0	0	0	0	0	0	0	0	0	0	0	0	0	0	0	0	0	0	0	0	0	0	0	0	0	0	0	0	0	0	0	0	0	0	0	0	0	0	0	0	0	0	0	0	0	0	0
2d1afaa7de3f290ac7bd572e4d5862ff	0	0	0	0	0	0	0	0	0	0	0	0	0	0	0	0	0	0	0	0	0	0	0	0	0	0	0	0	0	0	0	0	0	0	0	0	0	0	0	0	0	0	0	0	0	0	0	0	0
cb4affbcdf4b95c62f1e23812d906600	0	0	19	0	0	0	0	0	0	11	0	0	0	0	0	0	0	0	17	0	0	0	0	0	0	0	0	0	0	0	0	0	0	0	0	0	0	0	0	0	0	0	0	0	0	0	0	0	0
7a62feb28b82996202af46c24c200388	0	0	0	0	0	0	0	0	0	0	0	0	0	0	0	0	0	0	0	0	0	0	0	0	0	0	0	0	0	0	0	0	0	0	0	0	0	4	0	0	0	0	0	0	0	0	0	0	0
283a046aad93abb0ea9ed72e7e72c5c1	0	0	0	0	0	0	0	0	0	0	0	0	0	0	0	0	0	0	0	0	0	0	0	0	0	0	0	0	0	0	0	0	0	16	0	0	0	0	0	0	0	0	0	0	0	0	0	0	0
d8bec6c0a82155b9948d205db5b8682c	0	0	0	0	0	0	0	0	0	0	0	0	0	0	0	0	0	0	10	0	0	0	0	0	0	0	0	0	0	0	0	0	0	0	0	0	0	0	0	0	0	0	0	0	0	0	0	0	0
40a18bc43ee9439960c8e5effcb07066	0	0	0	0	0	0	0	0	0	0	0	0	0	0	0	0	0	0	0	0	0	0	0	0	0	0	0	0	0	0	0	13	0	0	0	0	0	0	0	0	0	0	0	0	0	0	0	0	0
14d2f46bb05652c4270ffaf191b52b3e	0	0	0	0	0	0	0	0	0	0	0	0	0	0	0	0	0	0	0	0	0	0	0	0	0	0	0	0	0	0	0	0	0	0	0	0	0	0	0	0	0	0	0	0	0	0	0	0	0
4400a97f845252e3fe579d5c93ea26f1	0	0	0	0	0	0	0	0	0	0	0	0	0	0	0	0	0	0	0	4	0	0	0	0	0	0	0	0	0	0	0	0	0	0	0	0	0	0	0	0	0	0	0	0	0	0	0	0	0
accaf74550d64831f3e0a6e760de39b8	0	0	0	0	0	0	0	0	0	0	0	0	0	0	0	0	0	0	0	0	0	0	0	0	0	0	0	0	0	0	0	0	0	0	0	16	0	0	0	0	0	0	0	0	0	0	0	0	0
8b65be644ab7dfb3891e68459dd2990b	0	0	0	0	0	0	0	0	0	0	0	0	0	0	0	0	0	0	0	0	0	0	0	0	0	0	0	0	0	0	0	0	0	0	0	0	0	0	0	0	0	0	0	0	0	0	0	0	0
0198d969c2d44a765d5f82354daaa20d	0	26	0	0	0	89	0	0	0	53	0	0	0	0	0	0	0	0	0	0	43	0	0	29	0	0	7	40	24	9	0	0	0	0	0	0	0	0	0	0	89	20	26	36	266	0	0	0	0
43346348d977a233a083eab4245b174c	0	0	0	0	0	0	0	0	0	0	185	0	0	35	0	0	0	0	28	0	0	0	0	0	0	14	0	0	0	0	0	0	0	35	0	0	0	18	0	0	0	0	0	0	0	0	0	17	0
9dc0051bc3e69fc96ca5b196f1beefcd	0	0	0	0	0	0	0	0	0	0	0	0	0	0	0	0	0	0	0	0	0	0	0	0	0	0	0	0	0	0	0	0	0	0	0	0	0	0	0	0	0	0	0	0	0	0	0	0	0
4cf5951dfce229098375bc9779aa4763	26	6	0	0	0	56	46	0	0	0	65	0	0	0	15	0	18	43	0	0	10	29	0	0	5	0	0	0	4	0	0	0	0	0	0	40	0	9	0	0	0	10	0	0	30	0	61	0	34
d40eacad158ec25529103d5d1a6a34c1	0	0	0	0	0	0	58	0	0	0	0	0	0	0	0	0	0	0	0	0	0	0	0	0	0	0	0	0	0	0	23	0	0	0	0	0	0	0	16	0	24	0	0	0	0	0	0	0	14
2e66c7bb982a3b655c290dd429a5cc6d	0	0	0	0	0	0	0	0	0	0	0	0	0	0	0	0	0	0	0	0	0	0	0	0	0	0	0	0	0	0	0	0	0	0	0	0	0	0	0	0	0	0	0	0	0	0	0	0	0
ec9e360fb6a748d15b573ee032766661	0	0	0	0	0	0	0	0	0	0	0	0	0	0	0	0	0	0	0	0	0	0	0	0	0	0	0	0	0	0	0	0	0	13	0	0	0	0	0	0	0	0	0	0	0	0	0	0	0
623ff4da9c5672ee43c782ecaa08b231	0	0	0	0	0	0	0	0	0	0	0	0	0	0	0	0	0	0	0	0	0	0	0	0	0	0	0	0	0	0	0	0	0	0	0	0	0	0	0	0	0	0	0	0	0	0	0	0	0
1e2c38937931eb55c6dc33cd1ac6371c	0	0	0	0	0	0	0	0	0	0	0	0	0	0	0	0	0	0	0	0	0	0	0	0	0	0	0	0	0	0	0	0	0	0	0	0	0	0	0	0	0	0	0	0	0	0	0	0	0
b7c7e21f308c47bd89b71e21162b6b50	14	107	0	0	0	0	66	0	72	0	93	51	0	0	109	43	85	0	32	0	34	17	0	34	21	61	42	66	24	21	0	42	23	57	0	0	31	50	0	63	48	26	59	91	30	66	74	99	43
e18200dc7bab5d20a69bdc5e44878855	0	0	0	0	0	0	0	0	0	0	0	0	0	0	0	0	0	0	0	0	0	0	0	0	0	0	0	0	0	0	0	0	0	0	0	0	0	0	0	0	0	0	0	0	0	0	0	0	0
7a0b22cde3d8a2fd9e0cc52d94b6a1c9	6	0	0	0	0	0	0	0	0	0	0	0	0	0	0	0	0	0	0	0	0	0	0	0	0	0	0	0	0	0	0	0	0	0	0	0	0	0	0	0	0	0	0	0	0	0	0	0	5
96ab2006325afd0928e31cdb82d89c8a	0	0	0	0	0	0	0	0	0	0	0	0	0	0	0	0	0	0	0	0	0	0	0	0	0	0	0	0	0	0	0	0	0	0	0	0	0	0	0	0	0	0	0	0	0	0	14	0	0
58a2b8b21991779dea121d2f677a5670	0	0	0	0	0	0	0	0	0	0	0	0	0	0	0	0	0	0	0	0	0	10	0	0	0	0	0	0	0	0	0	0	0	0	0	0	0	0	0	0	0	0	0	0	0	0	0	0	0
fc29d21a543a41f3c74c191a91d0da65	0	0	0	0	0	0	0	0	0	0	0	0	0	0	0	0	0	0	0	0	0	0	0	0	0	0	0	0	0	0	0	0	0	0	0	0	0	0	0	0	0	0	0	0	0	0	0	0	0
5f0bce97ec5afff158f41f64406267bb	0	0	0	0	0	0	0	0	0	0	0	0	0	0	0	0	0	0	0	0	0	0	0	0	0	0	0	0	0	0	0	0	0	0	0	0	0	0	0	0	0	0	0	0	0	0	0	0	0
19687c383b8ba90e431e91525ae983aa	0	0	0	0	0	0	0	0	0	0	0	0	0	0	0	0	0	0	0	0	0	0	0	0	0	65	0	0	0	0	0	0	0	0	0	0	0	0	0	0	0	0	0	0	0	0	0	0	0
cdb0cc81865ed5850de08c28ab5953a5	0	0	0	0	0	0	0	0	0	0	0	0	0	0	0	0	0	0	0	0	0	0	0	0	0	0	0	0	0	0	0	0	0	0	0	0	0	0	0	0	0	0	0	0	0	0	0	0	0
ee9f8c2c1645df05ef4f74f15e180341	4	0	0	0	0	0	0	0	0	0	0	0	0	0	0	0	0	0	0	0	0	0	0	0	0	0	0	0	0	0	0	0	0	0	0	0	0	0	0	0	0	0	0	0	0	0	0	0	0
9b655ca1e81c9304964f76e097ef8062	0	0	0	0	0	0	0	0	1	0	0	0	0	0	0	0	0	0	0	0	0	0	0	0	0	0	0	0	0	0	0	0	0	0	0	0	0	0	0	0	0	0	0	0	0	0	0	0	0
0f0271c94df7dd8ede85609d4d2866c9	0	0	6	0	0	0	0	0	0	0	0	0	0	0	0	0	0	11	0	0	0	0	27	0	0	16	0	0	0	0	0	29	0	0	0	0	0	0	0	0	0	0	0	0	0	0	0	18	0
030c3afe5bb04373a872074367128098	0	0	0	0	0	0	0	0	0	0	0	0	0	0	0	0	0	0	0	0	0	0	0	0	0	0	0	0	0	0	0	0	0	0	0	0	0	0	0	0	0	0	0	0	0	0	0	6	0
070356493d9b62744ff536cefc809394	0	0	0	0	0	0	0	0	0	0	0	0	0	0	0	0	0	0	0	0	0	0	0	0	0	0	0	0	0	0	0	0	0	38	0	0	0	0	0	0	0	0	0	0	0	0	0	0	0
c7af663a05686af730e02d59a4217be0	0	0	0	0	11	0	0	0	0	0	0	0	0	0	0	0	0	0	0	0	0	0	6	0	0	0	0	0	0	0	0	0	0	0	0	0	0	0	0	0	0	0	0	0	0	0	0	0	0
ca89865c35cda9ed6e87cacca00ebb0c	0	0	0	0	0	0	0	0	0	0	0	0	0	0	0	0	0	0	0	0	0	0	0	0	0	0	0	0	0	0	0	0	0	0	0	0	0	0	0	0	0	0	0	0	1	0	0	0	0
b73a008a7d67fa3964bca1e7362bbae2	0	0	0	0	0	0	0	0	0	0	0	0	0	0	0	0	0	0	0	0	0	0	0	0	0	0	0	0	0	0	0	0	0	0	0	0	0	0	0	0	0	0	0	0	0	0	0	0	0
909b56ebfe96fc2abed868957f4f97fe	0	0	0	0	0	0	0	0	0	0	0	0	4	0	0	0	0	0	0	0	0	0	0	0	0	0	0	0	0	0	0	0	0	0	0	0	0	0	0	0	0	0	0	0	0	0	0	0	0
1d5b0dc9d4ca0170f75bcc0f7573b91f	5	0	0	0	0	0	0	0	0	0	0	0	0	0	0	0	0	0	0	0	0	0	0	0	0	0	0	0	0	0	0	0	0	0	0	0	0	0	0	0	0	0	0	0	0	0	0	0	0
85349f7beef50409a909920e10455d7f	0	0	0	0	0	0	0	0	0	0	0	0	0	0	0	0	0	0	0	0	0	0	0	0	0	0	0	0	0	0	0	0	0	0	0	0	0	0	0	0	0	0	0	0	0	0	0	0	0
d9fe816e0be4df4d2b05b9716015401a	0	0	0	0	0	0	0	0	0	0	0	0	0	0	0	0	0	0	0	0	0	0	0	0	0	0	0	0	0	0	0	0	0	0	0	0	0	0	0	0	0	0	0	0	0	0	0	0	0
9a960ef57d17ab0d662871643ba9169e	0	0	0	0	0	0	0	0	0	0	0	0	0	0	0	0	0	0	0	0	0	0	0	0	0	0	0	0	0	0	0	0	0	0	0	0	0	0	0	0	0	0	0	0	0	0	0	0	0
b725c9bdcd0612423013c68e7498aa5e	0	338	0	0	191	0	27	775	0	0	0	0	42	12	0	0	0	0	4	11	0	0	0	0	0	633	0	244	0	26	70	0	0	526	9	0	0	71	392	1493	0	0	370	0	0	0	0	0	0
9505be64403769d691733f36c5157f91	2	0	0	0	0	0	0	1	0	0	0	0	0	0	0	0	0	0	0	0	0	0	0	0	0	0	0	0	0	0	0	0	0	0	6	0	6	0	0	4	0	0	0	0	0	0	0	0	0
125c1e5e59ded09fa02038cf93e66c92	0	0	0	0	0	0	0	0	5	0	0	0	0	0	0	0	0	0	0	0	0	0	0	0	0	0	0	0	0	0	0	0	0	0	0	0	0	2	0	0	0	0	0	0	0	0	0	0	0
82fb123fd75abad74520592b9d86461c	0	0	0	0	0	0	0	0	0	0	0	0	0	0	0	0	0	0	0	0	0	0	0	0	0	0	0	0	0	0	0	0	0	0	0	0	0	0	0	0	0	0	0	0	0	0	0	0	0
45517c7f7572fc9914d4591d23d4e8e2	0	0	0	0	0	0	0	0	0	0	0	0	0	0	0	0	0	0	0	0	0	0	0	0	0	0	0	0	0	0	0	0	0	0	0	0	0	0	0	0	0	0	0	0	0	0	0	0	0
1832b7cd666f42231d069e028f4ad9a0	0	0	0	0	0	0	0	0	0	0	0	0	0	0	0	0	0	0	0	0	0	0	0	0	0	0	0	0	0	0	0	0	0	0	0	0	0	0	0	0	0	0	0	0	0	0	0	0	0
13d3d2bc785bfa98b1ff22c85f166497	0	0	0	10	0	0	0	0	0	0	0	0	0	0	0	0	0	0	0	0	0	0	0	0	0	0	0	0	0	0	0	5	0	0	0	0	16	0	0	0	0	13	0	0	0	0	0	0	0
a6b912d4573fa8d177570dbdf3d60782	0	0	0	0	0	0	0	0	0	0	0	0	0	0	0	0	0	0	0	0	0	0	0	0	0	0	0	0	0	0	0	0	0	0	0	0	0	0	0	0	0	0	0	0	0	0	0	0	0
4349b04f8faad6565217d07a519b01dd	0	0	0	0	0	0	0	0	0	0	0	0	0	0	0	0	0	0	0	0	0	0	0	0	0	0	0	0	0	19	0	0	0	0	0	0	0	13	0	0	0	0	0	0	0	0	0	0	0
21be12a941e20da492ada61de1c3e5f3	0	0	0	0	0	0	0	0	0	0	0	0	0	0	0	0	0	0	0	0	0	0	0	0	0	0	0	0	0	0	0	7	0	0	0	0	0	0	0	0	0	0	0	0	0	0	0	0	0
fad0c87d43ab430cf4db98d0cd4628ba	0	0	0	0	0	0	0	0	0	0	0	0	0	0	0	0	0	0	0	0	0	0	0	0	0	0	0	0	0	0	0	0	0	0	0	0	0	0	0	0	0	0	0	0	0	0	0	0	0
25dac8c4f691a9990db1a95c205b66ef	0	0	0	0	0	0	0	0	0	0	0	0	0	0	0	0	0	0	0	0	0	0	0	0	0	0	0	0	0	0	0	0	0	1	0	0	0	0	0	0	0	0	0	0	0	0	0	0	0
db836e945f3c9f14390b2a4461b40ad3	0	0	0	0	0	0	2	0	29	3	7	0	0	0	0	3	0	0	0	0	0	0	0	0	0	0	0	0	0	1	5	4	1	0	2	11	0	0	0	0	0	8	0	0	0	0	0	0	0
800e554c5645634f00f9ecf4b1692747	0	0	0	0	0	0	0	0	0	0	0	0	0	0	0	0	0	0	0	0	0	0	0	0	0	0	0	0	0	0	0	0	0	0	0	0	0	7	0	0	0	0	0	0	0	0	0	0	0
9f83e40b54abf8c5112ba0ba11cc429b	0	0	0	0	0	0	0	0	0	0	0	0	0	0	0	0	0	0	0	0	0	0	26	0	0	0	0	0	0	0	0	0	0	0	0	0	0	0	0	0	0	0	0	0	0	0	0	0	0
56c2cd8829fe9e8909499ea1da2a1262	0	0	0	0	0	0	0	0	0	0	0	0	0	0	0	0	0	0	0	0	0	0	0	0	0	0	0	0	0	0	0	0	0	0	0	0	0	0	0	0	0	0	0	0	0	0	0	0	0
872797c7097eb0c0c6245ae89470aeaf	0	0	0	0	0	0	0	0	0	0	0	0	0	0	0	0	0	0	0	0	0	0	0	0	0	0	0	0	0	0	0	0	0	0	0	0	0	0	0	0	0	0	0	2	0	0	0	0	0
04db42136dfbbbdaa15038472d0ea1d7	0	0	0	0	0	0	0	0	0	0	0	0	0	0	0	0	0	0	0	0	0	0	0	0	0	0	0	0	0	0	0	0	0	0	0	0	0	0	0	0	0	0	0	0	0	0	0	0	0
7d157945488e5215b77c829aabfdf4d3	0	0	0	0	0	0	0	0	0	0	0	0	0	0	0	0	0	0	0	0	0	0	0	0	0	0	0	0	1	0	0	0	0	0	0	0	0	0	0	0	0	0	0	0	0	0	0	0	0
91d23c2d9a9ef71c227b131084036afc	0	0	0	0	0	0	0	0	0	0	0	0	0	0	0	0	0	0	0	0	0	0	0	0	0	0	0	0	0	0	0	0	0	0	0	0	0	0	0	0	0	0	0	0	0	0	0	0	0
61c1beb1a125e22d90807c7a8fd528c3	0	0	0	0	0	0	0	0	0	0	0	0	0	0	0	0	0	0	0	0	0	0	0	10	0	0	0	0	0	0	0	0	0	0	0	0	0	0	0	0	0	0	0	0	0	0	0	0	0
cbd0d107eef99834d59b3387f35afe49	0	0	0	0	0	0	0	0	0	0	0	0	0	0	0	0	64	0	0	0	0	0	0	0	0	0	0	0	0	0	0	0	0	0	0	0	0	0	0	0	0	0	0	0	0	0	0	65	198
adbd99ec77cef529a272e5c626800723	0	0	0	0	0	0	0	0	0	0	0	0	0	0	0	0	0	0	0	0	0	0	0	0	0	18	0	0	0	0	0	0	0	0	0	0	0	0	0	0	0	0	0	0	0	0	0	0	0
e21bece42c2ac7357a402f115e1dfe0d	0	0	0	0	0	0	0	0	0	0	0	0	0	0	0	0	0	0	0	0	0	0	0	0	0	0	0	0	0	0	0	0	0	0	0	0	3	0	0	0	0	0	0	0	0	0	0	0	0
443b94df71de2db8e936e27e494cff7a	0	0	0	0	0	0	12	0	0	0	0	0	0	0	0	0	0	0	0	0	0	0	0	0	0	0	0	0	0	0	0	0	0	0	0	0	0	0	0	0	0	0	0	0	0	0	9	0	0
777fab4b306e26c4ceb3d6b7562eb347	0	6	0	0	0	0	0	0	0	0	0	0	0	0	0	0	0	0	0	0	0	0	0	4	0	0	0	0	0	0	7	0	0	0	0	0	0	0	0	0	0	0	0	0	0	0	0	0	0
76b39e86c95e0c7dd8b9c57b974f6532	21	0	0	0	0	0	0	0	0	0	0	0	0	0	0	0	0	0	0	0	0	0	0	0	0	0	0	0	0	0	0	0	0	0	0	0	0	0	0	8	0	0	0	0	0	0	0	0	0
1596a6c4c1f04b5921d48b664a72f7e2	0	0	0	0	0	0	0	0	0	0	0	0	0	0	0	0	0	0	0	0	0	0	0	0	0	0	0	0	0	0	0	0	0	0	0	0	0	0	0	0	0	0	0	0	0	0	0	0	0
74c1e589a6ca4feb2acde0b4ab59e461	49	33	57	97	25	70	122	27	0	40	30	5	52	90	31	78	29	157	0	49	69	124	0	100	15	9	6	18	0	64	17	6	0	0	114	20	28	192	101	78	15	27	0	0	108	65	59	9	203
662ea4cb94b83711c8f7323bc4f07a4a	0	0	0	0	0	0	0	0	0	0	0	0	0	0	0	7	0	0	0	0	0	9	0	8	0	0	0	0	0	0	0	0	0	0	0	0	7	7	0	0	0	0	0	0	0	0	0	0	0
c65955799849790e3b6f328f139e7057	0	0	0	0	0	0	0	0	0	0	0	0	0	0	0	0	0	0	0	0	0	0	0	0	0	0	0	0	0	0	0	0	0	0	0	0	0	0	0	0	0	0	0	0	0	0	0	0	0
560b51592c78085b05dde4d90afcb5b4	0	0	0	0	0	0	0	0	0	0	0	0	0	0	0	0	0	0	0	0	0	0	0	0	0	0	0	0	0	0	0	0	0	0	0	0	0	0	0	0	0	0	0	0	0	0	0	11	0
5037a8e8a7bf763a950e93208066e637	0	0	0	0	0	0	0	0	0	0	0	0	0	0	0	0	0	0	0	0	0	0	0	0	0	0	0	0	0	0	0	0	0	0	0	0	0	0	0	0	0	0	0	0	0	0	0	0	0
8a9778d89a589da89195f42fb7cedb47	0	0	0	0	0	0	0	0	0	0	0	0	0	0	0	0	0	0	0	0	0	0	0	0	0	0	0	0	0	0	0	0	0	0	5	0	0	0	0	0	0	0	0	0	0	0	0	0	0
e11c01b79fab97c1ec1ea43118526763	0	0	0	0	0	0	0	0	0	0	0	0	0	0	0	0	0	0	0	0	0	0	0	0	0	0	0	0	0	0	0	0	0	0	0	0	0	0	0	0	0	0	0	0	0	0	0	0	0
52a90879385cc68b24a65bf49110b3bc	0	0	0	0	0	0	0	0	0	0	0	0	0	0	0	0	0	0	0	0	0	0	0	0	0	0	0	0	0	0	0	0	0	0	0	0	1	0	0	0	0	0	0	0	0	0	0	0	0
60461d384a9488e5cef97c3d7eb175d7	0	0	0	0	0	0	0	0	0	0	0	0	0	0	0	0	0	0	0	0	0	0	0	0	0	0	0	0	0	0	0	0	0	0	0	0	0	0	0	0	0	0	0	0	3	0	0	0	0
692c2dc31e0a16fbe280b771b2731004	0	0	0	0	0	0	0	0	0	0	0	0	0	0	0	0	0	0	0	0	0	0	0	0	0	0	0	0	0	0	0	0	0	0	0	0	0	0	0	0	0	0	0	0	0	0	0	0	0
604a34e34674ae8a0940d5032a887c11	0	0	0	0	0	0	0	0	0	0	0	0	0	0	0	0	0	0	0	0	0	0	0	0	0	0	0	0	0	0	0	0	0	0	0	0	0	0	0	0	0	0	0	0	0	0	0	0	0
d8dfabf2a51163a080044ea4193f232a	0	0	0	0	0	0	0	0	0	0	0	0	0	0	0	0	0	0	0	0	0	0	0	0	0	0	0	0	0	5	0	0	0	0	0	0	0	0	0	0	0	0	0	0	0	0	0	0	0
8b1e142dfc98e2dc22ee060a53183c4d	0	0	0	0	0	0	0	0	0	0	0	0	0	0	0	0	0	0	0	0	0	0	0	0	0	0	0	0	0	0	0	0	0	0	0	0	0	0	0	0	0	0	0	0	0	0	0	0	0
824e0b8eebbbb191fa1f50ced935fdea	0	0	0	0	0	0	0	0	0	0	0	0	0	0	9	0	0	0	0	0	0	0	0	0	0	0	0	0	0	0	0	0	0	0	0	0	0	0	0	0	0	0	0	0	0	0	0	0	0
19344308305c30b87608a1f3a6e491e9	0	0	0	0	0	0	0	0	0	0	0	0	0	0	0	0	0	0	0	0	0	4	0	0	0	0	0	0	0	0	0	0	0	0	0	0	0	0	0	0	0	0	0	0	0	0	0	0	0
3331af2c2e5e4c50b60ca7ee4b0fafb3	28	12	17	138	0	21	28	11	27	26	30	23	32	23	32	41	27	46	23	18	28	17	45	39	26	20	22	45	57	18	41	25	31	0	0	0	31	20	42	89	70	9	21	18	0	12	34	31	37
020cc1a27be81a7195f6e91bce5c2205	0	0	0	0	0	0	0	0	0	0	0	0	0	0	0	0	0	0	0	0	0	0	0	0	0	0	0	0	0	0	0	0	0	0	0	0	0	0	0	0	0	0	0	0	0	0	0	4	0
1d01154d63f9010537861134f34ed92a	0	0	0	0	6	0	0	0	0	0	0	0	0	0	0	0	0	0	0	0	0	0	0	0	0	0	0	0	0	0	0	0	0	0	0	0	0	0	0	0	0	0	0	0	0	0	0	0	0
f9d147cb46463fe18768ce8284ab2f0a	0	0	0	0	0	0	0	0	3	0	0	0	0	0	0	0	0	0	0	0	0	0	0	0	0	0	0	0	0	0	0	0	0	0	0	0	0	0	0	0	0	0	0	0	0	0	0	0	0
e3fb457f46f201c4961d1c95ca22be45	0	0	0	0	0	0	0	0	0	0	0	0	0	0	50	0	0	0	0	0	0	0	0	0	0	0	0	0	0	0	0	0	0	0	0	0	0	0	0	0	16	0	0	0	0	0	0	0	0
77926f4fbb1008683c526760ca82a9dd	0	0	0	0	0	0	0	0	0	0	0	0	3	0	0	0	0	0	0	0	0	0	0	0	0	24	0	0	0	0	0	0	0	0	0	0	0	0	0	0	0	0	0	0	0	0	0	36	0
9252e14b43d192a35ff2a08bd374f600	0	0	0	0	0	0	0	0	0	0	0	3	0	0	0	0	0	0	0	0	0	0	0	0	0	0	0	0	0	0	0	0	0	0	0	0	0	0	0	0	0	0	0	0	0	0	0	0	0
5eb0a000d6b5bb3c8747a729a608fa12	0	8	0	0	0	0	24	0	0	0	0	0	0	0	0	0	0	0	15	0	0	0	0	0	0	0	0	0	13	0	0	10	0	0	0	0	15	0	0	100	0	0	27	0	0	13	0	0	0
f7ff2f6ef2fc5617d29faa9ced7a7281	0	0	0	0	0	66	0	0	0	0	0	0	0	0	0	0	0	0	0	14	0	0	0	0	0	0	0	71	11	0	0	0	0	279	0	0	0	0	0	0	0	0	0	0	0	0	0	0	0
7cce032784932c24b2af6c510568a3e9	0	0	0	0	0	0	0	0	0	0	0	0	0	0	0	0	0	0	0	0	0	0	0	0	3	0	0	0	0	0	0	0	0	1	0	0	0	0	0	0	0	0	0	0	0	0	0	0	0
d8c9a1b38188e6df8feea9704f94b9a0	0	0	0	0	0	0	0	0	0	2	0	0	0	0	0	4	0	0	0	0	0	0	0	0	1	0	0	0	0	2	0	1	0	0	0	0	0	0	0	0	0	0	0	0	0	0	0	0	0
05796f57addea62ecde7c065673c5d2a	0	0	0	0	0	0	0	0	0	0	0	0	0	0	0	0	0	0	0	0	0	0	0	0	0	0	0	0	0	0	0	0	0	0	0	0	0	0	0	0	0	0	0	0	0	0	0	0	0
e7d934e67101da15d28370680e7967ff	0	0	0	0	0	0	0	0	0	0	0	0	0	0	0	0	0	0	0	0	0	0	0	0	0	0	0	0	0	0	0	0	0	6	0	0	0	0	0	0	0	0	0	0	0	0	0	15	0
3dfc7f1c38609d44856d9596ea46f66a	0	0	0	0	0	0	0	0	0	0	0	0	0	0	0	0	0	0	0	0	0	0	0	1	0	0	0	0	0	0	0	0	0	0	0	0	0	0	0	0	0	0	0	0	0	0	0	0	0
ac7e496eecff1763f6dc1c7e6ee6f28f	0	0	0	0	0	0	0	0	0	0	0	0	0	0	0	0	0	0	0	6	0	0	0	0	0	0	0	0	0	0	0	0	0	0	0	0	0	0	0	0	0	0	0	0	0	0	0	0	0
0f76f2b00894d2fe95a1e39ef4103aa8	0	0	0	0	0	0	0	0	0	0	0	0	0	0	0	0	0	37	0	0	0	0	0	0	0	0	0	0	0	0	0	0	0	0	0	0	0	0	0	0	0	0	0	0	0	0	0	0	0
43c34e458f0b9e52f3a8190bfbba0e4c	0	0	0	0	0	0	0	0	15	7	0	0	0	0	0	0	0	0	0	17	22	6	0	22	50	0	20	0	22	0	0	0	0	0	0	59	0	0	0	0	41	0	41	0	0	0	0	0	0
578efed02757a382c34a189842de98e7	3	0	0	0	0	0	4	0	5	0	12	0	0	0	0	0	0	0	7	0	0	1	0	0	0	0	0	0	0	0	0	0	0	10	0	23	5	0	0	0	0	0	0	0	0	0	0	0	4
8bed5e51b87f690d38ec002ae0c79a01	0	0	0	0	0	0	0	0	0	0	0	0	0	0	0	0	0	0	0	0	0	0	0	0	0	0	0	0	0	0	0	14	0	0	0	0	0	0	0	0	0	0	0	14	0	0	0	0	0
448f0fbf8d28e65bc8926cc9be1e8659	66	45	29	11	38	30	56	34	98	41	70	33	20	21	23	0	53	30	72	7	23	11	5	3	52	51	76	27	68	9	37	12	55	46	22	55	21	7	29	21	39	50	54	24	8	46	28	0	30
4cd3f6f147d26e3c893b7ae87cfd3503	0	0	0	0	0	9	0	27	0	9	0	0	0	12	0	0	0	0	0	0	0	0	0	0	0	0	0	0	0	3	0	0	0	7	0	0	0	0	0	0	0	0	0	0	0	0	0	0	0
e23c71861341089b1e405f2ee77045b2	0	0	0	0	0	0	0	0	0	0	0	0	0	0	0	0	0	0	0	0	0	0	0	0	0	0	1	0	0	0	0	0	0	0	0	0	0	0	0	0	0	0	0	0	0	0	0	0	0
f2544c4369733116ef5cbe40762fbb0d	0	0	0	0	0	0	0	0	0	0	0	0	0	0	0	0	0	0	0	0	0	0	0	0	0	0	0	0	0	0	0	0	0	0	0	0	0	0	0	0	0	6	0	0	0	0	0	0	0
a2155c2f1e82b4d9ecc14eabba7252d2	0	0	0	0	0	0	0	0	0	0	0	0	0	0	0	0	0	0	0	0	0	0	0	0	0	0	0	0	0	0	0	0	0	0	0	0	0	0	0	0	0	0	0	0	0	0	0	0	0
8bf61ad1c0b87c73c07c7535a7a81f3c	0	0	0	0	0	0	0	0	0	0	0	0	0	0	0	0	0	0	0	0	0	0	0	0	0	0	0	0	0	0	0	0	0	0	0	0	0	0	0	0	0	0	0	0	0	0	0	0	0
a4e8cf37f2719cc341d0bf6347972fdd	0	0	0	0	0	0	0	0	0	0	0	0	0	0	0	0	0	0	0	0	0	0	0	0	0	0	0	0	0	0	0	0	0	0	0	0	0	0	0	0	0	0	0	0	0	0	0	0	0
7a49ca5852c02f77b60fabf61703342e	0	0	0	0	0	0	0	0	0	0	0	0	0	0	0	0	0	0	0	0	0	0	0	0	0	0	0	0	0	0	0	0	0	0	0	0	0	0	0	0	0	0	0	0	0	0	0	0	0
72b0964dc82babf01cfa74f49c63d1a4	0	0	0	0	0	0	0	0	0	0	0	0	0	0	0	0	0	0	0	0	0	0	0	0	0	0	0	0	0	0	0	0	0	0	0	0	0	0	0	0	0	0	0	0	0	0	17	0	0
34b6d337750302e80f1d3c3d6e1ccc5e	0	0	0	0	0	0	0	0	0	0	0	0	0	0	44	0	0	0	0	0	0	0	0	0	0	0	0	0	0	0	0	0	0	0	0	0	0	0	0	0	0	0	0	0	0	0	0	42	18
2d1f7e298b820d48860e5c9ad1d4e32b	0	0	0	0	0	0	0	0	0	0	0	0	0	0	0	0	0	0	0	0	0	0	0	0	0	0	0	0	0	0	0	0	0	0	0	0	0	0	0	0	0	0	0	0	0	0	0	0	0
df3173b4b0bb860d70f562b4ac91d74b	6	0	0	0	0	0	0	0	0	0	0	0	0	0	0	0	0	0	0	0	0	0	0	0	0	0	0	0	0	0	0	0	0	0	0	0	0	0	0	0	0	0	0	0	0	0	0	0	0
ae1d12b74ecf55e514c0fb466a177fb0	0	0	0	0	0	0	0	0	0	0	0	0	0	0	0	0	0	0	0	0	0	0	0	0	0	0	0	0	0	0	0	0	0	0	0	0	0	0	0	0	0	0	0	0	0	0	0	0	0
ddc131809f469d9c0d37cbb3aa43941c	18	0	0	0	0	0	0	0	20	0	0	4	0	0	0	161	0	0	0	0	0	26	0	0	0	0	0	0	0	11	0	0	0	0	135	0	23	0	0	0	0	0	0	0	0	0	0	0	17
ece204dbd639cbb72e4cf73a2cea06c5	0	0	0	0	0	0	0	0	0	0	0	0	0	0	0	0	0	0	0	0	0	0	0	0	0	0	0	0	0	0	0	0	0	0	0	0	0	0	0	0	0	0	0	0	0	0	0	0	0
312d51f9ff4bcb4ead11cca155102d84	0	0	0	0	0	0	0	0	0	0	0	0	0	0	0	0	0	0	0	0	0	0	0	0	0	0	0	0	0	0	15	0	0	0	0	0	0	0	0	0	0	0	0	0	0	0	0	0	0
e5e94c7294b3d7df08934af6a9f191cc	0	0	0	0	9	0	0	42	0	0	24	1	0	0	0	0	0	0	0	0	0	3	0	0	0	0	0	0	0	0	0	0	0	0	22	0	0	2	0	0	0	0	0	0	0	0	0	0	0
2e9b1da8e9274aaa79d5e127e0a3b69b	0	0	0	0	0	0	0	0	0	0	0	0	0	0	0	0	0	0	0	0	0	0	0	0	0	0	0	0	0	0	0	0	0	5	0	0	0	0	0	0	0	0	0	0	0	0	0	0	0
2f472a1a49e987210720b71b0a3e8364	0	42	45	0	98	75	0	154	24	0	0	0	108	0	0	0	0	0	94	0	106	420	0	0	0	18	62	0	0	3	0	0	22	0	0	0	21	0	0	7	229	42	0	0	0	0	552	0	0
653c8e5ed540fb185d6b9f295c70f04a	0	0	0	0	0	0	22	0	0	0	3	0	0	0	0	0	0	0	0	0	0	3	0	0	0	0	0	0	0	0	0	0	0	0	0	0	0	0	0	0	0	0	0	0	6	0	0	0	0
bb26597f928f52eb07a8e4684f903d61	0	0	0	0	0	0	0	0	0	0	0	0	0	0	0	0	0	0	0	0	0	0	0	0	0	0	0	0	0	0	0	0	0	0	0	0	0	0	0	0	0	5	0	0	0	0	0	0	2
f28876c1ddf497e0cfb8ed6cac1b94ab	0	0	0	0	0	0	0	0	0	0	0	0	0	0	0	0	0	0	0	0	0	0	0	0	0	0	0	0	2	0	0	0	0	0	0	0	0	0	0	0	0	0	0	0	0	0	0	0	0
afb8322bd60af847972719f83dcee108	0	0	0	0	0	0	0	0	0	0	0	0	0	0	0	0	0	0	0	0	0	0	0	0	0	0	0	0	0	0	0	0	0	0	0	0	0	0	0	0	0	0	0	0	0	0	0	0	0
df9b74ee9f2bb940418c574f5e1c56ee	0	0	0	0	0	0	0	0	0	0	0	0	0	0	0	0	0	0	0	0	0	0	0	0	0	0	0	0	0	0	0	0	0	0	0	0	0	0	0	0	0	0	0	0	0	0	0	0	0
4aee044bee666c8984a0718a6ca2f3ec	0	0	0	0	0	0	0	0	0	0	0	0	0	0	0	0	0	0	0	0	0	0	0	0	0	0	0	0	0	0	0	0	0	0	0	0	0	0	0	0	0	0	0	0	0	0	0	0	0
667a7a0f33b6b8415605612b2be23fb7	0	0	0	0	0	0	0	0	0	0	0	0	0	0	0	0	0	0	0	0	0	0	0	0	0	0	0	0	0	0	0	0	0	0	0	0	0	0	0	0	0	0	0	0	0	0	0	0	0
7b7ff4205fc55de35f613c5075c51327	0	0	0	0	0	0	0	0	0	0	0	0	0	0	0	0	0	0	0	0	0	0	0	0	0	0	0	0	0	0	0	0	0	0	0	0	8	0	0	0	0	0	0	0	0	0	0	0	0
d9ca9f7abfe9d2b7c4d2d6a8c2541fb5	0	3	0	0	0	0	0	10	0	0	0	0	0	0	0	0	0	0	0	0	0	0	0	0	0	0	0	0	0	0	0	0	0	0	0	0	0	0	0	0	0	9	0	0	0	0	0	0	0
228ca15a916c20cd5fc49ebcececb056	0	0	2	16	3	0	6	8	0	2	5	0	0	0	0	5	0	0	0	0	0	0	0	3	0	0	0	0	2	2	0	0	0	0	13	6	0	0	0	0	0	3	4	1	0	0	0	0	4
aac3184fe000937172cb080a8a327b9b	0	0	0	0	0	0	0	0	0	0	0	0	0	0	0	0	0	0	0	3	0	0	0	3	0	0	0	0	2	5	0	0	0	0	2	0	0	0	0	4	4	0	0	0	0	0	0	0	0
e803c2c4008ac5871f003e4eb80b8f73	0	0	0	0	0	0	0	0	0	0	0	0	0	0	0	0	0	0	0	0	0	0	0	0	0	0	0	0	0	0	0	0	0	0	0	0	0	0	0	0	38	0	0	0	0	0	0	0	0
8746d9a57e99cae528654aac11e68409	0	0	0	0	0	0	0	0	0	0	0	0	0	0	0	0	0	0	0	0	0	0	0	0	0	0	0	0	0	0	0	0	0	0	0	0	0	0	0	0	0	0	0	0	0	0	0	0	0
dd501a800bcf5a909745cf01ce62ef94	0	0	0	0	0	0	0	0	0	0	0	0	0	0	0	0	0	0	0	0	0	0	0	0	0	0	0	0	0	0	0	0	0	0	0	0	0	0	0	0	0	0	0	0	0	0	0	0	0
b25078ec6c4019473401d96137630c06	0	0	0	0	0	0	0	0	0	0	0	0	0	0	0	0	0	0	0	0	0	0	0	0	0	0	0	0	0	0	0	15	0	0	0	0	0	0	0	0	0	0	0	0	0	0	0	0	0
fd5334ddaa67c802297b659ea16fe866	0	0	0	0	0	0	0	0	0	0	0	0	0	0	0	0	0	0	0	0	0	0	0	0	0	0	0	0	0	0	0	0	0	0	0	0	0	0	0	0	0	0	0	4	0	0	0	0	0
b77db73df95c04ab8f199d321c1b19c2	2	0	0	0	0	0	0	0	0	0	0	0	0	0	0	0	0	0	0	0	0	0	0	0	0	0	0	0	0	0	0	0	0	0	0	0	0	0	0	0	0	0	0	0	0	0	0	0	0
1d3d97dde3dfb6a23914d64e73caa99d	0	0	0	0	0	0	0	0	0	0	0	0	0	0	0	0	0	0	0	0	0	0	0	0	0	0	0	0	0	0	0	0	0	0	0	0	0	0	0	0	0	0	0	0	0	0	0	0	0
c49c2e1dfad13bd30d7cc325aba80a1a	0	0	0	0	0	0	0	0	0	0	0	0	0	0	0	0	0	0	0	0	0	0	0	0	0	1	0	0	0	0	0	0	0	0	0	2	0	0	0	0	0	0	0	0	0	3	0	0	5
09e9480aef68f64e5bf46256f75321be	0	0	0	0	0	0	0	0	0	0	0	0	0	0	0	0	0	0	0	0	0	0	0	0	0	0	0	0	0	0	0	0	0	0	0	0	0	0	0	0	0	0	0	0	0	0	0	0	0
1944fcc716548653df73e02eb5758f21	2	0	0	0	0	0	0	5	3	7	0	1	0	0	0	0	0	0	0	0	8	11	0	2	0	0	2	0	6	15	0	0	0	4	0	0	6	0	0	0	0	4	0	0	6	0	0	0	0
7bf02e858490643127c0b1048f0167ce	0	0	0	0	0	0	0	0	0	0	0	0	0	0	0	0	0	0	0	0	0	0	0	0	0	0	0	0	0	0	0	0	0	0	0	0	0	0	0	0	0	0	0	14	0	0	0	0	0
70e9a6cd5558322a891973fc622636b0	0	0	0	0	0	0	0	0	0	0	0	0	0	0	0	0	0	0	0	0	0	0	0	0	0	0	0	0	0	0	0	0	0	0	0	0	0	0	0	0	0	0	0	0	0	0	0	0	0
74e002692054dbd5a572c166f294094c	0	6	0	0	0	0	0	0	0	0	0	0	0	0	0	0	0	0	0	0	0	0	0	0	0	0	0	0	0	0	0	0	0	0	0	0	0	0	0	0	0	0	0	0	0	0	0	0	0
969d3183e0e294faebb794a376d50a2d	0	0	0	0	0	0	0	0	0	0	0	0	0	0	0	0	0	0	0	0	0	0	0	0	0	0	1	0	0	0	0	1	0	0	0	0	0	0	0	0	0	0	0	0	0	0	0	0	0
3af5f17b8f21c4bb55a132df451c5126	0	0	0	0	0	0	0	0	6	0	7	2	0	0	0	0	0	0	0	0	0	0	0	0	0	0	0	0	0	0	0	0	0	0	0	0	0	0	0	0	0	0	0	0	9	0	0	0	1
679f0c12dfc2970c207ca669f9262f38	0	0	0	0	0	0	0	0	0	0	0	0	0	0	0	0	0	0	0	0	0	0	0	0	0	0	0	0	0	0	0	0	0	0	0	0	0	0	0	0	0	0	0	0	7	0	0	0	0
290bdab8f8726c6b347179098965ac7a	0	0	0	0	0	0	0	0	0	0	0	0	0	0	0	0	0	0	0	0	0	0	0	0	0	0	0	0	0	0	3	0	0	0	0	0	0	0	0	0	0	0	0	0	0	0	0	0	0
6c1e214e110282d57efa943f529d8ecb	0	0	0	0	0	0	0	0	0	0	0	0	0	0	0	0	0	0	0	0	0	1	0	0	0	0	0	0	0	0	0	0	0	0	0	0	0	0	0	0	0	0	0	0	0	0	0	0	0
c49a77cc944be7b89149016a24d52967	0	0	0	0	0	0	0	0	0	0	0	0	0	0	9	0	0	0	0	0	0	0	0	0	0	0	0	0	0	0	0	0	0	0	0	0	0	0	0	0	0	0	0	0	0	0	0	0	9
dbefb8a9648a0b30cc4ca5a3d543593a	4	0	0	0	0	0	0	0	8	1	4	0	0	0	0	0	0	3	0	0	0	0	0	1	0	0	0	0	0	0	0	0	0	0	0	0	0	0	0	0	0	0	0	0	10	0	0	0	0
39313a01caa2f283570c801f195bd564	0	0	0	0	0	0	0	0	0	0	0	0	0	0	0	0	0	0	0	0	0	0	0	0	0	0	0	0	0	0	0	0	0	0	0	0	0	0	0	0	0	0	0	0	0	0	0	0	0
785e56ba05ff9f6f006dd0fe09a8ad49	10	0	0	0	4	19	14	0	0	0	0	0	0	0	0	13	0	0	0	0	12	28	0	11	0	0	0	0	1	0	0	0	0	0	0	0	0	0	0	0	0	0	0	0	15	26	6	0	7
1a9dcd6f285352cdf0816be265579c79	11	0	14	205	0	0	11	33	38	4	23	4	38	8	0	39	0	0	12	0	36	0	0	0	0	0	63	36	0	0	34	8	38	0	0	14	28	22	0	50	85	5	3	0	0	9	0	0	0
8a4ef0ad4869620aa93a74d57564347c	0	0	0	0	0	0	0	0	0	0	0	0	0	0	0	0	0	0	0	0	0	0	0	0	0	0	0	0	0	0	0	0	0	0	0	0	0	0	0	0	0	0	0	0	0	0	0	0	0
9d43e708cc1a47524fd988a4e8c744f8	0	0	0	0	0	0	0	0	0	0	0	0	0	0	0	0	0	0	0	0	0	0	0	0	0	0	0	0	0	0	0	0	0	0	0	0	0	0	0	0	0	0	0	0	0	0	0	0	0
7ce2cf3919f5d21e82a3fea13cf7f992	0	0	0	0	0	0	0	0	0	0	0	0	0	0	0	0	0	0	0	0	0	0	0	0	0	0	0	0	0	0	0	0	0	0	0	0	0	0	0	4	0	0	0	0	0	0	0	0	0
839a07894c3b0713fb8b82cb10c90cbd	0	0	0	0	0	0	0	0	0	0	0	0	0	0	0	0	0	0	0	0	0	0	0	0	0	0	0	0	0	0	0	0	0	0	0	0	0	0	0	0	0	0	0	0	0	0	0	0	0
f27b9c541235f18ff7202171e5f2430e	4	0	0	22	14	0	0	0	0	0	0	0	0	0	0	0	0	0	0	0	0	0	0	0	0	3	7	0	0	0	0	0	0	0	12	0	0	0	0	20	0	0	0	0	0	0	0	6	0
84a95f8f5c6b50ac1e6c904861a23ff2	0	0	0	0	0	0	0	0	0	0	0	0	0	0	0	0	0	0	0	0	0	0	0	0	0	0	0	0	0	0	0	0	0	0	0	0	0	0	0	0	0	0	0	0	0	0	0	0	0
e485c3eb3761b18d8e8242bb809742d8	0	0	0	0	0	0	0	0	0	0	16	0	0	0	0	0	0	0	0	0	0	0	0	0	0	0	0	0	0	13	0	0	0	0	10	0	0	0	0	0	0	0	0	0	0	0	0	0	0
81316f3caf3599749a9ee37246d00960	0	0	0	0	0	0	0	0	0	7	20	0	0	0	0	0	0	0	0	0	0	0	0	0	0	0	0	0	0	4	0	0	0	0	0	0	0	0	0	0	0	0	0	0	0	0	11	0	0
f6f3d6d148a84fb2fb602670c1ff439d	0	0	0	0	0	0	0	0	0	0	0	0	0	0	0	0	0	0	0	0	0	0	0	0	0	0	0	0	0	0	0	0	0	0	0	0	0	0	0	0	0	0	0	0	3	0	0	0	0
347e90be440eea7e14b9623848a9e383	2	0	0	0	0	0	0	0	0	0	0	0	0	0	0	0	0	0	0	0	0	0	0	0	0	0	0	0	0	0	0	0	0	0	0	0	0	0	0	0	0	0	0	0	0	0	0	0	0
5d68c3d6041cf4cd8abc7177be6bf4cd	0	0	0	0	0	0	0	0	0	0	0	0	0	0	0	0	30	0	0	0	0	0	0	0	0	0	0	0	0	0	0	0	0	0	0	0	0	0	0	0	0	0	0	0	0	0	0	0	0
3dcd502759233f24aa05e02c0d02586a	0	0	0	0	210	0	0	0	1	0	0	0	0	0	47	0	0	0	0	0	0	0	0	0	127	450	1	362	3	0	0	25	1	0	0	0	0	0	0	0	0	0	0	0	0	0	0	0	0
ccd00beb33cbd3aac8f65b98a05e5b18	0	0	0	0	0	0	0	0	0	0	0	0	0	0	0	0	0	0	0	0	0	0	0	0	0	0	0	0	0	0	0	0	0	0	0	0	0	0	0	0	0	0	0	0	0	0	0	0	0
63efaa891b3982147372ee331d1ef77e	0	0	0	0	0	0	0	0	0	0	0	0	0	0	0	0	0	0	0	0	0	0	0	0	0	0	0	11	0	0	0	0	0	0	0	0	0	0	0	0	0	0	0	0	0	0	0	0	0
0b2407218d3f3f277f166802315be682	50	0	21	22	0	0	37	0	0	3	0	0	0	25	0	0	19	0	0	19	0	0	0	0	17	0	12	15	3	0	0	0	0	0	0	0	33	18	29	20	0	62	0	24	0	24	0	0	0
f46646e189c9f993df64188975a7bae8	0	0	0	0	0	0	18	0	0	4	0	0	0	0	0	0	0	0	0	0	0	0	0	0	0	0	0	0	0	0	0	0	0	23	0	0	0	0	0	5	0	0	0	0	33	0	0	0	0
e2334d7a0699bab00366affe14131a35	0	0	0	0	0	0	0	0	0	0	0	0	0	0	0	0	0	0	0	0	0	0	0	0	0	0	0	0	0	0	0	0	0	0	0	0	0	0	0	0	0	0	0	0	0	0	0	0	0
e8cbd76fd2580354c75700bf86ed6d0c	0	0	0	0	0	0	0	0	0	0	0	0	0	0	0	0	0	0	0	0	0	0	0	0	0	0	0	0	0	0	0	2	0	0	0	0	0	0	0	0	0	0	0	0	0	0	0	0	0
e937b9f5c9b56a2e266c3617db556526	0	0	0	0	0	0	0	0	0	0	0	0	0	0	0	0	0	0	0	0	0	0	0	0	0	0	0	0	0	0	0	0	0	0	0	0	0	0	0	0	0	0	0	0	0	0	0	0	0
a781f15e637739cad3f2ecaa6333f53b	0	0	0	0	0	0	0	0	0	0	0	0	0	0	0	0	0	0	0	0	0	0	0	0	0	0	0	0	0	0	0	0	0	0	0	0	0	0	0	0	0	0	0	0	0	0	0	20	0
d1be865577eee3dddc3aa840a7606d6c	0	0	0	0	0	0	0	0	0	0	0	0	0	0	0	0	0	0	0	0	0	0	0	0	0	0	0	0	0	0	0	0	0	0	0	0	2	0	0	0	0	0	0	0	0	0	0	0	0
afe45a4604502107e2307a749f0a555d	0	0	0	0	0	12	3	0	0	0	0	0	0	0	0	0	0	0	3	0	0	0	0	0	0	0	4	0	0	0	0	0	0	0	0	0	0	0	0	1	0	0	0	0	12	0	0	0	0
3d3f7cbf3090c58e7bc21041edcfd6b1	0	0	0	0	0	0	0	0	0	0	0	0	0	0	0	0	0	0	0	0	0	96	0	0	0	0	0	0	0	0	0	0	0	0	0	0	0	0	0	0	0	0	0	0	0	0	0	0	0
3622dd5aeaf655ab7894b339790d9639	0	0	0	0	0	0	0	0	0	0	0	0	0	0	0	0	0	0	0	0	0	0	0	0	0	0	0	0	0	0	0	0	0	0	0	0	0	0	0	0	0	0	0	0	0	0	0	0	0
7560e4184cf98f49401cb375c677bb59	0	0	0	0	0	0	0	0	0	2	0	0	0	0	0	0	0	0	0	0	0	0	0	0	0	0	0	0	0	0	0	0	0	0	0	0	0	0	0	0	0	0	0	0	0	0	0	0	0
e78d28b0c959b6e035caad98e3288205	34	0	0	0	0	0	18	0	14	0	23	7	0	0	13	21	0	20	5	10	11	50	0	23	16	4	9	0	14	63	12	25	10	0	15	0	0	0	5	0	0	0	0	0	0	0	0	0	0
8468641956eb15fd781867c5c4bc94db	0	0	0	0	0	0	0	0	0	0	0	0	0	0	0	0	0	0	0	0	0	0	0	0	0	0	0	0	0	0	0	0	0	0	0	0	0	0	0	0	0	0	0	0	0	0	0	0	0
73aac14e3f9bd5840aafaa5d69aa8fb6	0	0	0	0	0	0	0	0	0	0	0	0	0	0	0	0	0	0	0	0	0	0	0	0	0	0	0	0	0	0	0	0	0	0	0	0	0	0	0	0	0	0	0	0	0	0	0	0	0
91b5bf78a890601343a09786425fea3d	0	0	0	0	0	0	0	0	0	0	0	0	0	0	0	0	0	0	0	0	0	0	0	0	0	0	0	0	0	0	0	0	0	0	0	0	0	0	0	0	0	0	0	0	0	0	6	0	0
c280519e62804e5bcbf3b8d58ba8a44b	0	0	0	0	0	0	0	0	0	0	0	0	0	0	0	0	0	0	0	0	0	0	0	0	0	1	0	0	0	0	0	0	0	0	0	0	0	0	0	0	0	0	0	0	0	0	0	0	0
90af990b1072997a464aa76a395d6413	0	0	0	0	0	0	0	0	0	0	0	0	0	0	0	0	0	0	0	0	0	0	0	0	0	0	0	0	0	0	0	0	0	0	0	0	0	0	0	0	0	0	0	0	0	0	0	0	0
14b0fab8d04e4f2286f49fb1820a18c7	8	0	0	0	13	0	0	0	8	6	0	0	0	0	0	0	0	0	0	0	0	0	0	40	0	0	25	0	0	0	11	0	0	0	0	0	0	0	0	0	0	0	0	0	0	0	0	0	0
e058b6079510f7c508fce5ee8d7ebdda	0	0	0	0	0	0	0	0	0	0	0	0	0	0	0	0	7	0	0	0	0	0	0	0	0	0	0	0	0	0	0	0	0	0	0	0	0	0	0	0	0	0	0	0	0	0	0	0	0
dece3b5928f629f6a4dffd543dc61ba3	96	18	35	92	149	73	124	38	83	73	99	0	167	49	68	26	0	0	78	102	38	32	95	55	82	15	154	56	49	7	0	57	51	0	0	26	202	44	127	116	0	115	91	488	166	33	97	0	0
ac193085913a9902dadb9fca787c4c8e	0	0	0	0	0	0	0	0	0	0	0	0	0	0	0	0	0	0	0	0	0	0	0	0	0	0	0	0	0	0	0	0	0	0	0	0	0	0	0	0	0	0	0	0	0	0	0	0	0
4867ec6531539393693ee1a614a8df29	0	0	0	0	0	0	0	0	0	0	0	0	0	0	0	0	0	0	0	0	0	0	0	0	0	0	0	0	0	0	0	0	0	0	0	0	0	0	0	0	0	0	0	0	0	0	0	0	0
21ca85bf078eddf93777c420338cd4fc	0	0	0	0	0	0	0	0	0	0	9	2	0	0	0	0	0	0	0	0	0	0	0	0	0	0	0	0	0	0	0	0	0	0	0	0	0	0	0	0	0	0	0	0	0	0	0	0	0
ae127e76268af425e525e6b4c6094c82	0	0	0	0	0	0	0	0	0	0	0	0	0	0	0	0	0	0	0	0	0	0	0	0	0	0	0	0	0	0	0	0	0	0	0	0	0	0	0	0	0	0	0	0	0	0	0	14	0
be68345cdb2865c33a78de1fa9bc1d40	0	0	0	0	0	0	0	0	0	0	0	0	0	0	0	0	0	0	0	0	0	0	0	0	0	0	0	0	0	0	0	0	0	0	0	0	0	0	0	0	0	0	0	0	0	0	0	0	0
fbb8cd22b41e97b55c965ed8931d32d9	0	0	0	0	0	0	0	0	0	0	0	0	0	0	0	0	0	0	3	0	0	0	0	0	0	0	0	0	0	0	0	0	0	0	0	0	0	0	0	0	0	0	0	0	0	0	0	0	0
b1b3916f72ac64df45c1327d28517b59	0	0	0	0	0	0	0	0	0	0	0	0	0	0	0	0	0	0	0	0	0	0	0	0	0	0	0	0	0	0	0	0	0	0	0	0	0	0	17	0	0	0	0	0	0	0	0	0	0
f50f7b988cd2a4793882818557fb0e69	0	0	0	0	0	0	0	0	0	0	0	0	0	0	0	0	0	0	0	0	0	0	0	0	0	0	0	0	0	0	0	0	0	0	0	0	0	0	0	0	0	0	0	0	0	0	0	0	0
b6ab5a105efde54882e26df92109b1c2	0	0	0	0	0	0	0	0	0	0	0	0	0	0	0	0	0	0	0	0	0	0	0	0	0	0	0	0	0	0	0	1	0	0	0	0	0	0	0	0	0	0	0	0	0	0	0	0	0
d68abae61b3e8024c67a697053302077	0	0	0	0	0	0	0	0	0	0	0	0	0	0	0	0	0	0	0	0	0	0	0	0	0	0	0	0	0	0	0	0	5	0	0	0	0	0	0	0	0	0	0	0	0	0	0	0	0
2222078a6ca96744ceedf01780c8489c	0	0	0	2	0	0	0	0	0	0	0	0	0	0	0	0	0	0	0	0	0	0	0	0	0	4	0	0	0	3	0	0	6	2	14	0	0	0	0	0	0	0	0	0	0	0	0	0	0
3473d97d90b284d73816e328a3dc56a2	0	0	0	0	0	0	0	0	0	0	0	0	0	0	0	0	0	0	0	0	0	0	0	0	0	0	0	0	0	5	0	0	0	0	0	0	0	0	0	0	0	0	0	0	4	0	0	0	0
55acb60e4aafaa643ed1113e47bd89d8	0	0	0	0	0	0	51	0	0	0	0	12	0	0	0	0	62	0	0	0	0	0	0	0	0	0	0	0	0	0	0	0	0	0	0	0	0	0	0	27	0	0	0	0	0	0	0	0	0
a2c91a826aeebe0d12b492f2e780668d	0	0	0	0	0	0	0	0	0	0	0	0	0	0	0	0	0	0	0	0	0	0	0	0	0	3	0	0	0	0	0	0	0	0	0	0	0	0	0	0	0	0	0	0	0	0	0	0	0
0084973cea837b59944adb4b98bad603	0	0	0	0	0	0	0	0	0	0	0	0	0	0	0	0	197	0	0	0	0	0	126	0	0	0	0	0	0	0	122	0	0	0	0	0	0	0	0	0	0	0	0	0	0	0	0	0	0
00897e83a31d4192fae203af8e5118ff	0	0	0	0	0	0	0	0	0	0	0	0	0	0	0	0	0	0	0	0	0	0	0	0	0	0	1	0	0	0	0	0	0	0	0	0	0	0	0	0	0	0	0	0	0	0	0	0	0
dfe7f5611a0485dc472d7f2b5f5657f3	0	0	0	0	0	0	0	0	0	0	0	0	0	0	0	0	0	0	0	0	0	0	0	0	0	0	0	0	0	0	2	0	0	0	0	0	0	0	0	0	0	0	0	0	0	0	0	0	0
d35e7d53cbb8a2b9d735d7efd90754a3	0	0	0	0	0	0	0	0	0	0	0	0	0	0	0	0	0	0	0	0	0	0	0	0	0	0	0	0	0	0	0	0	0	0	0	0	0	0	0	0	0	0	0	0	0	0	0	0	0
a40989ab021cea8e78077a6ad97eb5ff	0	0	0	0	0	0	0	0	0	0	0	2	0	0	0	0	0	0	0	0	0	0	0	0	0	0	0	0	0	0	0	0	0	0	0	0	0	0	0	0	0	0	0	0	0	0	0	0	0
8cd5d1add07ab700fa23a6584469bb14	0	0	0	0	0	0	0	0	0	0	0	0	0	2	0	0	0	0	0	0	0	0	0	0	0	0	0	0	0	0	0	0	0	0	0	0	0	0	0	0	0	0	0	0	0	0	0	0	0
df14910e2f4e0c0d70e51c8fc02e06af	0	0	0	0	0	0	0	0	0	2	0	0	0	0	0	0	0	0	0	0	0	0	0	0	0	0	0	0	0	0	0	0	0	0	0	0	0	0	0	0	0	0	0	0	0	0	0	0	0
d7728a1dfccd50bc636bcdc7f28d0bed	0	0	0	0	0	0	0	0	0	0	0	0	0	0	0	0	0	0	4	0	0	0	0	0	0	0	0	0	0	0	0	0	0	0	0	0	0	0	0	0	0	0	0	0	0	0	0	0	0
3e623bc1e1d63ab45ed06225d4e19d37	0	0	0	0	0	0	0	0	0	0	0	0	0	0	0	0	0	0	0	0	0	0	0	0	0	0	0	0	0	0	0	0	0	0	21	0	0	0	0	0	0	0	0	0	0	0	0	0	0
c09106280c5c7f6a1048f035de47dacc	0	0	0	0	0	0	17	0	0	0	0	0	0	0	0	0	0	0	2	2	0	0	0	0	0	0	0	0	0	0	0	0	0	2	0	0	0	0	0	0	0	0	0	0	0	0	0	0	0
2da3cc971d291f69b7922486089f71ae	0	0	0	0	0	0	0	0	0	0	0	0	0	0	0	0	0	0	0	0	0	0	0	0	0	0	0	0	0	0	0	0	0	0	0	0	0	0	0	0	0	0	0	0	0	0	0	0	0
9ff1f2dcccfdc689ae5c3da34a25653a	0	0	0	0	0	0	0	0	0	0	0	0	0	0	0	0	0	0	0	0	0	0	0	0	0	0	0	0	0	0	0	0	0	0	0	0	0	0	0	0	0	0	0	0	0	0	0	0	0
382287f152d0d4ddf3466b44a059fe4c	0	0	0	0	0	0	0	0	0	0	0	0	0	0	0	0	0	0	0	0	0	2	0	0	0	0	0	0	0	0	0	0	0	0	0	0	0	0	0	0	0	0	0	0	5	4	0	0	0
d7e49cb08306acdce9bd6876fff6fcbb	0	0	0	0	0	0	0	0	0	0	0	0	0	0	0	0	0	0	0	0	0	7	0	0	0	1	0	0	0	15	0	13	0	0	58	0	0	0	0	0	0	0	0	0	0	0	0	0	0
20e2f7ebe7f4f39fafdfa0e212090233	0	0	0	0	0	0	0	0	0	0	0	0	0	0	0	0	0	0	0	0	0	0	0	0	0	0	0	0	0	0	0	0	0	6	17	0	0	0	0	0	0	0	0	0	0	0	0	0	0
1bd8ddc544b8a1c18baf47ba3b23c1c2	0	0	0	0	0	0	0	0	0	0	0	0	0	0	0	0	0	0	0	0	0	0	0	0	0	0	0	0	0	0	0	0	0	0	0	0	0	0	0	0	0	0	0	0	0	0	0	0	0
049f5a7ad90cb850bb8c8b51d31ca3a6	0	0	0	0	0	0	0	0	6	0	4	0	0	0	0	0	0	0	0	0	0	0	0	0	0	0	0	0	0	0	0	0	0	0	0	0	0	0	0	0	0	0	0	0	0	0	0	0	0
1f69ff90ad16b7fed7965e14598f690e	24	26	65	60	24	35	91	34	1	32	320	6	31	69	23	65	34	437	26	7	26	80	8	100	15	4	12	12	22	371	19	48	23	44	156	21	47	19	33	19	0	17	22	9	25	42	38	0	6
baf2fe1d49e20c519dbdf03146fbc340	0	0	0	0	0	0	0	0	0	0	0	0	0	0	0	0	0	0	0	0	0	0	0	0	0	0	0	0	0	0	0	0	0	0	0	0	0	0	0	0	0	0	0	0	0	0	0	0	0
df4e1af80d25806b2a508bedb4463625	0	0	0	0	0	0	0	0	0	0	0	0	0	0	0	0	0	0	32	0	0	0	0	0	0	0	0	0	0	0	0	0	0	16	0	0	0	0	0	0	0	0	0	0	0	0	0	0	27
1fdb68cec28deb0d6149403c0637d59d	0	0	0	0	0	0	0	0	0	0	0	0	0	0	0	0	0	0	0	0	0	0	0	0	0	0	0	0	0	0	0	0	0	0	0	0	0	0	0	0	0	0	0	0	0	0	0	0	0
c3821f53c087c2c917e1851d12cf7d2f	0	0	0	0	0	0	0	0	26	0	0	0	0	0	17	0	0	5	8	0	0	0	0	0	1	0	25	59	0	0	23	0	0	0	0	0	0	0	0	0	0	0	24	0	0	10	0	0	0
6db169339ee5897780e713c44784d74a	0	0	0	0	0	0	0	0	0	0	0	0	0	0	0	0	0	0	0	0	0	0	0	0	0	0	0	0	0	0	0	0	0	0	0	0	9	0	0	0	0	0	0	0	0	0	0	0	0
1919215337d26ca747e9b4a845ea91dc	0	0	0	0	0	0	0	0	0	0	0	0	0	0	0	0	0	0	0	0	0	0	0	0	0	0	0	0	0	0	0	0	0	4	0	0	0	0	0	0	0	0	0	0	0	0	0	0	0
fbca295bb5d60eb089891507b1317eb5	0	0	0	0	0	0	0	0	14	0	0	0	9	0	7	0	0	0	0	0	0	0	0	0	0	0	0	0	0	0	0	4	0	0	7	0	10	0	0	0	0	0	0	0	6	0	0	0	0
9084c9093cc9249f012e93039fe97c3f	0	0	0	0	0	0	65	0	0	5	0	0	0	34	0	0	0	0	0	0	0	0	0	18	0	0	0	0	0	0	0	0	0	0	0	0	0	0	0	0	0	0	0	0	0	0	0	0	0
40acb4a79ecf13c6fbf9ea1f9e99a814	0	0	0	0	0	0	0	0	0	0	0	0	0	0	0	0	0	0	0	0	0	0	0	0	0	0	0	0	0	0	0	0	0	0	0	0	2	0	0	0	0	0	0	0	0	0	0	0	0
84be2f72dccb0e6f5a6d283e73902332	0	0	0	0	0	0	0	0	0	3	0	3	0	0	0	0	0	0	0	0	0	0	0	6	0	0	0	0	0	0	7	0	0	0	0	0	0	0	0	0	0	0	0	0	0	0	0	0	0
2ed47a91c957a51727b391814ebb4646	0	0	0	0	0	0	0	0	0	0	0	0	0	0	0	0	0	0	0	0	0	0	0	0	0	0	0	0	0	0	0	0	0	0	0	0	0	0	0	0	0	0	0	0	0	0	0	0	0
17e22bf88489f27c0a57269de126317c	0	0	0	0	0	0	0	0	0	0	0	0	0	0	0	0	0	0	0	0	0	0	0	0	0	0	0	0	0	0	0	0	0	0	0	0	0	0	0	0	0	0	0	0	0	0	0	0	0
59d9c9ea8c5a878b2a30c364fade7c4d	0	0	0	0	0	0	0	0	0	0	0	0	0	0	0	0	0	0	0	0	0	0	0	0	0	0	0	0	0	0	0	0	0	0	0	0	0	0	0	0	0	0	0	0	0	0	0	0	0
1a879f4b422a3785b3da1b4f5071bdbe	0	0	0	0	0	0	0	10	0	0	0	0	0	0	0	0	0	0	0	0	0	0	0	0	0	0	0	0	0	0	0	0	0	0	0	0	0	0	0	0	0	0	0	0	0	0	0	0	1
116e34b4309067ff48afcfc30a3d734f	0	0	0	0	0	0	0	0	0	0	0	0	0	0	0	0	0	0	0	0	0	0	0	0	0	0	4	0	0	0	0	0	0	0	0	0	0	0	0	0	0	0	0	0	0	0	0	0	0
7d7c56fe7b95a3865e07689d2e11c05d	0	0	0	0	0	0	0	0	0	0	0	17	0	0	0	0	0	0	0	0	0	0	0	0	0	0	0	0	0	0	0	0	0	0	0	0	0	0	0	0	0	0	0	0	0	0	0	0	0
565bc52d64607f14ac11080425f4cc6c	0	0	0	0	0	0	0	0	0	0	0	0	0	0	0	8	0	0	0	0	0	0	0	0	0	0	0	0	0	0	0	0	0	0	0	0	0	0	0	27	19	0	0	53	0	0	0	0	0
f3616482caaee1c8f2e6b3bd1bf95a9c	0	0	0	0	0	0	0	0	0	0	0	0	0	0	0	0	0	0	0	0	0	0	0	0	0	0	0	0	1	0	0	0	0	0	0	0	0	0	0	0	0	0	0	0	0	0	0	0	0
6a2f27ad5b11ebbc5b5059b4d2c25915	0	0	0	0	0	0	0	0	0	0	0	0	0	0	0	0	0	0	0	0	0	0	0	0	0	0	0	0	0	0	0	0	0	0	0	0	0	0	0	0	0	0	0	0	0	0	0	0	0
1d076fd4d23769bcf72c44500f28d3b0	0	0	0	0	0	0	0	0	0	0	0	0	0	0	0	0	0	0	0	0	0	0	0	0	0	0	0	0	0	0	0	0	0	0	0	0	0	0	0	0	0	0	0	0	0	0	0	0	0
7af7c13c2f44ba06c816ae25dd89104b	0	0	0	0	0	0	0	0	0	0	0	0	0	0	0	0	0	0	0	0	0	0	0	0	0	0	0	0	0	0	0	0	0	0	0	0	0	0	0	0	0	0	0	0	0	0	0	0	0
61b824bf937052d7715df083907b50d5	0	0	0	0	0	0	0	0	0	0	0	0	0	0	0	0	0	0	0	0	0	0	0	0	0	0	0	0	0	0	0	0	0	0	0	0	0	0	0	0	0	0	0	0	0	0	0	0	0
26479e63953d1ed1c3bd0b5ca5859e12	0	0	0	0	0	0	0	0	0	0	0	0	0	0	0	0	0	0	0	0	0	0	0	0	0	0	0	0	1	0	0	0	0	0	0	0	0	0	0	0	0	0	0	0	0	0	0	3	0
26d1369dcbd46c2c6efec61852e51a40	0	0	0	0	0	0	0	0	0	0	0	0	0	0	0	0	0	0	0	0	0	0	0	0	0	0	3	0	18	0	0	9	0	36	38	0	6	0	0	0	0	0	0	0	0	0	0	0	24
0f7335c9d66d102d6055ce180964452b	0	0	0	0	0	0	0	0	0	0	0	0	0	0	0	0	0	0	0	0	0	0	0	0	0	0	0	0	0	0	0	0	0	0	0	0	0	0	0	0	0	0	0	0	0	6	0	0	0
129831ca1e0428490ce2cb5150059a69	0	0	0	0	0	0	0	0	0	0	0	0	0	0	0	0	0	0	0	0	0	0	0	0	0	22	0	0	0	0	0	0	0	0	0	0	0	0	0	0	0	0	0	0	0	0	24	0	0
5a157a70de69f656a006122f0f5c8738	0	0	0	0	0	0	0	0	0	0	0	0	0	0	0	0	0	0	0	0	0	0	0	0	0	0	0	0	0	0	0	0	0	0	0	0	0	0	0	0	0	0	0	0	0	0	0	0	0
66c37761fcd0835344226a6f6c0af037	0	0	59	23	0	0	0	0	0	0	0	0	12	14	0	0	0	0	0	0	0	0	0	0	0	0	0	0	0	0	0	0	0	0	22	79	2	0	0	0	0	0	0	0	0	0	0	0	19
42b48df9a79e861b80330f234095bba1	0	0	0	0	0	0	0	25	0	10	0	0	0	0	0	0	0	0	0	0	0	0	0	0	0	0	8	0	0	0	0	0	0	0	0	0	0	0	0	6	0	0	0	0	0	0	0	0	0
46423cff16658420fa224f88cfc4b791	0	0	0	0	0	0	0	0	0	0	0	0	0	0	0	0	0	0	0	0	0	0	0	0	0	0	0	0	0	0	0	0	0	0	0	0	0	0	0	0	0	0	0	0	0	0	0	0	0
0b429b8b3c8c95945aa6a981a3399dbe	0	0	0	0	0	0	0	0	0	0	0	2	0	0	0	0	0	0	0	0	0	0	0	0	0	0	0	0	0	0	0	0	0	4	0	0	0	0	0	0	0	0	0	0	0	0	0	0	0
f46cc4964a7d4a190ba639aeb0526787	0	0	0	0	0	0	0	0	48	0	0	0	0	0	0	0	0	0	0	0	0	0	0	0	0	0	5	0	0	0	0	0	0	0	0	0	0	0	0	0	0	0	0	0	0	0	0	0	0
83bee016f1acd4dae1ab1cafe6884d7b	0	0	0	0	0	0	0	36	0	0	0	0	0	49	0	91	0	0	0	0	0	58	0	74	0	0	0	0	0	73	0	0	0	7	0	0	0	46	33	22	0	0	0	0	24	0	0	0	161
1d326144b589a24f14a813dde64862b0	5	0	0	0	5	0	0	0	2	0	7	0	6	0	0	0	0	0	0	9	6	7	0	8	0	0	8	0	0	15	0	10	0	0	10	0	0	0	0	4	0	0	0	0	11	0	10	0	3
f4cfc68a6182023b659c3920f2e28a18	0	0	0	0	0	0	0	0	0	0	0	0	0	0	0	0	0	0	0	0	0	0	0	0	0	0	0	0	0	0	0	0	0	0	0	0	0	0	0	0	0	0	0	0	0	0	0	0	0
4c95b829dd7d3eb801840e99a3c6505d	0	0	0	35	0	20	0	0	0	0	0	5	0	59	0	0	0	83	0	0	0	0	0	60	0	0	0	0	0	0	0	0	0	7	0	33	32	11	22	0	0	44	20	47	0	68	0	0	12
f5eceffb2323f715cf9323adf3961598	0	0	0	0	0	0	0	0	0	0	0	0	0	0	0	0	0	0	0	0	0	0	0	0	0	0	0	0	0	0	0	0	0	0	0	0	0	0	0	0	0	0	0	0	0	0	0	0	0
b268def12b1426e9dde6b44961f9443b	0	0	10	0	0	0	0	6	0	0	0	0	0	0	0	0	0	0	0	0	0	0	0	0	0	0	0	0	0	0	0	0	0	0	0	0	0	0	0	0	0	0	0	0	0	0	0	0	0
347f8631cb91298b38250a5c8ae1edd2	0	0	0	0	0	0	0	0	0	0	0	0	0	0	0	0	0	0	0	0	0	0	0	0	0	0	0	0	0	0	0	0	0	0	0	0	0	0	0	0	0	0	0	0	0	0	0	0	0
c1089e55ad10004e26d5c4dba44961ed	0	0	0	0	0	0	0	0	0	0	0	0	0	0	0	0	0	0	0	0	0	0	0	0	0	0	0	0	0	0	0	0	0	0	0	0	0	0	0	0	0	0	0	0	0	0	0	0	0
c7cfca71aa02d1bf7903e57a0cc04369	1	0	0	0	0	0	0	0	0	0	0	0	0	0	0	0	0	0	0	0	0	0	0	0	0	0	0	0	0	0	0	0	0	0	0	0	0	0	0	0	0	0	0	0	0	0	0	0	0
5b9b12e08a93d64e924e6abf3aa7fb75	0	0	0	0	0	0	0	0	0	0	0	0	0	0	0	0	0	0	0	0	0	6	0	0	0	0	0	0	0	0	0	0	0	0	0	0	0	0	6	0	0	0	0	0	0	0	0	0	0
e0bfeba5718b20e0d1085f51a67d77c7	0	0	0	0	0	0	0	0	0	0	0	0	0	0	0	0	0	0	0	0	0	0	0	0	0	6	0	0	0	0	0	0	0	0	0	0	0	0	0	0	0	0	0	0	0	0	0	0	0
d881b0d94d0986b19d4362f6722acdd5	0	0	0	0	0	0	0	0	0	0	0	0	0	0	0	0	0	0	0	0	0	0	0	0	0	0	0	0	0	0	0	0	0	0	0	0	0	0	0	0	0	0	0	0	0	5	0	0	0
0ff94bd82ed41d1d4825853cfd87cf9d	0	0	0	0	0	0	0	0	0	0	0	0	0	0	0	0	0	0	0	0	0	0	0	0	0	0	0	0	0	0	0	0	0	0	0	0	0	0	0	0	0	0	0	0	0	0	0	0	0
ead18f964a611f49d11b49e4582e0df1	0	0	0	0	0	0	0	0	0	0	0	0	0	0	0	0	0	0	0	0	0	0	0	0	0	0	0	0	0	0	0	0	0	0	0	0	0	0	0	0	0	0	0	0	0	0	0	0	0
dd8f7df925850593d7470d885c7072f9	0	0	0	0	0	0	0	0	0	0	0	0	0	0	0	0	0	0	0	0	0	0	0	0	0	0	0	0	0	0	0	0	0	0	0	0	0	0	0	0	0	0	0	0	4	0	0	0	0
cc0d58bc0e05199156e1f7d5570ec1c2	0	0	0	0	0	0	0	0	0	0	0	0	0	0	0	0	0	0	0	0	0	0	0	0	0	0	0	0	0	0	0	0	0	0	0	0	0	0	9	0	0	0	0	0	0	0	0	0	0
38fa6f58ca285a4a5ebe7b8e15f20ab1	0	0	0	0	0	0	0	0	0	0	0	0	0	0	0	0	0	0	0	0	0	0	0	0	0	0	0	0	0	0	0	0	0	0	0	0	0	0	0	0	0	0	0	0	0	0	0	0	0
2067d81a4f08946aa43cd6bc62d53319	0	0	0	0	0	0	0	0	0	0	0	0	0	0	0	0	0	0	0	0	0	0	0	0	0	0	0	0	0	0	0	0	0	0	0	0	0	0	0	0	0	0	0	0	0	0	0	0	0
5b629d679e3664564846de8243da0ad4	0	0	0	0	0	0	0	0	0	0	0	0	0	0	0	0	0	0	0	0	0	0	0	0	0	0	0	0	0	0	0	0	0	0	0	0	0	0	0	0	0	33	0	0	0	0	0	0	0
8527e93717499472a15eb55e39000e91	0	0	0	0	0	0	0	0	0	0	0	0	0	0	0	0	0	0	0	0	0	0	0	0	0	0	0	0	0	7	0	0	0	0	0	0	0	0	0	0	0	0	0	0	0	0	0	0	0
db742497c981fc4e2a3e54f00b515481	0	0	0	0	0	0	0	0	0	0	0	0	0	0	0	0	0	0	0	0	0	0	36	0	0	0	0	0	0	0	0	0	0	0	0	0	0	0	0	0	0	0	0	0	0	0	0	0	0
ec8cc0e51162b815e2c5204d63a6fc52	11	0	0	0	0	0	0	0	0	0	0	0	0	0	0	0	0	0	0	0	0	0	0	0	0	0	0	0	0	0	7	0	11	0	14	0	0	0	0	0	0	0	0	0	0	0	0	0	0
3f5f98783d96984d9c4cb7996b4c14ee	0	0	0	0	0	0	0	0	0	0	0	0	0	0	0	0	0	0	0	0	0	0	0	0	0	0	0	0	0	0	0	0	0	0	0	0	0	0	0	0	0	0	0	0	0	0	0	0	0
60aa2b64a2a3e1a2094cf36d4cbe3b3a	0	0	0	0	0	0	0	0	0	0	0	0	0	0	0	0	0	0	0	0	0	0	0	0	0	11	0	0	0	0	0	0	0	0	0	0	0	0	0	0	0	0	0	0	0	0	0	0	0
cc89da4bd12c951acf4d8ca11bdec1b6	0	0	0	0	0	0	0	0	0	0	0	0	0	0	0	0	0	0	0	0	4	0	0	0	0	0	0	0	0	0	0	0	0	0	0	0	0	0	0	0	0	0	0	0	0	0	0	0	0
bc8df23b1432f89b9132eb50f86d6ea4	0	0	12	0	0	0	0	0	0	0	0	0	0	0	0	0	0	0	20	0	0	0	0	0	0	0	0	0	0	0	0	10	0	0	0	0	0	0	0	0	0	0	0	0	0	0	0	0	0
91d08aab985aae77fa6326d24023d49d	0	0	0	0	0	0	0	0	0	0	0	0	0	0	0	0	0	0	0	0	0	0	0	0	0	0	0	0	0	0	0	0	0	0	0	0	0	0	0	0	0	0	0	0	0	0	0	0	0
67607b396ff928c9befd89cfeaf047c3	0	0	0	0	0	0	0	0	3	0	0	0	0	0	0	0	0	0	0	0	0	0	0	4	0	0	0	0	0	0	0	1	0	0	0	0	0	0	0	0	0	0	0	0	0	0	0	0	0
c226a87c678be09eae5237d918ee2f08	0	0	23	0	0	13	0	0	0	644	0	0	0	0	0	0	0	0	0	0	0	146	0	0	37	12	0	0	38	0	0	0	0	0	0	0	0	0	0	0	0	0	0	0	0	0	0	0	0
ede395d4b119865b38dc096ca2c0f873	0	0	0	0	0	0	0	0	0	0	43	0	0	0	16	0	0	73	0	0	0	10	0	6	21	0	0	0	11	0	0	0	0	0	0	0	0	0	0	0	0	0	0	48	56	0	116	0	0
928a286b7a6d539a71053c160ae28da4	0	0	0	0	0	0	0	0	0	0	0	0	0	0	0	0	0	0	0	0	0	0	0	0	0	0	0	0	0	0	0	0	0	0	0	0	0	0	0	0	0	0	0	0	0	0	0	0	0
9ecd8f126ed3c802981b874270978490	0	0	0	0	0	0	0	0	1	0	0	0	0	0	0	0	0	0	0	0	0	0	0	0	0	0	0	0	0	0	0	0	0	0	0	0	0	0	0	0	0	0	0	0	0	0	0	0	0
5a9fe9e2e73c291abb943262e96ae1e2	0	0	0	0	0	0	0	0	0	0	0	0	0	0	0	0	0	0	0	0	0	0	0	0	0	0	0	0	0	0	0	0	0	0	0	0	0	0	0	45	0	0	0	0	0	0	0	0	0
bc75bf7d0844842ce3e437f429322bdd	0	0	0	0	0	0	0	0	0	0	0	0	0	0	0	0	0	0	0	0	0	0	0	0	0	0	0	0	0	0	0	0	0	0	0	0	0	0	0	0	0	0	0	0	0	0	0	0	0
3b7689319c5623f73cdccac311fd0cc8	0	0	0	0	0	0	9	0	0	0	0	0	0	0	0	0	0	0	0	0	4	0	0	0	0	0	0	0	0	0	0	0	0	0	0	0	0	0	0	0	0	0	0	0	0	6	0	0	0
e1f96c0cdb46388288ff5dae9a5b41e6	0	0	0	0	0	0	0	0	0	0	0	0	0	0	0	0	0	0	0	0	0	0	0	0	0	0	0	0	0	0	0	0	0	0	0	0	0	0	0	0	0	0	0	0	0	0	0	0	0
c33937bd6799eec2120fe6ace7144bad	0	0	0	0	0	0	0	12	0	0	0	0	0	0	0	0	0	0	0	0	0	0	0	0	0	0	0	0	0	0	0	0	0	0	0	0	0	0	0	0	0	0	0	0	0	0	0	0	0
09cb1dabc07f5157fdba717e91d4e343	0	0	0	0	0	0	0	0	0	0	0	0	0	0	0	0	0	0	0	0	0	0	0	0	0	0	0	0	0	0	0	0	0	0	0	0	0	0	56	0	0	0	0	0	0	0	0	0	0
dce1f95c6e1cb14087912b59c719de44	0	0	0	0	0	0	0	0	0	0	0	0	0	0	0	0	0	0	0	0	0	0	0	0	0	0	0	0	0	0	0	0	0	0	0	0	0	0	0	0	0	0	0	0	0	0	0	0	0
74f9bcec5710c27bc2b90ed7f0cc5ea5	0	0	0	0	0	0	0	8	0	0	0	6	0	0	0	0	0	0	0	0	0	0	0	7	0	3	0	0	5	4	0	0	0	0	0	0	0	18	0	0	0	8	0	0	0	0	0	0	0
9ea3c9429d74e9c4d1dcf11c98ebcf38	0	0	0	0	0	29	8	0	0	4	0	0	0	0	0	0	0	0	4	0	0	0	0	9	0	0	0	11	0	0	0	0	4	0	0	0	0	0	0	0	0	0	0	0	0	0	0	0	0
ffd716524c95fc523dd706543b8b5503	0	0	0	0	0	0	25	0	4	0	0	0	0	0	0	0	0	0	8	0	0	0	0	0	0	0	0	0	0	0	0	0	0	0	0	0	19	0	0	0	0	0	0	0	0	0	33	0	0
598de5a3d3a7a47c036691ed8ffd6659	0	0	22	0	0	0	0	0	0	0	0	0	0	0	0	0	0	0	0	0	0	0	0	0	0	0	0	0	0	0	0	0	0	0	0	0	0	0	0	23	0	0	0	0	0	0	0	0	0
198cece3cc01c15ea54daa24546d38f7	0	0	0	0	0	0	0	0	0	0	0	5	0	0	0	0	0	0	0	0	0	0	0	0	0	0	0	0	0	0	0	0	0	0	0	0	0	0	0	0	0	0	0	0	0	0	0	0	0
e86804f33ebd3f6b5e939cd2610b35b8	0	0	0	0	0	0	0	0	0	0	0	0	0	0	0	0	0	0	0	0	0	0	0	0	0	0	0	0	0	0	0	0	0	0	0	0	9	0	0	0	0	11	0	0	0	0	0	0	0
4ede6cb2989895e31d92f1b16e0bcb10	0	0	0	0	0	0	0	0	0	0	0	0	0	0	0	0	0	0	0	0	0	0	0	0	0	0	0	0	0	0	0	0	0	0	0	0	0	0	0	0	0	0	0	0	0	0	0	0	0
be47f6d45cba5c2bc2844af7b768cbfe	0	0	0	0	0	0	0	0	0	0	0	0	0	0	0	0	0	0	0	0	0	0	0	0	0	0	0	0	1	0	0	0	0	0	0	0	0	0	0	0	0	0	0	0	0	0	0	0	0
038f9283e5b6d96a5f1cd56d1109927c	0	0	0	0	0	0	0	0	0	0	0	0	0	0	0	0	0	0	0	0	0	0	0	0	0	0	16	0	0	0	0	0	0	0	0	0	0	2	0	0	0	0	0	0	3	0	0	0	0
9ca567c0023171825e88c3a3176cb131	0	0	0	0	0	0	0	0	0	0	0	0	0	0	0	0	0	0	0	0	0	0	0	0	0	0	0	0	0	0	0	0	0	0	0	0	0	0	6	0	0	0	0	0	0	0	0	0	0
35c2c013285bfd53dc59f29c21347170	0	0	0	0	0	0	0	0	0	0	0	0	0	0	0	0	0	0	0	0	0	0	0	0	0	0	0	0	0	0	0	0	0	0	0	0	0	0	0	0	0	0	0	0	0	0	0	0	0
42f1088bb9ffc341ba3244e9aa147c6a	0	0	0	0	28	0	0	0	0	0	0	0	0	0	0	0	0	0	0	0	0	0	0	0	0	0	0	0	0	0	0	0	0	0	0	0	0	0	0	0	0	0	0	0	0	0	0	0	0
98ee28688255df94601f6a81fc4178a4	0	0	0	0	0	0	0	0	0	0	0	0	0	0	0	0	0	0	0	0	0	0	0	0	0	0	0	0	0	0	0	0	0	0	0	0	0	0	0	0	0	0	0	0	0	0	0	0	0
452282b39fc7c2cc4ce843247dc9a951	0	0	0	0	0	0	0	0	0	0	9	0	0	0	0	0	0	0	0	0	0	0	0	0	0	0	0	0	0	0	0	0	0	0	0	0	0	0	0	0	0	0	0	0	0	0	2	0	0
4fcca00f6bae69a2d98d7256442a9f92	0	0	0	0	0	0	0	0	0	0	0	15	0	0	0	0	0	0	0	0	0	0	0	0	0	0	0	0	0	0	0	0	0	0	0	0	0	0	0	0	0	0	0	0	0	0	0	0	0
1b0309a098f28f3b551f38fc7c1a0be2	0	0	0	0	0	0	0	0	0	0	0	0	0	0	0	0	0	0	0	51	0	0	0	0	0	0	0	0	0	0	0	0	0	0	72	0	0	0	0	0	0	0	0	0	0	0	0	0	0
8138a6a85f812ea3f525acb018774957	0	0	0	0	0	0	0	0	0	0	0	0	0	0	0	0	0	0	0	0	0	0	0	0	0	0	1	0	1	0	0	0	0	3	0	0	0	0	0	0	0	0	5	0	0	0	0	0	0
8be6abcc4eca5925dd5eaadadedc570a	38	62	0	9	20	0	12	13	71	18	31	45	27	29	0	0	0	51	42	21	38	11	48	43	54	83	43	46	32	10	15	19	109	0	0	54	8	11	36	27	55	19	32	57	53	50	30	14	19
6fb2b1db81fb5ad1ae711cb4b2d54ad7	0	0	0	0	0	0	0	0	0	0	0	0	0	0	0	0	9	0	0	0	0	0	0	0	0	0	0	0	0	0	0	0	0	0	0	0	0	0	0	0	0	0	0	0	0	0	0	0	0
26e6e2b82009098cebe81f9e388c6f21	0	0	0	0	0	0	0	0	0	0	0	0	0	0	0	0	0	0	0	0	0	0	0	0	0	0	0	0	0	0	0	0	0	0	0	0	0	0	0	0	0	0	0	0	0	0	0	0	0
0e7c71bd780e704832a7418b4d42aabd	0	0	0	0	0	0	0	0	0	0	0	0	0	0	0	0	0	0	0	0	0	0	0	0	0	0	11	0	0	0	0	0	0	0	0	0	0	0	0	0	0	0	0	0	0	0	0	0	0
ee2c4b675daf9e4b945bb1ef0abe18f3	0	0	0	0	0	0	0	7	0	17	0	0	0	0	0	0	0	0	0	0	0	41	21	0	0	0	763	53	0	0	0	0	0	0	0	0	100	0	0	0	0	0	0	107	0	0	0	0	0
cf577baf498796d76ea386fcf0c3873c	0	0	0	0	0	0	0	0	0	0	0	0	0	0	0	0	0	0	0	0	0	0	0	0	0	0	0	0	0	0	0	0	0	0	0	0	0	0	0	0	0	0	0	0	0	0	0	0	0
6f5aa814d6c4db67dc5b7324b2500194	0	0	0	0	0	0	0	3	0	0	0	0	0	0	0	0	0	0	0	0	0	0	0	0	0	0	0	0	0	0	0	0	0	0	0	0	0	0	0	0	0	0	0	0	0	0	0	0	0
f504e23282c4e0ab5bd0ebc8474e1d1c	0	0	0	0	0	0	0	0	4	0	0	0	0	0	0	0	0	0	0	0	0	0	0	0	0	0	0	0	0	0	0	0	0	0	0	0	0	0	0	0	0	0	0	0	0	0	0	0	0
25817a95ef4398c5de398fcdd9dd98dc	4	0	0	0	0	0	0	0	0	0	0	0	0	0	0	0	3	0	0	0	0	0	0	0	2	0	0	0	0	0	0	0	0	0	0	0	0	0	0	0	0	0	0	0	0	0	0	8	0
d8c090de25ad446571d2fdb2c3a976c7	2	0	0	0	0	0	0	0	0	0	0	0	5	0	0	0	0	0	0	0	0	0	0	0	0	0	0	0	0	0	0	0	0	0	0	0	0	0	0	0	0	0	0	0	0	0	0	0	0
4a1ad0dff0e3c9914cdca2b78867fa24	23	0	0	16	0	0	0	0	1	0	0	2	0	22	0	31	0	0	0	0	0	102	0	23	0	5	7	0	10	57	0	9	0	0	0	0	41	0	0	0	0	12	0	0	0	0	0	0	0
17ad575fd564c1b1749af74a52eeaa4c	0	0	0	0	0	0	0	0	0	0	0	0	0	0	0	0	0	0	0	0	0	0	0	0	0	0	0	0	0	0	0	0	0	0	0	0	0	0	0	0	0	0	0	0	0	0	0	0	0
a9285dec59b255e83298c5e7778d99bf	0	0	0	0	0	0	0	0	0	0	0	0	0	0	0	0	0	0	0	0	0	0	0	0	0	0	0	0	0	0	0	0	10	0	23	0	0	0	0	0	0	0	0	0	0	0	0	0	0
c8e6a47b409e67d435c0d6771fc08107	0	0	10	0	0	0	0	0	0	0	0	0	10	0	0	3	0	13	13	0	0	0	0	0	0	7	0	0	0	0	0	0	0	0	0	0	0	0	0	0	0	0	0	0	0	0	0	0	7
3e828479f7bb382a569b12c2830e44ce	0	0	0	0	0	0	0	0	0	0	0	0	0	0	0	0	0	0	0	0	0	0	0	0	0	0	0	0	0	0	0	0	0	0	0	0	0	0	0	0	0	0	0	0	0	0	0	0	0
f9193f4a66f5392a8dadc0eb414fa66e	0	0	0	0	0	0	0	0	0	0	0	0	0	0	0	0	0	0	0	0	0	0	0	0	0	0	0	0	0	0	0	0	0	0	0	17	0	0	0	0	0	0	0	0	0	0	0	0	0
2e9258d9a7829d1acd478b982abfb427	5	70	0	0	0	20	0	0	12	11	0	0	23	0	0	0	0	0	23	10	13	0	0	3	5	0	8	24	12	3	0	4	3	0	0	6	10	0	0	17	0	23	28	98	0	19	4	3	54
77983170269f81b02720d4ce7f7699d7	0	0	0	0	0	0	0	0	0	0	0	0	0	0	0	0	0	0	0	0	0	0	0	0	0	0	0	0	0	0	0	0	0	0	0	0	0	3	0	0	0	0	0	0	0	0	0	0	0
1b1f1f23cbe86170439a783ebe3620be	0	0	0	0	0	0	0	0	0	0	0	0	0	0	0	0	0	0	0	0	0	0	0	0	0	0	0	0	0	0	0	0	0	0	0	0	0	0	0	0	0	0	0	0	0	0	0	0	0
320646b00aa077b31219f515a1a9f475	0	0	0	0	0	0	0	0	0	0	0	0	0	0	0	0	0	0	0	0	0	0	0	0	0	0	0	0	0	0	0	0	0	0	0	0	0	0	0	0	0	0	0	0	0	0	0	0	0
7e888c2a31b422dbee3350d2a5f534e6	0	0	0	0	0	0	0	0	0	0	0	0	0	0	0	0	0	0	0	0	0	0	0	0	0	0	0	0	0	0	0	0	0	0	0	0	0	0	0	0	0	0	0	0	0	0	0	0	0
4472960317c6102964c90b9202f81a15	0	0	0	0	0	0	0	0	0	0	0	0	4	0	0	0	0	0	0	0	0	0	0	0	0	0	0	0	0	0	0	0	0	0	0	0	0	0	0	0	0	0	0	0	0	0	0	0	0
30821ab16c80496889a35b3a556b5348	0	0	0	0	0	0	0	0	0	0	0	0	0	0	0	0	12	0	0	0	0	0	0	0	0	0	0	0	0	0	0	0	0	0	0	0	0	0	0	0	0	0	0	0	0	0	0	0	0
8ed11a73f33801dbb86c3abb94f05a82	0	0	0	0	0	0	0	0	0	0	0	0	0	0	0	0	4	0	0	0	0	0	0	0	0	0	0	0	0	0	0	0	0	0	0	0	0	0	0	0	0	0	0	0	0	0	0	0	0
6d4b21c0bc267f947504f2024990c621	0	0	0	0	0	0	0	0	0	0	0	0	0	0	0	0	0	0	0	4	0	0	0	0	0	0	0	0	0	0	0	0	0	0	0	0	0	0	0	0	0	0	0	0	0	0	0	0	0
fa618b8e7b4c28eabbd37998bb6b1ab4	0	0	0	0	0	0	0	0	0	0	0	0	0	0	0	0	0	0	0	0	0	0	0	0	0	0	0	0	0	0	0	0	0	0	0	0	0	0	0	0	0	0	0	0	0	0	0	0	0
797e1e7788a8689279901f1a33626d8a	0	0	0	0	0	0	0	0	0	0	0	0	0	0	0	0	15	0	0	0	0	0	0	0	0	0	0	0	0	0	0	0	0	0	0	0	0	0	0	0	0	0	0	0	0	0	0	0	0
fda7cd6376adf5915de8b44424ff9f66	0	0	0	0	0	0	0	0	0	0	0	0	0	0	0	0	0	0	0	0	0	0	0	0	0	0	0	0	0	0	0	0	0	0	0	0	0	0	0	0	0	0	0	0	0	0	0	0	0
68683f763ffba540958423d881ff5802	0	0	0	0	0	0	0	0	0	0	0	0	0	0	0	0	0	0	0	0	0	0	0	0	0	5	0	0	0	0	0	0	0	0	0	0	0	0	0	0	0	0	0	0	0	0	0	0	0
dcf9a63a145a4c9de0821446366371bf	0	0	0	0	0	0	0	0	0	0	0	0	0	0	0	0	0	0	0	0	0	0	0	0	0	0	0	0	0	0	0	0	0	0	0	0	0	0	0	0	0	0	0	0	0	0	0	0	0
2a1cf7cc2ba21581f65ee17de8e6af21	0	1	0	0	0	0	0	0	0	0	0	0	0	0	0	0	0	0	0	0	7	0	0	0	0	0	0	0	0	0	0	0	0	1	0	0	0	0	0	0	0	0	0	0	0	0	0	0	0
a8bf823dd9acbe268007f5b66eb8cdd5	5	0	0	0	0	0	0	0	0	0	0	0	0	9	0	0	0	0	24	0	0	0	0	0	0	0	0	0	0	0	0	0	10	0	0	10	0	0	0	0	0	0	0	0	0	0	0	0	0
2b7e246dbfe55ee0f40ae2f837893233	0	0	0	0	0	0	0	0	0	0	0	0	0	0	0	0	0	0	0	0	0	0	0	0	0	0	0	0	0	0	0	0	0	0	0	0	0	0	0	0	0	0	0	0	0	0	0	0	0
cbd074de76070ba602220077fb0aac2e	27	34	20	0	21	42	58	0	30	37	59	12	36	46	28	36	0	0	29	30	14	50	17	15	20	5	13	17	20	109	12	21	27	13	54	34	83	14	17	17	0	80	46	93	120	73	14	71	10
50dc8426f363fb712e8de318e7cbfb99	0	0	0	0	0	0	0	0	0	0	0	0	0	0	0	0	0	0	0	0	0	0	0	0	0	0	0	0	0	0	0	0	0	5	0	0	0	0	0	0	0	0	0	0	0	0	0	0	0
d20a37c62851d18f094ee20ede7de30d	0	0	8	0	0	0	0	0	0	0	0	0	0	0	0	0	0	0	0	0	0	0	0	0	0	0	0	0	0	0	0	0	0	0	0	0	0	0	0	0	0	0	0	0	0	0	0	0	0
6ded65fe602d6b13428af9d8a2e44469	0	0	0	0	0	0	0	0	0	0	0	0	0	0	0	0	0	0	0	0	0	0	0	0	0	0	0	0	0	0	0	0	0	0	0	0	0	0	0	9	0	0	0	0	0	0	0	0	0
2c708c45f25bf1cc2537f57e8d8a193b	0	0	0	0	0	0	0	0	0	0	0	0	0	0	0	0	0	0	0	0	0	0	0	0	0	0	10	0	0	0	0	0	0	0	0	0	0	0	0	0	0	0	0	0	0	0	0	0	0
691c5d851a115aded075332443585fcc	0	0	0	0	0	0	0	0	0	0	0	0	0	0	0	0	0	0	0	0	0	0	0	0	0	0	0	0	0	0	0	0	1	0	0	0	0	0	0	0	0	0	0	0	0	0	0	0	0
18d603696f84f6d3d96c4f56e40f48c7	0	0	0	0	0	0	0	0	0	0	0	0	0	0	0	0	0	0	0	0	0	0	0	0	0	0	0	0	0	0	0	0	0	0	0	0	0	6	0	0	0	0	0	0	0	0	0	0	0
b11cc307c7da608cd51fd9dd6789f6d8	0	8	0	0	0	0	0	0	0	0	0	0	0	0	0	0	0	0	0	0	0	0	0	0	0	3	0	0	0	0	0	0	0	0	0	0	0	0	0	0	0	0	0	0	0	0	0	0	0
de96fd3d18448d45c32467bb393acf99	0	0	0	0	0	0	0	0	0	0	0	0	0	0	0	0	0	0	0	0	0	0	0	0	0	0	0	0	0	0	0	0	0	0	0	0	0	0	3	0	0	0	0	0	0	0	0	0	0
47ad0117afc196d21fc366960491570c	0	0	0	0	0	0	0	0	0	0	0	0	0	0	0	0	0	0	0	0	0	0	0	0	0	0	0	0	0	0	0	0	0	0	0	0	0	0	0	0	0	0	0	0	0	0	0	0	0
e2aae9d1e70d36c35475538897da966a	0	0	0	0	0	0	0	0	0	0	0	0	0	0	0	0	0	0	0	0	0	0	0	0	0	5	0	0	0	0	0	0	0	0	0	0	0	0	0	0	0	0	0	0	0	0	0	0	0
4503d1fd695db33e5016d53be3001170	0	0	0	0	0	0	0	0	0	0	0	0	0	0	0	0	0	0	0	0	0	0	0	0	0	0	6	0	0	0	0	0	0	0	0	0	0	0	0	0	0	0	0	0	0	0	0	0	0
c1fab33aeca92a45925f3e2c8051afb4	0	0	0	0	0	0	0	0	0	0	8	0	0	0	0	0	0	0	0	0	0	0	0	0	0	0	0	0	0	1	0	0	0	0	0	0	0	0	0	0	0	0	0	0	0	0	0	0	0
2af83dcc33afc96c2ffa05384903205d	0	0	0	0	0	0	0	0	0	0	0	0	0	0	0	0	0	0	0	0	0	0	0	0	0	0	0	0	0	0	0	0	0	0	0	0	0	0	0	0	67	0	0	0	0	0	0	0	0
698d3807a12e83f6734b7d6a8d1f06ca	0	0	0	0	0	0	0	0	0	0	0	0	0	0	0	0	0	0	0	0	0	0	0	0	0	0	0	0	0	0	0	0	0	0	0	0	0	0	0	0	0	0	0	0	0	0	0	0	0
e302ae0b584202b4b7d398d97c1af7a7	0	0	0	0	0	0	0	0	0	0	0	0	0	0	0	0	0	0	0	0	0	0	0	0	0	0	0	0	0	0	0	0	0	0	0	0	0	0	0	0	0	0	0	0	0	0	0	0	0
920c188626599c042a1f2003ab91b98f	0	0	0	0	0	0	0	0	0	0	0	0	0	0	0	0	0	0	0	0	0	0	0	0	0	0	0	0	0	0	0	5	0	0	0	0	0	0	0	0	0	0	0	0	0	0	0	0	0
41cf1a9ca74644b0f64276e513562464	0	0	0	0	0	0	0	0	0	0	0	0	0	0	0	0	0	0	0	0	0	0	0	0	0	0	0	0	0	2	0	0	0	0	0	0	0	0	0	0	0	0	0	0	0	0	0	0	0
6e5f54f286e800bbe5efb7d022d726c1	0	0	0	16	0	0	0	0	0	0	0	0	0	0	0	0	0	0	20	26	0	0	0	20	0	0	0	0	0	0	0	0	0	0	0	0	40	42	0	0	0	0	0	0	0	0	0	0	9
40deac3c54f5c095de56666bcb3c21a5	0	0	0	0	0	0	0	0	0	0	0	0	0	0	0	0	0	0	0	0	0	0	0	0	0	0	1	0	0	0	0	0	0	0	0	0	0	0	0	0	0	0	0	0	0	0	0	0	0
9f4898081f12828d4f95a000d950754c	0	0	0	0	0	0	0	0	0	0	0	0	0	0	0	0	0	0	0	39	0	0	0	0	0	0	0	0	0	1	308	0	0	0	0	0	0	0	0	0	0	0	0	0	0	0	0	39	0
6e785fd21740acc2b8038d7acf51316e	0	0	0	0	0	0	0	0	0	0	0	0	0	0	0	0	0	0	0	0	0	0	0	0	0	0	3	0	0	0	0	0	0	0	0	0	0	0	0	0	0	0	0	0	0	0	0	0	0
080c16c3a41c08228ed0572ef5fa83ed	0	0	0	0	0	0	0	0	0	0	0	0	0	0	0	0	0	0	0	0	0	0	0	0	0	0	0	0	0	12	0	0	0	0	0	0	0	0	0	0	0	0	0	0	0	0	0	0	0
ba97a0f583aecd3093884b184cf90470	0	0	0	0	0	0	0	0	0	0	0	0	0	0	0	0	0	0	12	11	0	12	0	0	0	0	0	0	0	0	0	0	0	0	0	0	0	0	0	0	0	0	0	0	0	0	0	0	0
1448d93de93d4ae6d92664d391de196f	0	0	0	0	0	0	0	0	0	0	6	0	2	0	0	0	0	0	0	0	0	0	0	0	0	0	0	0	0	0	0	0	0	0	0	0	0	0	0	0	0	0	0	0	0	0	0	0	0
964ed41676fbdfc254b61e8394790232	0	0	0	0	0	0	0	0	0	0	0	0	0	0	0	0	0	0	0	0	0	0	0	0	0	2	0	0	0	0	0	0	0	0	0	0	0	0	0	0	0	0	0	0	0	0	0	0	0
ae7929f219b9654c6a956e9f205535fd	0	0	0	0	0	0	0	0	0	0	0	0	0	0	0	0	0	0	0	0	0	0	0	0	0	0	0	0	0	0	0	0	0	0	0	0	0	0	0	0	0	0	0	0	0	0	0	0	0
fd64c2e0e44a2cd72c96669c59695108	0	0	0	0	0	0	0	0	0	0	0	0	0	0	0	0	0	0	0	0	0	0	0	0	0	0	0	0	0	0	1	0	0	0	0	0	0	0	0	0	0	0	0	0	0	0	0	0	0
5436af9ed3842ef94b6555a41e8457c2	0	0	0	0	0	0	11	0	0	0	0	0	0	0	0	0	0	0	0	0	0	0	0	0	0	0	0	0	0	0	0	0	0	0	0	0	0	0	0	0	0	0	0	0	0	0	0	0	0
584d64b47a4a8e787975426821a16c7c	0	0	0	0	0	0	0	19	0	0	0	0	0	0	0	10	0	0	0	0	0	0	0	0	0	0	0	0	0	0	0	5	0	0	0	0	0	0	0	0	0	0	0	0	0	0	0	0	0
f52ca1dc8ca5801022aec35aa11df35b	0	0	0	0	0	0	0	0	0	0	0	0	0	0	0	0	0	0	0	0	0	0	0	0	0	0	0	0	0	0	0	0	0	0	0	0	0	0	0	0	0	0	0	0	0	0	0	0	54
6f8f424e8449e4db1dc8518f747186fc	0	0	0	0	0	0	0	0	0	0	0	0	0	0	0	0	0	0	0	0	0	0	0	0	0	0	0	0	0	0	5	0	0	0	0	0	0	0	0	0	0	0	0	0	0	0	0	0	4
0fca039edd1640ab6c5523165b28109f	0	0	0	0	0	0	0	0	0	0	12	0	0	0	0	0	0	0	0	0	0	0	0	0	0	0	0	0	0	0	0	0	0	0	0	0	0	0	0	0	0	0	0	0	0	0	3	0	0
6916d267ea34e8d0d4e87a78cf73f7d8	0	0	0	0	0	0	0	0	0	0	0	0	0	0	0	0	0	0	0	0	0	0	0	0	0	0	0	0	0	0	4	0	0	0	0	0	0	0	0	0	0	0	0	0	0	0	0	0	0
6bab7f6fd61d72ebd99681a4c9215773	0	0	0	0	0	0	0	0	0	0	0	0	0	0	0	0	0	0	0	0	0	0	0	0	0	0	0	0	0	0	0	0	2	0	0	0	0	0	0	0	0	0	0	0	0	0	0	0	0
8f8d97a6923ee0ae6c48b1f3a2443ebe	0	0	0	0	11	0	0	9	0	0	0	15	31	0	0	0	29	11	0	0	25	0	50	0	7	13	26	13	26	0	0	9	0	7	0	0	25	14	23	0	27	0	0	0	0	0	0	9	0
fe259ca52c3a0d2e1d582f0026eb6548	0	0	0	0	0	0	0	0	0	0	0	0	0	0	0	0	0	0	0	0	0	0	0	0	0	0	0	0	0	5	0	0	0	0	0	0	0	0	0	0	0	0	0	0	0	0	0	0	0
55b0733a9cba0f3a94627a7df2b2b322	0	0	0	0	0	0	0	0	0	0	0	0	0	0	0	0	0	0	0	0	0	0	0	0	0	0	0	0	0	0	0	0	0	51	0	0	0	0	0	0	0	0	0	0	0	0	0	0	0
3af74fa93a89f6942c55d6be4140a3d7	0	0	0	0	0	0	0	0	0	0	0	0	0	0	0	0	0	0	0	0	0	0	0	0	0	0	0	0	0	0	2	0	0	0	0	0	0	0	0	0	0	0	0	0	0	0	0	0	0
a04d5497ad896aecd9be08c664b73459	0	0	0	0	0	0	0	0	0	0	0	0	0	0	0	0	0	0	0	0	0	0	0	0	0	0	0	0	0	0	0	0	0	0	0	0	0	0	0	0	0	0	0	0	0	0	0	0	0
772adef37258bb0595d6f36a1fecf947	0	0	0	0	0	0	0	0	0	0	0	0	0	0	0	0	0	0	0	0	0	0	0	0	0	0	0	0	0	0	0	0	0	0	0	0	0	0	0	0	0	0	0	0	0	0	0	20	0
f9ebd2f4c95190fb21faa6e6c091f81c	0	0	0	2	0	0	0	0	1	0	0	0	0	0	0	0	0	0	0	0	0	5	0	5	2	0	0	2	0	0	0	2	0	0	0	0	0	5	0	0	0	0	0	0	0	0	0	0	0
0bad1cfee6a537b0c511e44233a75879	19	0	0	0	64	0	0	0	0	33	0	6	0	0	0	0	13	0	0	29	0	0	0	0	0	0	0	42	0	0	0	0	0	158	3	0	0	0	18	0	0	0	57	7	0	50	0	132	7
ec8c13073ebed2b5ab8b0f38b385e3b5	0	0	0	0	0	0	0	0	0	0	0	0	0	0	0	0	0	0	0	0	0	0	0	0	0	0	0	0	0	4	0	0	0	0	0	0	0	0	0	0	0	0	0	0	0	0	0	0	0
b2943910d801d547f80092358f347a19	0	0	0	0	0	0	0	0	0	0	0	0	0	0	0	0	0	0	0	0	0	0	0	0	0	0	0	0	0	0	0	0	0	0	0	0	0	0	0	0	0	0	0	0	0	0	0	0	1
e13fbe6d46361688e92b58602eacfb7a	0	0	0	0	0	0	0	0	0	0	0	0	0	0	0	0	0	0	0	0	0	0	0	0	0	0	0	0	0	0	0	0	0	2	0	0	0	0	0	0	0	0	0	0	0	0	0	0	0
1ad29226229d03d686d3bcbb5816faf8	0	0	0	0	0	0	0	0	5	0	12	1	0	0	0	5	0	0	6	0	0	0	0	0	0	0	0	0	0	5	0	0	0	0	8	0	4	0	0	0	0	0	0	0	13	0	0	0	0
a67d91ba3c4a7aa2ae87b6e628856e31	0	0	0	0	0	0	0	0	0	0	0	0	0	0	0	0	0	0	0	0	0	0	0	0	0	0	1	0	0	0	0	0	0	0	0	0	0	0	0	0	0	0	0	0	0	0	0	0	0
3acbaf63b25fb94de91f0367babec3d7	0	0	0	22	23	0	0	0	5	0	0	4	23	45	0	57	0	0	0	0	0	23	0	7	0	0	4	0	0	0	0	0	0	0	0	0	0	0	0	0	0	0	0	5	0	15	0	0	0
e514e0fe5ae15fd5d3687025fe1dd272	0	0	0	0	0	0	0	0	0	0	0	0	0	0	0	0	0	0	0	0	0	0	0	0	0	0	0	0	0	0	0	0	0	0	0	0	0	0	0	0	0	0	0	0	0	0	0	0	0
c4a2f80c8b93eab642a4258c9c8f069b	0	0	0	0	0	0	0	0	0	0	0	0	0	0	0	0	0	0	4	0	0	0	0	0	0	0	0	0	0	0	0	0	0	0	0	0	0	0	0	0	0	0	0	0	0	0	0	0	0
6af3d03dae81d2ccbc5c81c1537d3010	0	0	0	0	0	0	0	0	0	0	0	0	0	0	0	0	0	0	0	0	0	0	0	0	0	0	0	0	0	0	0	0	0	0	0	0	0	0	0	0	0	0	0	0	0	0	0	0	0
faafea5f0d35287291b516e51bed96ad	0	0	0	0	0	0	0	0	0	0	0	0	0	0	0	0	0	0	0	0	0	0	0	0	0	0	0	0	0	0	0	0	0	0	19	0	0	0	0	0	0	0	0	0	0	0	0	0	0
dfeb78f9ec9611bfcabb06e640d2eb6f	0	0	0	0	0	0	0	0	0	0	0	0	0	0	0	0	0	0	0	0	0	0	0	0	0	0	0	0	0	0	0	0	0	0	0	0	0	0	0	0	0	0	0	0	0	0	0	0	0
c2d637064e2c1e7664b4d4747be11922	0	0	0	0	0	0	0	0	0	0	0	0	0	0	0	0	0	0	0	0	34	0	0	0	0	0	0	0	0	0	0	0	0	0	0	0	0	0	0	0	0	0	0	0	0	0	0	0	0
5f955f884ea6b66218cc14d7a6db3cbe	0	0	0	0	0	0	0	0	4	0	0	0	0	0	0	0	0	0	0	0	0	0	0	0	0	0	3	0	0	0	0	0	10	0	0	0	0	0	0	0	0	0	0	0	0	0	0	0	0
dcaa1fa8d714d10c2e48c6f363096131	0	0	0	0	0	0	0	0	0	0	0	0	0	0	0	0	0	0	0	0	0	0	0	0	0	0	0	0	0	0	0	0	0	0	0	0	0	0	0	0	0	0	0	0	0	0	0	0	0
b2e412cb8cc39bf33b9eddc2e5f39dc2	0	0	0	0	0	0	0	0	0	0	0	0	0	0	0	0	0	1	0	0	0	6	0	7	0	0	0	0	0	11	0	0	0	0	0	0	0	0	0	0	0	0	0	0	0	0	0	0	1
89207e75a903117cb770e082dec118bc	0	0	0	0	0	0	0	0	0	0	0	0	0	0	0	0	0	0	0	0	0	0	0	0	0	0	0	0	0	0	0	0	0	0	0	0	0	0	0	0	0	0	0	0	0	0	0	3	0
8a931c424ae9e4a6a46d944808b664bf	0	0	0	0	0	0	0	0	0	0	0	18	0	0	0	0	6	0	0	0	0	0	0	0	0	0	0	0	0	0	12	0	0	0	0	0	0	0	0	0	0	0	0	0	0	0	0	7	0
5d31303dc4d21be2906319399fb070f1	0	0	0	0	0	0	0	0	0	0	0	0	0	0	0	0	0	0	0	0	0	0	0	0	0	0	0	0	0	0	0	4	0	0	0	0	0	0	0	0	0	0	0	0	0	0	0	0	0
f26cdbba063d6c799de35260f805f85c	0	0	0	0	0	0	0	0	0	0	0	166	0	0	0	0	0	0	0	0	0	0	0	0	0	0	0	0	0	0	0	0	0	0	0	0	0	0	0	0	0	0	0	0	0	0	0	0	0
51e48d157d230d533c1923a3fa1b4f2b	0	0	0	0	0	0	0	0	0	0	0	0	0	0	0	0	0	0	0	0	0	0	0	4	0	0	0	0	0	0	0	0	0	0	0	0	0	0	0	0	0	0	0	0	0	0	0	0	13
c43897525fbb685e4fc1ddeb102ace1f	0	0	0	0	0	0	0	0	0	0	0	0	0	0	0	0	0	0	0	0	0	0	0	0	0	0	0	0	0	0	0	0	0	0	0	0	0	0	0	0	0	0	0	0	0	0	0	1	0
8cb1ad2c48acaba287b6c4ddb97b2eab	0	0	0	0	0	0	0	0	6	0	0	0	0	0	0	0	0	0	0	0	0	0	0	0	0	0	0	0	0	0	0	0	0	7	0	0	0	0	0	0	0	0	0	0	0	0	0	0	0
a589dc0cf0d295c029afdbe14a6855b4	0	0	0	0	0	0	0	0	0	0	0	0	0	0	0	0	0	0	0	0	0	0	0	0	0	0	0	0	0	0	0	0	0	0	0	0	0	0	0	0	0	0	0	0	0	0	0	0	0
1c0a3725f25027e98ff6aea763fbb4d2	3	0	0	0	0	0	0	0	0	0	0	0	0	0	0	0	0	0	0	0	0	0	0	0	0	0	0	0	0	0	0	0	0	0	0	0	0	0	0	0	0	0	0	0	0	0	0	0	9
3cd94a011dad37dc6e8900def78aeac0	0	0	0	0	0	0	0	0	0	0	0	0	0	0	0	0	0	0	0	0	0	1	0	0	0	0	0	0	1	3	0	0	2	0	0	0	0	0	0	0	0	0	0	0	0	0	0	0	0
836cd5ea357ad392c00a7e48d921be1d	0	0	0	0	0	0	0	0	0	0	0	0	0	0	0	0	0	0	0	0	0	0	0	0	0	0	0	0	0	0	0	0	0	0	0	0	0	0	0	0	0	0	0	0	0	0	0	0	0
11a2d45b882c48667b5ba7002640e61d	0	0	0	0	0	0	0	0	0	0	0	0	0	0	0	0	0	0	0	0	0	0	0	0	0	0	0	0	0	0	0	0	0	0	0	0	0	0	0	0	0	0	0	0	0	0	0	0	0
5a2df9c5d57a8b6b331df98d28fcdb8e	0	0	0	0	0	0	0	0	0	0	0	0	0	0	0	0	0	0	0	0	0	0	0	0	0	0	0	0	0	0	0	0	0	0	0	0	0	0	0	0	0	0	0	0	0	0	0	0	0
2d378e032b1c320bfccc997e5327f8fc	0	0	0	0	0	0	0	0	0	0	0	0	0	0	0	0	1	0	0	0	0	0	0	0	0	0	0	0	0	0	0	0	0	0	0	3	0	0	0	0	0	0	0	0	0	0	0	0	0
f876daf2cb23a3e3be6f52af0e1d02e3	0	4	0	0	0	0	0	0	23	0	0	0	0	0	0	0	0	0	0	0	0	0	0	0	0	0	0	0	0	0	0	0	0	0	0	0	0	0	0	0	0	0	4	11	2	0	0	0	0
f3317259136648b8f4d490590a003524	0	0	0	0	0	0	0	4	0	0	0	0	0	0	0	0	0	0	0	0	0	0	0	0	0	0	0	0	0	0	0	0	0	0	0	0	0	0	0	0	0	0	0	0	0	0	0	0	0
3b1214d180b0609f248205e0a4edd51b	0	0	0	0	0	0	0	5	2	0	0	0	0	0	0	0	0	0	0	0	0	0	9	0	0	0	0	0	0	0	0	0	0	0	0	0	0	11	0	0	0	0	0	0	0	2	1	0	0
3290127de08f741d55a7226aa340a05b	0	0	0	0	0	0	0	0	0	0	0	0	0	0	0	0	0	0	0	0	0	0	6	0	0	0	0	0	0	0	0	0	0	0	0	0	0	0	0	0	0	0	0	0	0	0	0	0	0
8bfc89dde62b531bdfaf399d68ea77c0	304	452	28	0	90	0	138	101	283	222	56	128	23	43	210	21	211	11	72	400	239	1	90	314	25	77	392	190	108	167	52	116	350	345	84	102	102	32	66	20	71	45	137	53	182	55	51	66	2
9007a3380ac7870d6b6afaa980581ff2	0	0	0	0	0	0	0	0	0	0	0	0	0	0	0	0	0	0	0	0	0	0	0	0	0	0	0	0	0	0	0	0	0	0	0	0	0	0	0	0	0	0	0	0	0	0	0	0	0
eec7a853c10352efe4fb5da0edd5ef96	0	0	0	9	0	4	0	2	0	0	0	0	0	0	0	0	0	0	0	0	0	0	0	5	0	0	1	0	0	0	0	0	0	0	0	0	0	0	0	0	0	5	0	0	0	0	0	0	0
f51d6a40b651aeed39645985a9e73bf4	0	0	0	0	0	0	0	0	0	0	0	0	0	0	0	0	0	0	0	0	0	0	0	0	0	0	0	0	0	0	0	0	0	0	0	0	0	0	0	0	0	0	0	0	0	0	0	0	0
e6d7a6c791b219e81afcb57725db4b10	0	0	0	0	0	0	0	0	0	0	0	0	0	0	0	0	0	0	0	0	0	0	0	0	0	0	0	0	0	0	0	0	0	0	0	0	0	0	0	0	0	0	0	0	0	0	0	0	0
f25e9aca0450a4ce2576ed54af315591	0	0	0	0	0	0	0	0	0	0	0	0	0	0	0	0	0	0	0	0	0	0	0	0	0	0	0	0	0	0	0	0	0	46	0	0	0	0	0	0	0	0	0	0	0	0	0	0	0
290a1cca7b3b9a5397824ecad2b31b6f	0	525	0	0	0	7	0	0	0	0	0	77	45	0	468	5	0	0	0	0	0	0	0	0	0	16	0	0	0	0	0	0	0	0	0	0	0	0	3	0	0	0	0	0	0	0	0	0	258
ba3b726553d5a06be3112a65897c6dda	0	0	0	0	0	0	0	0	0	0	0	0	0	0	0	0	0	0	0	0	0	0	0	0	0	4	0	0	0	0	0	0	0	0	0	0	0	0	0	0	0	0	0	0	0	0	0	0	0
9faf256a0a80d0b3417df249f735b6ed	0	0	0	0	0	0	0	0	0	0	0	0	0	0	0	0	0	0	0	0	0	0	0	0	0	0	0	0	0	0	0	0	0	0	0	0	0	0	0	0	0	0	0	0	0	4	0	0	0
79de7f38bc7b7d2b1e29813e2c451922	0	0	0	0	0	0	0	0	0	0	0	5	0	0	0	0	0	0	0	0	0	0	0	0	0	0	0	0	0	0	0	2	0	0	0	0	0	0	0	0	0	0	0	0	0	0	0	0	0
622763f6e88b55ecbcf86c1c41d2d461	5	0	0	13	0	0	0	0	17	9	0	6	3	0	0	0	0	21	7	0	9	17	0	14	0	5	5	3	0	6	0	14	0	6	0	0	7	0	0	0	0	8	0	0	5	7	0	0	0
7f4ae005e62330bdf46e84d27b8846b1	0	0	0	0	0	0	0	0	0	0	0	0	0	0	0	0	0	0	0	0	0	0	0	0	0	0	0	0	0	0	0	0	0	0	0	0	0	0	0	0	0	0	0	0	0	0	0	0	0
76f269997f6d9d2f1c3c296e95d92c90	0	0	0	0	0	0	0	0	0	0	0	0	0	0	0	0	0	0	0	0	0	0	0	0	0	0	0	0	0	0	0	0	0	0	0	0	0	0	0	0	0	0	0	0	0	0	0	0	0
e163f70cb2b5c3a6a941d0cd6626c1c1	0	0	0	0	0	0	0	0	0	0	0	0	0	0	0	0	0	0	0	0	0	0	0	0	0	0	0	0	0	0	0	0	0	0	0	0	0	0	0	0	0	0	0	0	0	0	0	0	0
98f366c5ae3fb17d8cd97e6ae509b133	0	0	0	0	0	0	0	0	0	0	0	0	0	0	0	0	0	0	0	0	0	0	0	0	0	0	0	0	0	0	0	0	0	0	0	0	0	0	0	0	0	0	0	0	0	0	0	3	0
736950b6d37be4584be7da83aebf146a	0	0	0	0	0	0	0	0	0	0	0	0	0	0	0	0	0	0	0	0	0	0	0	0	0	0	0	0	0	0	0	0	0	0	0	0	0	0	0	0	0	0	0	0	0	0	0	0	0
1f0e1f4d0d6e1a375596a057bb697700	0	0	0	0	0	0	0	0	0	0	0	0	0	0	0	0	0	0	0	0	0	0	0	0	0	0	0	0	0	0	0	0	0	0	0	0	0	0	0	0	0	0	0	0	0	0	0	0	0
350951a6068c691197ef0e28d62fe46b	0	0	0	0	0	0	0	0	0	0	0	0	0	0	0	0	0	0	0	0	0	0	0	0	0	0	0	0	0	0	0	0	0	0	0	0	0	0	0	0	0	0	0	0	0	0	0	0	0
8f69fb6bc5864b682a27778065a1be68	0	0	0	0	0	0	0	0	0	0	0	0	0	0	0	0	0	0	0	0	0	0	0	0	0	0	0	0	0	0	0	0	0	0	0	0	0	0	0	0	0	0	0	0	0	0	0	0	3
dd7cd385a2933990c78d4dd5d9b97892	0	0	0	0	0	0	0	0	0	0	0	0	0	0	0	0	0	0	0	0	0	0	0	0	0	0	0	0	0	0	0	0	0	0	0	0	0	0	0	0	0	0	0	0	0	0	0	0	0
496e045b6a54aa8134d1b0fae917d4ed	0	0	0	0	0	0	0	0	0	0	0	1	0	0	0	0	0	0	0	3	0	0	0	0	3	0	0	0	0	0	0	0	0	0	0	0	0	0	0	0	0	0	0	0	0	0	0	0	0
d09b88dfa7f988b7cbd44e6855b67d90	0	0	0	0	0	0	0	0	0	0	0	0	0	0	0	0	0	0	0	0	0	0	0	0	0	0	0	0	0	0	0	0	18	0	0	0	0	0	13	0	0	0	0	0	0	0	0	0	0
39a84a776e6253188bc8e9a8b0b377c8	0	13	0	0	0	0	0	0	0	0	0	0	0	0	0	0	0	0	0	0	15	0	0	0	0	18	0	0	0	0	0	0	0	0	0	0	0	0	0	0	19	0	0	0	0	0	0	0	8
7557781dfa3c8d915f9ef094110195b3	0	0	0	0	0	0	0	0	0	0	0	0	0	0	0	0	0	0	0	0	0	0	0	0	0	0	0	0	0	0	0	0	0	0	0	0	0	0	0	0	0	0	0	0	0	0	0	0	0
d73e22d8fb601a46ff063eaf92de5064	0	0	0	0	0	0	0	0	0	0	0	0	0	0	0	0	0	0	0	0	0	0	0	0	0	1	0	0	0	0	0	0	0	0	0	0	0	0	0	0	0	0	0	0	0	0	0	0	0
1efb94e618b3eefdeb7ac1a6a1e96b32	0	0	89	0	18	920	0	0	0	35	0	59	190	0	189	13	0	34	0	0	0	54	0	0	0	106	0	46	0	0	0	12	62	0	0	370	0	28	0	0	0	1100	663	0	0	0	0	633	117
c027dc06f1179a1c794a0480fbdea487	0	0	3	21	0	0	0	5	7	6	63	0	0	2	0	21	37	5	6	0	0	0	0	0	0	0	1	0	0	0	0	6	0	0	21	19	0	0	0	0	0	0	0	0	40	3	26	6	6
447545af356026e728ba41678aeff982	0	0	0	0	0	0	0	0	0	0	0	0	0	6	0	0	0	0	9	0	0	0	0	0	0	0	0	0	0	8	0	0	0	0	2	0	15	0	0	0	0	0	0	0	0	1	0	0	0
d1fcd2a58fe6d0762f79a940a8aaf055	0	0	0	0	0	0	0	0	0	0	0	0	0	0	0	0	0	0	3	0	0	0	0	0	0	0	0	0	0	0	0	0	0	0	0	0	0	0	0	0	0	0	0	0	0	0	0	0	0
4439f586e05ceb816b1fc349f1507052	0	0	0	0	0	3	0	0	0	0	0	0	0	0	0	2	0	0	0	0	0	0	0	0	0	0	0	0	0	0	0	0	0	0	0	0	0	0	0	0	0	0	0	0	0	0	0	0	0
c6f617b3e5bda4e6fdda690c8d48a66b	0	0	0	0	0	0	0	0	0	14	0	0	17	0	0	0	0	0	0	0	0	0	0	0	0	0	0	0	0	8	0	0	0	0	0	0	0	0	0	0	0	0	0	0	0	0	0	0	0
5cc5a8a12414463a901a840dcfb25719	0	0	0	0	0	0	0	0	0	0	0	0	0	0	0	0	0	0	0	0	0	0	0	0	0	0	0	0	0	0	0	0	0	0	0	0	0	0	0	0	0	0	0	0	1	0	0	0	0
a42a7a0358d319e0ed9ec74098a64604	0	0	0	0	0	0	0	0	0	0	0	0	0	0	0	0	0	0	0	0	0	0	9	0	0	0	0	0	0	0	0	0	0	0	0	0	0	0	0	0	0	0	0	0	0	0	0	0	0
a825406b6a24020d6f24d6232c52112c	0	0	0	0	0	0	0	0	0	0	0	0	0	0	0	0	0	0	0	0	0	0	0	0	0	0	17	2	0	0	0	0	0	0	0	0	0	0	0	0	0	0	0	0	0	0	0	0	0
4f96ee7d9450058e98766c7838592c1e	0	0	0	0	0	0	0	0	0	0	0	0	0	0	0	0	0	0	0	0	0	0	0	0	0	0	0	0	0	0	0	0	0	0	0	0	0	0	0	0	0	0	0	0	0	0	0	0	0
067e3b7f57e9a91b55ca9ee2c503292c	0	0	0	0	0	0	0	0	0	0	0	0	0	0	0	0	0	0	0	0	0	0	0	0	0	0	0	0	0	0	0	0	0	0	0	0	0	0	0	0	0	0	0	0	0	0	0	0	0
2e95b10967bd2f716ec30ca409d49280	0	0	0	0	0	0	0	0	0	0	0	0	0	0	0	0	0	0	0	0	0	0	0	0	0	0	0	0	0	0	0	0	12	0	0	0	0	0	0	0	0	0	0	0	0	0	0	0	0
69f09bb0f2b1b2c3404ef7527c53163c	0	0	0	0	0	0	0	0	0	0	0	0	0	0	0	0	0	0	0	0	0	0	0	0	0	0	0	0	0	0	0	0	0	0	0	0	0	0	0	0	0	0	0	0	0	0	0	0	0
55a4109663e3d3fc4bde18bcbdd8d03a	0	0	0	0	0	0	0	0	0	0	0	0	0	0	0	0	0	7	41	0	0	0	0	0	0	0	0	0	0	0	0	0	0	0	0	0	0	0	0	0	0	0	0	0	0	0	0	0	5
e7127ef0d1a39a09bd504dfa9bd50baf	4	0	0	0	0	0	0	0	0	0	0	0	0	0	0	0	0	0	0	0	0	0	0	0	0	0	0	0	0	0	0	0	0	0	0	0	0	0	0	0	0	0	0	0	0	0	0	0	0
0fff917ebd24657ccd2098a4a6d1f430	0	0	0	0	0	0	0	0	0	0	0	0	0	0	0	0	0	0	0	0	0	0	0	0	0	0	0	0	0	0	0	0	0	0	0	0	0	0	0	0	0	0	0	0	0	0	0	0	0
414a9b964d87cd1425bd0c13090ab6e0	0	0	0	0	0	0	0	0	0	0	0	0	0	0	0	0	0	0	0	0	0	1	0	0	0	0	0	0	0	0	0	0	3	0	0	0	0	0	0	0	0	0	0	0	0	0	0	0	0
df7363cc01a8a5bce564b9940084cfa9	0	0	0	0	0	0	0	0	0	0	0	0	0	0	0	0	0	0	0	0	0	0	0	0	0	0	0	0	0	0	0	0	0	0	0	0	0	0	0	0	0	0	0	0	0	0	0	0	0
9c0634cd81d5507d094f5cd64b1e3b02	0	0	0	0	0	0	0	0	0	0	0	0	0	0	0	0	0	0	0	0	0	0	0	0	0	0	0	0	0	0	0	0	0	0	0	0	0	0	0	0	0	0	0	0	0	0	0	0	0
973d583f137ccd07f8bea8b2592b48bc	0	0	0	0	0	0	0	0	0	0	0	0	0	0	0	0	0	0	0	0	0	0	0	0	0	3	0	0	0	0	0	0	0	0	0	0	0	0	0	0	0	0	0	0	0	0	0	0	0
fc5fc664f052c5a6edc9b5f4b3f08e4d	0	0	0	0	0	0	0	0	0	0	0	0	0	0	0	0	0	0	0	0	0	0	0	0	0	0	0	0	0	0	0	0	0	0	0	0	0	0	0	20	0	0	0	0	0	0	0	0	0
f8ff0fbde33acea6f81247dbc705b2e2	0	0	0	0	0	0	0	0	0	0	0	0	0	0	0	0	0	0	0	0	0	0	0	0	0	0	0	0	0	0	0	0	0	0	0	0	0	0	0	0	0	0	0	0	0	0	0	0	0
73f5dba20f8a23797d96a95dd7d2e7a5	0	0	0	0	0	0	0	0	0	0	0	0	0	0	0	0	0	0	0	0	0	0	0	0	0	0	0	0	0	0	0	0	0	0	0	7	0	0	0	0	0	0	0	0	0	0	0	0	0
7b73e94727e88d4a5dd205981235d214	0	0	0	0	0	0	0	0	0	0	0	0	0	0	0	7	0	0	0	0	0	0	0	9	0	0	0	0	0	0	0	0	0	0	0	0	0	0	0	0	0	0	0	0	0	0	0	0	0
60c5299fad10d67b231a44e636410c20	0	0	0	9	0	0	0	0	0	0	0	0	0	0	0	0	0	0	0	0	0	0	0	0	0	0	0	0	0	0	0	0	0	2	0	0	0	0	0	0	0	0	0	0	0	0	0	0	0
40607dbd0e4e4f25d90a3f66eaedfdd5	0	0	0	0	0	0	0	0	0	0	0	0	0	0	0	0	0	0	0	0	0	0	0	0	0	0	0	0	0	0	0	0	0	0	0	12	0	0	0	0	0	3	0	0	0	4	0	0	0
32913acc36595eb0fecf46bee9ce88f5	0	0	0	0	0	0	0	0	0	0	21	0	0	0	0	0	0	0	0	0	0	0	0	0	0	0	0	0	0	0	0	0	0	0	0	0	0	0	0	0	0	0	0	0	0	0	0	0	0
1c247286d5b776d2e172e8184c1a656e	13	6	0	0	0	0	0	0	0	0	8	0	0	0	0	11	0	0	0	0	0	4	0	0	0	0	0	0	0	1	0	0	0	0	49	0	0	0	0	0	0	0	0	0	0	0	20	0	0
fe6b64d205dbb77190b8df85274375f1	0	0	0	0	0	0	0	0	0	0	0	0	0	0	0	0	0	0	0	0	0	0	0	0	0	0	0	0	0	0	0	0	0	0	0	0	0	0	0	0	0	0	0	0	0	0	19	0	0
ae4690e441db32e9b11fbd0e184e419c	0	0	0	0	0	0	0	0	0	0	0	0	0	0	0	0	0	0	0	0	0	0	0	0	0	0	0	0	0	0	0	0	0	0	0	0	0	0	0	0	0	0	0	0	0	0	0	0	0
b7a14c06bc8d961811ce826d519a4fd5	0	0	0	0	0	0	0	0	0	0	0	0	0	0	0	0	0	0	0	0	0	0	0	0	0	0	3	0	0	0	0	0	0	0	0	0	0	0	0	0	0	0	0	0	0	0	0	0	0
dd9edb3c132eca8a2bb4965190de6b74	0	0	0	0	0	0	0	0	0	0	0	0	0	0	0	0	0	0	0	0	0	0	0	0	0	0	0	0	0	4	0	0	0	0	0	0	0	0	0	0	0	0	0	0	0	0	0	0	0
e8f345749725faa93454ab59a769940a	0	0	0	0	0	0	0	0	0	0	0	0	0	0	0	0	0	0	0	0	0	0	0	0	0	0	0	0	0	0	0	0	0	0	0	0	3	0	0	0	0	9	0	0	5	0	0	23	0
2fce2cff8c45cd7f40b4f804e47083da	0	0	0	0	0	0	0	0	0	0	0	0	0	0	0	0	0	0	0	0	0	0	0	0	0	0	0	0	0	0	0	0	0	0	0	0	0	0	0	0	0	0	0	0	0	0	0	0	0
100a98cb214684feea291795ff32c16d	0	0	0	0	0	0	0	0	0	0	0	0	4	0	0	0	0	0	0	0	0	0	0	0	0	0	0	0	0	0	0	0	0	0	0	0	0	0	0	0	0	12	0	0	0	0	0	0	0
0db9ac0c43b412cb373d440460241bc1	0	0	0	0	0	0	0	0	12	0	19	0	0	0	0	0	0	0	0	0	0	0	0	0	0	0	24	0	12	0	0	0	35	0	0	0	66	16	0	0	0	13	0	139	0	0	0	0	0
1865e9783866aed6f36b6f2b72a6bfe5	0	0	0	0	0	0	0	0	0	0	0	0	0	0	0	0	0	0	0	0	0	0	0	0	0	0	0	0	0	0	0	0	0	0	0	0	0	0	0	0	0	0	0	0	0	0	0	2	4
1bbb3ac55dfa6915c4c1853dba5decce	0	0	0	0	0	0	0	0	0	0	0	0	0	0	0	0	0	0	0	0	0	0	0	0	0	0	0	0	0	0	0	0	0	0	0	0	0	0	0	0	0	0	0	0	0	0	0	0	0
72740631a746aef477e631dee0d89fe1	0	0	0	0	0	0	0	0	0	0	0	0	0	0	0	0	0	0	0	0	0	0	0	0	0	0	0	0	0	0	0	0	0	0	0	0	0	0	0	0	0	0	0	0	0	0	0	0	0
81ab087f038d8f2b2bdeb528bf8d6895	0	0	0	0	0	0	0	0	0	0	0	0	0	0	0	0	0	0	0	0	0	0	0	0	0	0	0	0	0	0	0	0	9	0	10	0	0	0	0	0	0	0	0	0	0	0	0	0	0
aac47fd3aeb05805f2994af7b004d5a1	0	0	0	0	0	0	0	0	0	0	0	0	0	0	0	0	0	0	0	27	0	0	0	0	0	0	0	0	0	0	0	0	0	0	0	21	0	0	0	0	0	0	0	16	0	0	0	0	0
1afc3c822dd909b9e9deb9704f1da233	0	0	0	0	0	0	0	0	10	0	0	0	0	0	0	0	0	0	0	0	0	0	0	0	0	0	0	0	0	0	0	0	0	0	0	0	0	0	0	0	0	0	0	0	0	0	0	0	0
3a3c256535c7f22ae109963edaa53ebc	0	0	0	0	0	0	0	0	0	0	0	0	0	0	0	0	0	0	0	0	0	0	0	0	0	0	0	0	0	0	0	0	0	0	0	0	0	0	0	0	0	0	0	0	0	0	0	0	0
e957d349b32ab59e9b456afec7e749f7	3	2	0	0	0	0	0	0	0	0	0	0	0	0	0	0	0	0	0	0	0	0	0	0	0	0	0	0	0	0	0	0	0	0	0	0	0	0	0	0	0	0	0	0	0	0	0	0	0
6bb06e27e30fc89193a5a70450c9b4b9	0	0	0	0	0	0	0	0	0	0	0	0	0	0	0	0	0	0	0	0	0	0	0	0	0	0	0	0	0	0	0	0	0	1	0	0	0	0	0	0	0	0	0	0	0	0	0	0	0
c1a99e31424a5a1f1229eb0fc537fb07	0	0	0	0	0	0	0	0	0	0	0	2	0	0	0	0	0	0	0	0	0	0	0	0	0	0	0	0	0	0	0	0	0	0	0	0	0	0	0	0	0	0	0	0	0	0	0	0	0
4d7e759c5747139d066872e88a7020d2	0	0	0	13	0	16	29	21	7	0	13	0	10	0	0	0	0	20	0	0	0	0	0	0	0	0	2	0	0	14	0	0	0	0	30	13	28	19	0	0	0	0	0	0	0	0	0	0	4
59b40c517a17c9c6234abec2814a0281	0	0	0	0	0	0	0	0	1	0	0	1	0	0	0	0	0	0	0	0	0	0	0	0	0	0	0	0	0	0	0	0	0	0	0	0	0	0	0	0	0	0	0	0	0	0	0	0	0
f160a3f6aa8bd0359ce332480e4a64d8	0	0	0	0	0	0	0	0	0	0	0	0	0	0	0	0	0	0	0	0	0	0	0	0	0	0	0	0	0	0	0	0	0	0	0	0	0	0	0	0	0	0	0	9	0	0	0	0	0
454c674bddfbbb9c49601439b3bc8f07	0	0	0	0	0	0	0	0	0	1	0	0	0	0	0	0	0	0	0	0	0	0	0	0	0	0	2	0	0	0	0	2	0	0	0	0	0	8	0	0	0	0	0	0	0	0	0	0	0
a53429dddb93ecbcf94569ca5bc3158c	0	0	0	0	0	0	0	0	0	0	0	0	0	0	0	0	0	0	0	0	0	0	0	0	0	0	0	0	0	0	0	0	0	0	0	0	0	0	0	0	0	0	0	0	0	0	0	0	0
75b157023bfb4c44e40b0c481ad8eb1f	0	0	0	0	0	0	0	0	0	0	0	0	0	0	0	0	0	0	0	0	0	0	0	0	0	0	0	0	0	0	0	0	0	0	0	0	0	0	0	0	0	0	0	0	0	0	0	0	0
8e4a63bd2ce23a85a0380b7c9a8c2f83	0	0	0	0	0	0	0	0	0	0	0	0	0	0	0	0	0	0	0	0	0	0	0	0	0	0	0	0	0	0	0	0	0	0	0	0	0	0	0	0	0	0	0	0	0	0	0	0	0
8e9caeffb2149356ce172e8997ac450a	0	0	8	0	0	0	0	0	0	0	0	0	0	0	0	0	0	0	0	0	0	0	20	0	0	0	0	0	0	0	0	0	0	0	0	0	0	0	0	0	0	0	0	0	0	0	0	0	0
2f7d60af55176da15df35446c4642d17	0	0	0	0	0	0	0	0	0	0	0	0	0	0	0	0	0	0	0	0	0	0	0	0	0	0	0	0	0	0	0	0	0	0	0	0	0	0	0	0	0	0	0	0	0	0	0	0	0
2a4629f32578f141bd2df29b61680a2c	0	0	0	0	0	0	0	0	0	0	0	0	0	0	0	0	0	0	0	0	0	0	0	0	0	0	0	0	0	0	0	0	0	0	0	0	5	0	0	0	0	0	0	0	0	0	0	0	0
7f0c017c2e8ddbd3d0e47e35948f80e5	0	0	0	0	0	0	16	0	0	0	0	0	0	0	62	0	0	0	0	0	0	0	7	0	0	0	0	9	5	0	4	0	0	0	0	0	1	0	0	0	0	15	0	0	0	0	0	0	0
c3b37cba3aafe9696c1653674c2c5ce0	0	0	0	0	0	0	0	0	0	0	0	0	0	0	0	0	0	0	0	0	0	0	0	0	0	0	0	0	0	0	0	0	0	0	0	0	0	16	0	0	0	0	0	0	0	0	0	0	0
8791e77d66efca05442a0db50bdc92ee	0	0	0	0	0	0	0	0	0	0	0	0	0	0	0	0	0	0	14	0	0	0	0	0	0	0	0	0	0	0	0	0	0	0	0	0	0	0	0	0	0	0	0	0	0	0	0	0	0
47c7c718087e5643b56130bf116024aa	0	0	0	0	0	0	0	0	0	0	0	0	0	0	0	0	0	0	0	0	0	0	0	0	0	0	0	0	0	0	0	0	0	0	0	0	0	0	0	6	0	0	0	0	0	0	0	0	0
58de11ab93565662227b47bf1d1ed5c4	0	0	0	0	0	0	0	0	0	0	0	0	0	0	0	0	0	0	0	0	0	0	0	0	0	0	0	0	0	0	0	0	0	0	0	0	0	0	0	0	0	0	0	0	0	0	0	0	0
9a5d0d8dfffd7fa94c0c25f23e90499a	8	1	0	0	0	25	0	0	4	0	0	0	0	0	26	0	0	0	0	0	0	3	0	0	0	0	9	11	23	0	13	10	10	13	0	0	8	32	0	0	18	10	0	15	0	7	14	0	0
d26f36e48e4d157c6427f97de85465c6	1	0	0	5	0	0	0	0	0	0	0	0	0	0	0	0	0	0	0	0	0	0	0	0	0	0	0	0	0	0	0	0	0	0	0	0	2	0	0	0	0	0	0	0	0	0	0	0	0
27d49d565586ec3bcf46d03bfc99f65f	0	0	0	0	0	0	0	0	0	0	0	0	0	0	0	0	0	0	0	0	0	0	0	0	0	0	0	0	0	0	0	0	0	0	0	0	0	0	0	0	0	0	0	0	0	0	0	0	0
e0992124f53c8362b7f271e4ea6f0a79	0	0	0	0	0	0	0	0	0	0	0	0	0	0	0	0	0	0	0	0	0	0	0	0	0	0	0	0	0	0	0	0	0	0	0	0	0	0	0	0	0	0	0	0	0	0	0	0	0
7916ff62e2f966e2296b72a4b52fc1ca	0	0	0	0	0	0	0	0	0	0	0	0	0	0	0	0	0	0	0	0	0	0	0	0	0	0	0	0	0	0	0	0	0	0	0	0	0	0	0	0	0	0	0	0	0	0	0	0	0
43b0bb1dc41f4219c6d1d2066384b30b	1	0	0	0	0	0	0	0	0	0	0	0	0	0	0	0	0	0	0	0	0	0	0	0	0	0	0	0	0	0	0	0	0	0	0	0	0	0	0	0	0	0	0	0	0	0	0	0	0
c6eaf1e5476b3ace0105f39a6623b858	0	0	0	0	1	0	0	0	0	0	0	0	0	5	0	0	0	0	0	0	0	0	0	0	0	0	0	0	0	0	0	0	0	0	0	0	5	0	0	0	0	0	0	0	0	0	0	0	0
029202de5a7f928f46b369d4f826ccf9	0	0	0	0	0	0	0	0	0	0	0	0	0	0	0	0	0	0	0	0	0	0	0	0	0	0	0	0	0	0	0	0	0	0	0	0	0	0	0	0	0	0	0	0	0	0	0	0	0
477668d0b4f88dbaed43dc3355076ce0	0	0	9	0	0	0	3	0	0	0	0	0	0	0	0	0	0	0	0	0	0	0	0	0	3	0	0	0	0	0	0	0	0	0	0	0	0	0	0	0	0	0	0	0	0	0	0	0	0
fed40b24c1573f0b0450824b8507d8fe	4	0	0	0	0	0	0	0	0	0	0	0	0	0	0	0	0	0	0	0	0	0	0	0	0	0	0	0	0	0	0	0	0	0	0	0	0	0	0	0	0	0	0	0	0	0	0	0	0
bb3f1b26b7af78c127af97249492f2b3	0	0	0	3	0	0	0	0	0	0	0	0	0	10	0	0	0	0	0	0	0	0	0	0	0	0	0	0	0	0	0	0	0	0	0	0	0	0	0	0	0	0	11	0	0	0	0	0	0
fff00261dcbccd0c28ace5242fc0cfda	0	0	0	0	0	0	0	0	0	0	0	0	0	0	0	0	0	0	0	0	0	0	0	0	0	0	0	0	0	0	0	0	0	0	0	0	0	1	0	0	0	0	0	0	0	0	0	0	0
9a5e5d9d60467e16cc97aeb0a5b5c6d3	0	0	32	0	0	0	0	0	0	0	0	0	0	0	0	0	0	0	0	0	0	0	0	0	0	0	0	0	0	12	0	0	0	0	0	0	0	0	0	11	0	0	0	0	0	0	0	0	0
27d59e774341deeea32fa7ec17ce9824	0	2	0	0	0	0	0	0	0	0	0	0	0	0	0	0	0	0	0	0	0	0	0	0	0	0	0	0	0	0	0	0	0	0	0	0	0	0	0	0	0	0	0	0	0	0	0	0	0
9758fe2c62799370ac11052ad4ed4f54	0	0	0	0	0	0	0	0	0	0	0	0	0	0	0	0	0	0	0	0	0	0	0	0	0	0	0	0	10	0	0	0	0	0	0	0	0	0	0	0	0	0	0	0	0	0	0	0	0
618261bae844958e5bafbb9b410f9189	0	24	0	0	21	0	0	0	0	0	0	0	0	0	0	0	0	0	0	0	0	0	0	0	0	9	0	0	0	0	0	0	0	0	0	0	0	0	0	0	0	0	0	0	0	0	0	0	0
3c86031a62a3c74b3d1898b1c7dc1699	0	0	0	0	0	0	0	0	0	0	0	0	0	0	0	0	0	0	0	0	0	0	0	0	0	0	0	0	0	0	0	0	0	0	0	0	0	0	0	0	0	0	0	0	0	0	0	0	0
98b2e68c2001ad312612bfe66b96ad38	0	0	0	0	0	0	0	0	8	0	0	0	0	0	0	0	0	0	0	0	0	0	0	0	0	0	0	0	0	0	0	0	0	0	0	0	0	0	0	0	0	0	0	0	0	0	0	0	0
202b272edf07510f42eae1c5ef11cd33	0	0	0	0	0	0	0	0	0	0	0	0	0	0	0	0	0	0	0	0	0	0	0	0	0	0	0	0	0	0	0	0	0	0	0	0	0	0	0	0	0	0	0	0	0	0	0	0	0
232bdba7759e74ba45bfa0170e88084b	0	0	0	0	0	0	0	0	0	0	0	0	0	0	0	0	0	0	0	0	0	0	0	0	0	0	0	0	0	0	0	0	0	0	0	0	0	0	0	0	0	0	0	0	0	0	0	0	0
9e11eb50526e012476e6d1f0e3b9c3f5	0	0	0	0	0	0	0	0	0	0	0	0	0	0	0	0	0	0	0	0	0	0	0	0	0	0	0	0	0	0	0	0	0	0	0	0	0	0	0	0	0	0	0	0	0	0	0	0	0
da493eaa2d47370c4b04923288d3e93c	6	2	0	0	0	0	0	0	4	0	0	1	0	0	0	0	17	0	0	0	0	0	0	0	2	0	0	0	3	0	0	2	5	0	14	5	0	0	0	0	0	0	0	0	4	0	0	4	0
024a689bed6ea5abf956a00a191a3ced	0	0	0	0	0	0	0	0	0	0	0	0	0	0	96	0	0	0	0	0	0	0	0	0	0	0	0	0	0	0	0	0	0	0	0	0	0	0	0	0	0	0	0	0	0	0	0	83	0
036cdc85a57f655a1b737c646c69157a	0	0	0	0	0	0	0	0	0	0	0	0	0	0	0	0	0	0	0	0	0	0	0	0	0	0	0	0	0	0	0	0	0	0	0	0	0	0	0	0	0	0	0	0	0	0	0	0	0
1e200dc18034897a6cb2cbb6e0de73ee	0	0	0	0	0	0	0	0	0	0	0	0	0	0	0	0	0	0	0	0	0	0	0	0	0	0	0	0	0	0	0	0	0	0	0	0	0	1	0	0	0	0	0	0	0	0	0	0	0
da7fe3e4ff96cb85673b5c64206f771e	0	0	0	0	0	0	0	0	0	0	0	1	0	0	0	0	0	0	0	0	0	0	0	0	0	0	0	0	0	0	0	0	0	0	0	0	0	0	0	0	0	0	0	0	0	0	0	0	0
f5c9722dff88a44b5ddb7d8abdcc3fda	0	93	12	73	0	34	0	0	0	0	0	8	0	0	0	0	16	0	81	12	0	0	0	64	12	123	0	28	29	0	0	107	20	0	0	221	144	110	44	0	0	52	153	0	33	53	0	8	10
c75c96a7769172badb883100efb93faa	0	0	0	0	0	0	0	0	0	0	0	0	0	0	0	0	0	0	0	0	0	0	0	0	0	0	0	0	0	0	6	0	0	0	7	0	0	0	0	0	0	0	0	0	0	0	0	0	0
ee3dcd4580ab6c85d0d5ce1299d00700	0	0	0	0	0	0	0	0	0	0	0	0	0	0	0	0	0	0	0	0	0	0	0	0	0	0	0	0	0	0	0	0	0	0	0	0	0	0	0	0	0	0	0	0	0	0	0	0	0
2ca37270ce44b4933aa06c9ae6c99ffa	0	0	0	0	15	0	20	7	8	0	14	5	0	0	0	0	0	0	18	0	0	1	0	0	6	1	0	0	0	0	16	3	11	4	0	0	7	0	0	0	13	8	0	6	41	10	8	4	10
d28a63e2283b0f534a5da77abf57624c	0	0	0	0	0	0	0	0	0	0	9	0	0	0	0	0	0	0	0	4	0	0	3	0	0	0	0	2	1	0	0	0	0	0	0	0	0	2	0	0	5	0	0	0	0	0	0	5	0
1e220d52719b5f1d63483757f1d19be8	0	0	0	0	0	0	0	0	0	0	0	0	0	0	0	0	0	0	0	0	0	0	0	0	0	0	4	0	0	0	0	0	0	0	0	0	0	0	0	0	0	0	0	0	0	0	0	0	0
27d8b10360c5a6947f15dca5351ef224	54	44	20	0	38	32	50	27	37	49	43	17	47	37	31	20	34	54	81	27	32	24	34	32	60	52	39	40	45	39	35	54	67	36	6	24	26	42	46	61	37	9	45	11	31	26	35	15	9
512b82b3be88a144c96a11f2d7f82d1d	0	0	0	0	0	0	0	0	0	0	0	0	0	0	0	0	0	0	0	0	0	0	0	0	0	0	0	0	0	0	0	0	0	1	0	0	25	0	0	0	0	0	0	0	0	0	0	0	0
ac98ced87f3e560614bd377c4cb5767e	0	0	0	0	0	0	0	0	0	0	0	0	0	0	0	0	0	0	0	0	0	0	0	0	0	0	0	0	0	0	0	0	0	0	0	0	0	0	0	0	0	0	0	0	0	0	0	0	0
aa90362c5c6faaff2ae1e9f640d3d3e5	0	0	0	0	0	0	0	0	0	0	0	0	0	0	0	0	0	0	0	0	0	0	0	0	0	0	0	0	0	1	0	0	0	0	0	0	0	0	0	0	0	0	0	0	0	0	0	0	0
cd1e9d546b5bb76986c1b1799ba8e6eb	0	0	0	0	0	0	0	0	0	0	0	0	0	0	0	0	0	0	0	0	0	0	0	0	0	0	0	0	0	0	0	0	0	0	0	0	0	0	0	0	0	0	0	0	0	0	0	0	0
3bc93e023cccf70de4e0b289e537009b	0	0	0	0	0	0	0	0	0	0	0	0	0	0	0	0	0	0	0	0	0	0	0	0	0	0	0	0	0	0	0	0	0	0	0	0	0	0	0	0	0	0	0	0	0	0	0	0	0
593489472947a91e8be10491f18a5e92	0	0	3	0	0	0	0	0	0	0	0	0	0	0	0	0	0	4	0	0	0	0	0	0	0	0	0	0	0	0	0	0	1	0	0	0	0	0	0	0	0	0	5	0	0	0	0	0	0
73d738e1d2b6f73864e464223efb38df	0	0	0	0	0	0	0	0	0	0	0	0	0	0	0	0	0	0	0	0	0	0	0	0	0	0	0	0	0	0	0	0	0	0	0	0	0	0	0	0	0	0	0	0	0	0	0	0	0
ce706f089930c41c5de1bf54c0032251	0	0	0	0	0	0	0	0	0	0	11	0	0	0	0	0	0	0	0	0	0	0	0	0	0	0	0	0	0	0	9	0	0	0	0	0	0	0	0	0	0	0	0	0	0	0	0	0	0
5bc215a8bf268693f917b88c6c55b4b3	0	0	0	0	0	0	0	0	0	0	0	0	0	0	0	0	0	0	0	0	0	0	0	0	0	0	0	0	0	3	0	0	0	0	0	0	0	0	0	0	0	0	0	0	0	0	0	0	0
492ec60b6aa6dda8444da8e2f1e32838	0	0	0	0	0	0	0	0	0	0	0	0	0	0	0	0	0	0	0	0	0	0	0	0	0	0	0	0	0	0	0	0	0	0	20	0	0	0	0	0	0	0	0	0	0	0	0	0	0
84d81e9df4811de90c6fa5ce31d37f08	0	286	112	0	45	0	0	0	4	0	0	220	479	247	72	0	539	0	38	0	0	0	395	0	0	116	0	6	0	12	228	5	0	0	194	571	75	424	91	0	0	90	0	0	0	0	0	601	5
48f10d8ee8057129b566258c88480e11	0	0	0	0	0	0	0	0	0	0	0	0	0	0	0	0	0	0	0	0	0	0	0	0	0	0	0	0	0	0	0	0	0	0	0	0	0	0	0	0	0	0	0	0	0	0	0	0	0
47a8dca053617c5830e72a030455c033	0	0	0	0	0	0	0	0	0	0	0	0	0	0	0	0	0	0	0	0	0	0	0	0	0	0	0	0	0	0	0	0	0	0	0	0	0	0	0	0	0	0	0	0	0	0	0	0	0
af8322f47b2499c9e8b03aed97f4462b	0	0	0	0	0	0	0	0	0	0	0	0	0	0	0	0	0	0	0	0	0	0	0	0	0	0	0	0	0	0	0	0	0	0	0	0	0	0	0	0	0	0	0	0	0	0	0	0	0
abcbf2200202dafaa94463e13e19e71b	0	0	0	0	0	0	0	0	0	0	0	0	0	0	0	0	0	0	0	0	0	0	0	0	0	0	0	0	0	0	0	0	0	11	0	0	0	0	0	0	17	0	0	0	0	3	0	0	0
22411f8f8b689075cc1ac757d7b6e235	0	0	0	0	25	0	0	23	0	0	0	0	136	0	34	0	0	0	0	0	0	84	0	0	0	0	0	0	0	0	12	0	0	0	0	0	0	0	0	0	0	0	0	0	0	0	0	0	12
6d914a702d3c71527cfb3484a6317810	1	0	0	0	0	0	0	0	0	0	0	0	0	0	0	0	0	0	0	0	0	0	0	0	0	0	0	0	0	0	0	0	0	8	0	0	0	0	0	0	0	0	0	0	5	0	0	0	0
eef1c802437e3492febcff9c24d560fa	44	26	0	65	0	0	0	0	55	0	0	0	54	0	0	0	44	91	0	0	0	0	0	34	37	33	103	0	0	21	73	0	0	71	0	70	26	0	0	0	89	55	0	39	48	0	0	0	8
ad03570a6623c3fe543fb52f514b234f	0	0	1	0	0	0	0	0	0	0	0	0	0	0	0	0	0	0	0	0	0	0	0	0	0	0	0	0	0	0	0	0	0	0	0	0	0	0	0	0	0	0	0	0	0	0	0	0	0
05804ae7ffa110365f95183fe00f5f69	0	0	0	0	0	0	0	0	0	0	0	0	0	0	0	0	0	0	0	0	0	0	0	0	0	6	0	0	0	0	0	0	0	0	0	0	0	0	0	0	0	0	0	0	0	0	0	0	0
5c664a2c162271deb11541a9030ac243	0	0	0	0	0	0	0	0	0	0	10	0	0	0	0	0	0	0	0	0	0	0	0	0	0	0	0	0	0	0	0	0	0	0	0	0	0	0	0	0	0	0	0	0	0	0	0	0	0
72689e62939ae7bf70f566c3ec1399ac	0	0	0	0	0	0	0	0	0	6	0	0	0	0	0	0	0	0	0	0	0	0	25	0	0	0	0	0	0	0	0	0	0	0	0	0	0	0	0	0	0	0	0	0	0	0	0	0	0
6b62cb6794e5371674d827aa82769048	0	0	0	0	0	0	0	0	0	0	0	0	0	0	0	0	0	0	0	0	0	0	0	0	0	0	0	0	0	0	0	0	0	0	0	0	0	0	0	0	0	3	0	0	0	0	0	0	0
7d48ca770304102774f54e7823cba541	0	0	0	0	0	0	0	0	0	0	0	0	0	0	0	0	0	0	0	0	0	0	0	0	0	0	1	0	0	0	0	0	0	0	0	0	0	0	0	0	0	0	0	0	0	0	0	0	0
ff52d4b78a396f3cc46d7ce288df0e1e	0	20	11	0	0	0	0	0	25	0	0	12	54	2	0	0	0	0	0	47	0	0	0	56	0	19	26	70	0	0	0	0	16	0	0	0	2	19	22	17	0	0	0	14	0	0	3	3	0
db32299c8743057496a99f2fa8ffa4b8	0	0	0	0	0	0	0	0	4	0	0	0	0	0	0	0	0	0	6	0	0	0	0	0	0	6	1	0	3	0	0	4	9	0	0	0	0	0	0	0	0	0	0	0	0	0	0	0	0
09bdb2e05e3b678e5ed0d00145448824	0	0	0	0	0	0	0	0	0	0	0	0	0	0	0	0	0	0	0	0	0	0	0	0	0	0	0	0	0	0	0	0	0	0	0	0	0	0	0	0	0	0	0	0	0	0	0	0	0
214cf234d55bbf47554cc9e10fe63118	2	0	0	0	8	10	0	4	9	2	7	0	0	3	11	0	0	5	6	0	0	2	0	3	0	0	2	0	0	2	0	2	0	2	4	0	29	3	6	0	0	11	5	6	0	0	0	0	0
54c8c1b98304619eec8e569e3fb7ea55	0	0	0	0	0	0	0	0	0	0	0	0	0	0	0	0	0	0	0	0	0	0	0	0	0	0	0	0	0	0	0	0	0	0	0	0	0	0	0	0	0	0	0	0	0	0	0	0	0
a919f325f411765886b395bb545b1deb	0	0	0	0	0	0	0	0	0	0	0	0	0	0	0	0	0	0	0	0	0	0	0	0	0	0	0	0	0	0	0	0	0	0	0	0	0	0	0	0	0	0	0	0	0	0	0	0	0
9aa6999986121c0e771e30945d14b156	0	0	0	0	0	0	0	0	0	0	0	0	0	0	0	0	0	0	0	0	0	0	0	0	0	0	0	0	0	0	0	0	0	0	5	0	0	0	0	0	0	0	0	0	0	0	0	0	0
3a5ea0aa2ffa3ed222996bff4c033a98	0	0	0	0	0	0	0	0	0	0	0	0	0	0	0	0	0	0	0	0	0	0	0	0	0	0	0	0	0	0	0	0	0	0	0	0	0	0	0	0	0	0	0	0	0	0	0	0	0
c481d6ad7dab0409b0fce144d7dc77ba	0	0	0	0	0	0	0	0	0	0	0	0	0	0	0	0	0	0	0	0	0	0	0	0	0	0	0	0	0	0	0	0	0	0	0	0	0	0	0	0	0	0	0	0	0	0	0	0	0
b0e70c216db9955f9dc63a4cb7186af2	0	0	0	0	0	0	0	0	0	0	0	0	0	0	0	0	0	1	0	0	0	0	0	0	0	0	0	0	0	0	0	0	0	0	0	0	0	0	0	0	0	0	0	0	0	0	0	0	0
1ccf555efc80f9935e608635e01134d0	0	0	0	0	0	0	0	0	0	0	0	0	0	0	0	0	0	0	0	0	0	0	0	0	0	0	0	0	0	0	0	0	0	0	0	0	0	0	0	0	0	0	0	0	0	0	0	0	0
8ce812afff35a00944dc3e77e9a25671	0	0	0	0	0	0	0	0	0	0	0	0	0	0	0	0	0	0	0	0	0	0	0	0	0	0	0	0	0	0	3	0	0	0	0	0	0	0	0	0	0	0	0	0	0	0	0	0	0
066e2ff5d57e7d0ac93db42394031394	0	0	0	0	0	0	0	0	0	0	0	0	0	0	0	0	0	0	0	0	0	0	0	0	0	0	0	0	0	0	0	0	0	0	0	0	0	0	0	0	0	0	0	0	0	0	0	0	0
f4a063133510193d82d6fedcaef67c42	0	0	0	0	0	0	0	0	0	0	0	0	0	0	0	0	0	0	0	0	0	0	0	0	0	0	0	0	0	0	0	0	0	0	0	0	38	0	0	0	0	0	0	0	0	0	0	0	0
ee6ac2b004ef39e610fba5c348d5c16b	0	0	0	0	0	0	0	0	0	0	0	0	0	0	0	0	0	0	0	0	0	0	0	0	0	0	0	0	0	0	0	0	0	0	0	0	0	0	0	0	0	0	0	0	0	0	0	0	0
6abeb3aec55ed3569253126bcec20521	0	0	0	0	0	0	0	0	0	0	0	0	0	0	0	0	0	0	0	0	0	0	0	0	0	0	0	0	0	0	0	0	0	0	0	0	0	0	0	0	0	0	0	0	0	0	0	0	0
cc3b262be4c43bfe3e9218297ff408e4	0	0	0	0	37	0	0	0	0	0	22	0	0	0	0	0	0	0	0	0	0	0	0	0	0	0	0	0	0	0	0	4	0	0	0	0	0	0	0	0	0	12	0	0	0	0	0	0	0
ab1edc7fa816b63a7c01485882ec4c5c	7	0	0	0	0	0	0	0	0	0	0	0	0	0	0	0	0	0	0	0	0	0	0	0	0	0	0	0	0	0	0	0	0	0	0	0	0	0	0	0	0	0	0	0	0	0	0	0	0
db2dc4858b75bc43e1d49291e4493051	0	0	0	0	0	0	0	0	0	0	0	0	0	0	0	0	0	0	0	0	0	0	0	0	0	0	6	0	0	0	0	0	0	0	0	0	0	0	0	0	0	0	0	0	0	0	0	0	0
71ca8683ad5ac36409e21bbcbb9941fa	0	0	0	0	0	0	0	0	0	0	0	0	40	0	0	0	0	0	0	0	0	0	0	0	0	0	0	0	0	0	0	0	0	0	0	0	0	0	0	0	0	0	0	0	0	0	0	0	0
2825ac96f37bdb10457f5d14571eef26	0	0	0	0	0	0	0	0	0	0	0	0	0	0	0	0	0	0	0	0	0	0	0	0	0	0	0	0	0	0	0	0	0	0	0	0	0	0	0	0	0	0	0	0	0	0	0	0	0
1cad7bdad2cc6672aab3d60eb20ada55	0	0	0	25	0	0	0	0	0	0	10	0	0	0	0	0	0	11	0	0	0	0	0	0	0	0	0	0	0	0	0	0	0	0	0	0	0	0	0	0	0	0	0	0	0	0	0	0	0
99ecfa95a1ac897487f1dd5a4a4d6109	0	0	0	0	0	0	0	0	0	0	0	0	0	0	0	0	0	0	0	0	0	0	0	0	0	0	0	0	0	0	0	0	0	0	0	0	0	0	0	0	0	0	0	0	0	0	0	0	5
fd76ee59e093322fa357fc0e3240e0c6	0	0	0	3	0	0	0	0	0	0	0	0	0	0	0	0	0	0	0	0	0	0	0	0	0	0	0	0	0	0	0	0	0	0	0	0	0	0	0	0	0	0	0	0	0	0	0	0	0
62e02d4460ce3574f2ef690483214791	0	0	6	0	0	0	0	0	0	0	0	0	0	0	0	0	0	0	0	0	0	0	0	0	0	0	0	0	0	0	0	0	0	0	0	7	0	0	0	0	0	0	0	0	0	0	0	0	0
205b1e70702b7e311952032660e8022f	0	0	0	0	0	0	0	0	0	0	0	0	0	0	0	0	0	0	0	0	0	0	0	0	0	0	0	0	3	0	0	0	0	0	0	0	0	0	0	0	0	0	0	0	0	0	0	0	0
2dc5a76ff47fd99b3b6dd8df953b1bed	5	0	0	0	0	0	0	17	0	0	0	0	0	0	0	0	0	0	0	0	0	13	0	0	0	0	0	0	0	0	0	0	0	0	0	0	0	0	0	0	0	0	0	0	0	0	0	0	0
f608734a62cbeaf3b91b0071d674c296	0	0	0	0	0	0	0	0	0	0	0	0	0	0	0	0	0	0	0	0	0	0	0	0	0	0	0	0	0	0	0	0	0	0	0	0	0	0	0	0	0	0	0	0	0	0	0	0	0
042116e46843e615ed22b397dd24e214	0	0	0	0	0	0	0	0	0	0	0	0	0	0	0	0	0	18	0	0	0	0	0	0	0	0	0	0	0	0	0	0	0	0	0	0	0	0	0	0	0	0	0	0	0	0	0	0	0
e89302cf3f6ea595fe6354370ab08abb	0	0	0	0	0	0	0	0	0	0	0	2	0	0	0	0	0	0	0	0	0	0	0	0	0	0	0	0	0	0	0	0	0	0	0	0	0	0	0	0	0	0	0	0	0	0	0	20	0
3aee871dbc46907cf6e49b8734286c46	0	0	0	1036	0	0	228	41	183	0	0	0	0	470	10	437	0	0	0	0	12	81	0	0	0	0	173	0	13	39	0	0	0	0	0	0	46	0	0	8	0	8	20	88	0	6	0	0	0
f4210f20d123320adacb6930a58d020a	0	0	0	0	0	0	0	0	0	0	0	0	0	0	0	0	0	0	0	0	0	0	0	0	0	0	0	0	0	0	0	0	0	0	0	0	0	0	0	0	0	0	0	0	0	0	0	0	0
632936dba37ed7bf33127685f2c9dca4	0	0	0	0	0	0	0	0	0	0	0	0	0	0	0	0	0	0	0	0	0	0	0	0	0	0	0	0	0	0	0	0	0	3	0	0	0	0	0	0	0	0	0	0	0	0	0	0	0
9df4bf31ca6dcc4a2bbb3a894de03db7	0	0	0	0	0	0	0	0	0	0	27	0	0	0	0	0	0	0	0	0	0	0	0	17	0	0	0	0	0	32	0	0	0	0	16	0	0	0	0	0	0	0	0	0	0	0	0	0	0
39fb62ae7cbc76fcdad164f476077e3a	0	0	0	0	0	0	0	0	0	0	0	0	0	0	0	0	0	0	0	0	0	0	0	0	0	0	0	0	0	0	0	0	0	0	0	0	0	0	0	0	0	0	0	0	3	0	0	0	0
451bf7b751e004dec06dab19ec5d9be6	0	0	0	0	0	0	0	0	0	0	0	0	0	0	0	0	0	0	0	0	0	0	0	0	0	0	0	0	0	0	0	0	0	0	0	0	0	0	0	0	0	0	0	0	0	0	0	0	0
b701b06b04411b61a951997c9be9e0f4	0	4	0	0	0	0	0	0	0	0	0	0	0	20	0	0	0	21	0	25	0	0	0	0	0	0	9	33	20	0	0	0	8	0	0	0	0	41	39	0	0	43	0	0	0	0	0	0	0
1e74f13c94b056ca4dd4d891cbbb02dc	0	0	0	0	0	0	0	0	0	0	0	0	0	0	0	0	0	0	0	0	0	0	0	0	0	0	0	0	0	0	0	0	0	0	0	0	0	0	0	0	0	0	0	0	0	0	0	0	0
00937d4841ed7654bb96717eb61827a2	0	0	0	0	0	0	0	0	0	0	0	0	0	0	0	0	0	0	0	0	0	0	0	0	0	0	0	0	0	0	0	0	0	0	0	0	0	0	0	0	0	0	0	0	0	0	0	46	0
6fdf008c32e6689185bc9852c3201bed	0	0	0	0	0	0	0	0	0	0	0	0	0	28	0	0	0	0	0	0	0	0	0	0	0	0	0	0	0	0	0	0	0	0	0	0	0	0	0	0	0	0	0	0	0	0	0	0	0
1b06fc14147a4e38d75bdcfb90a9ce75	0	0	0	0	0	0	0	3	0	3	0	0	0	0	0	0	0	0	0	0	0	0	0	0	0	5	0	0	0	3	0	0	0	0	0	14	0	0	0	0	0	0	0	0	0	0	0	0	0
cde2930501dd8c674b44599545456a21	0	0	0	0	0	0	0	0	0	0	0	0	0	0	0	0	0	0	0	0	0	0	0	0	0	0	0	0	0	0	0	0	0	0	0	0	7	0	0	0	0	0	0	0	0	0	0	0	0
9a7a6b0d2b7811b7f81c40d5af221e72	0	0	36	565	0	35	34	36	371	7	0	59	80	98	77	132	0	800	392	32	95	0	93	25	34	0	243	50	143	5	0	4	9	0	0	54	626	6	50	159	31	41	4	109	189	68	0	0	0
3d7876787ab8503e157a21021a7e03b1	0	0	0	0	0	0	0	0	0	0	0	0	0	0	0	0	0	0	0	0	0	0	0	0	0	0	1	0	0	0	0	0	0	0	0	0	0	0	0	0	0	0	0	0	0	0	0	0	0
25fdb7bbaf864efe34ead387fd6ef9f0	0	0	0	0	0	0	0	0	0	10	0	0	0	0	0	0	0	0	0	0	0	0	0	0	17	0	0	0	0	0	0	0	0	0	0	0	0	0	0	0	0	0	0	0	49	0	24	0	0
915a82f7e25029fbd08188748508a22b	0	0	0	0	0	0	0	0	0	0	0	0	0	0	0	0	0	0	0	0	0	0	0	0	0	0	0	0	0	0	0	0	0	4	22	0	0	0	0	0	0	0	0	0	0	0	0	0	0
01cbd5b54aa6204a37ae576557b523e1	0	0	0	0	0	0	0	0	0	0	0	0	0	0	0	0	0	0	0	0	0	2	0	0	0	0	0	0	0	0	0	0	0	0	0	0	0	0	0	0	0	0	0	0	0	0	0	0	0
cb50b577d16bb34895bb82365d5c4e73	0	0	0	0	0	0	0	0	20	0	0	1	0	28	0	17	0	15	0	0	0	6	3	0	0	0	0	0	0	0	5	0	0	2	0	23	14	0	5	4	0	19	0	0	14	0	5	0	6
6781710a982515d0a8cbdf199c7761ef	0	0	0	0	0	0	0	0	1	0	0	0	0	0	0	0	0	0	0	0	0	0	0	0	0	0	0	0	0	0	0	0	0	0	0	0	0	0	0	0	0	0	0	0	0	0	0	0	0
1e6956a329766aa6afba213261c99bb1	0	0	0	0	0	0	0	0	0	0	12	0	0	0	0	0	0	0	0	0	0	0	0	0	0	0	0	0	0	0	0	0	0	0	0	0	0	0	0	0	0	0	0	0	0	0	48	0	0
0600bb8262271f3ac99060c172f45593	0	0	0	0	0	0	0	0	0	0	0	12	0	0	0	0	0	0	0	0	0	0	0	0	0	0	0	0	0	0	0	0	0	0	0	0	0	0	0	0	0	0	0	0	0	0	0	0	0
f811767dcd2754563644ed8576f6e30a	0	0	0	0	0	0	0	0	0	0	0	0	0	0	0	0	0	0	0	0	0	0	0	0	0	0	0	0	0	0	0	0	0	0	0	0	0	0	0	0	0	0	0	0	0	0	0	0	0
18787f9f36c358c75b4e2e67a7bc736a	0	0	0	0	0	0	0	0	0	0	0	0	0	0	0	0	0	0	0	0	0	0	0	0	0	0	0	0	0	0	0	0	0	0	0	0	0	0	0	0	0	0	0	0	0	0	0	0	0
71dc729a9f975ba3048485b9c027b353	0	0	352	0	0	0	0	0	0	429	0	16	0	0	0	0	0	0	12	0	0	25	102	0	0	25	0	0	89	0	56	0	980	10	0	0	119	869	0	0	51	0	0	0	0	0	2	79	107
132e5f5aba63de48875fa58fe2589d3f	0	0	0	0	0	0	0	0	0	0	0	0	0	0	0	0	0	0	0	0	0	0	0	0	0	0	0	0	0	0	0	0	0	0	0	0	0	0	0	0	0	0	0	0	0	0	0	0	0
3ec70b2e42b2b247efb2a7572182a70a	0	0	0	0	0	0	0	0	0	0	7	0	0	0	0	0	0	0	0	0	0	0	0	0	0	0	0	0	0	0	0	0	0	0	0	0	7	0	0	0	0	0	0	0	0	0	5	0	0
7b82a387a05206cd30a21316efe9343f	0	0	0	0	0	0	8	0	0	0	0	0	0	0	0	0	0	0	0	0	0	0	0	0	0	0	0	0	0	0	0	0	0	0	0	0	0	0	0	0	0	0	0	0	0	0	0	0	0
0a30baa78521f882a5224e4806e1f781	0	0	0	0	0	0	0	0	0	0	0	0	0	0	3	0	0	0	0	0	0	0	0	0	0	0	0	0	0	0	0	0	0	0	0	0	0	0	0	0	0	0	0	0	0	0	0	0	0
4844717192d85f2ea088460e5b327a19	0	0	0	0	0	0	0	0	0	0	0	0	0	0	0	0	0	0	0	0	0	0	0	0	0	0	0	0	0	0	0	0	0	0	0	0	0	0	0	0	0	0	0	0	0	0	0	0	0
07981918c20f138b82f86cd80fa0c03d	0	0	0	0	0	0	0	0	0	0	0	0	0	0	0	0	0	0	0	0	0	0	0	0	0	0	0	0	0	84	0	0	0	0	0	0	0	33	0	0	0	0	0	0	0	0	0	0	0
734583e93c9c9ab087b7202857ecadec	0	0	0	0	0	0	0	0	0	0	0	0	0	0	0	0	0	0	0	0	0	0	0	0	0	0	0	0	0	0	0	0	0	0	0	0	0	0	0	0	0	0	0	0	0	0	0	0	0
38a64061467a119bf9f863fbb595d7d8	0	0	0	0	0	0	0	0	4	0	0	1	0	0	0	0	0	0	0	0	0	0	0	0	0	0	0	0	0	0	0	0	0	0	0	0	0	0	0	0	0	0	0	0	0	0	0	0	0
a3938dbeb65438e64f2b644a9918aa35	0	0	0	0	0	0	0	0	0	0	0	0	0	0	0	0	0	0	0	0	0	0	27	0	0	0	0	0	0	0	0	0	0	0	0	0	0	0	26	0	0	0	0	0	0	0	0	5	31
ece09c68695758ef4c52720c31ec953e	0	0	0	0	0	0	0	0	0	0	0	0	0	0	0	0	0	0	0	0	0	0	0	3	0	0	0	0	0	0	0	0	0	0	0	0	0	0	0	0	0	0	0	0	0	0	0	0	0
60a54a8c81f07c86feb3d68d5b3e0eef	0	0	0	0	0	4	0	6	0	2	17	0	0	0	0	0	0	0	0	0	0	0	0	0	0	0	0	0	0	0	0	0	0	1	0	0	0	0	0	0	0	0	0	0	0	0	0	8	0
e9a8ac36e681758744d6f7e8b0bc9dec	0	56	7	13	0	73	0	0	50	0	0	0	0	0	44	15	35	0	0	0	0	0	0	0	115	45	135	63	20	0	0	0	0	0	0	0	0	0	0	0	0	0	29	0	0	0	0	0	0
4998b25ac053f9478c9070b3488f0b8b	0	0	0	0	0	0	0	0	0	0	0	0	0	0	0	0	98	0	0	0	0	0	0	0	0	0	0	0	0	0	0	0	0	0	0	0	0	0	0	0	0	0	0	0	0	0	0	0	0
b8f8b52eb0bc21c1f1b8f76ddf524abb	0	0	0	0	0	0	0	0	0	0	0	0	0	0	0	0	0	0	0	0	0	0	10	0	0	0	0	0	0	0	0	0	0	0	0	0	0	0	0	0	0	0	0	0	0	0	0	4	0
4296ffd821cfef1161fd8402aaeb584d	0	0	0	0	0	0	0	0	0	0	0	0	0	0	0	0	0	0	0	0	0	0	0	0	0	0	0	0	0	0	0	0	0	0	0	0	0	0	0	0	0	0	0	0	0	0	0	0	0
002da6aa9eecdfa2526910030ef5df62	0	0	0	0	0	0	0	0	0	0	0	0	0	0	0	0	0	0	0	0	0	0	0	0	0	0	0	0	0	0	0	0	0	0	0	0	0	0	0	0	0	0	0	0	0	0	0	0	0
de0f3eb22aa4fcf4309f224cd35a9e99	0	0	0	0	0	0	0	0	0	0	0	0	0	0	0	0	0	0	0	0	0	0	0	0	0	0	0	0	0	0	0	0	0	0	0	0	0	0	0	0	0	0	0	0	0	0	0	0	0
76c6ca4c60046753b09cb108f72e659f	0	0	0	0	0	0	0	0	2	0	0	0	0	0	0	0	0	0	0	0	0	1	0	0	0	0	0	0	0	4	0	0	0	0	0	0	0	0	0	0	0	0	0	0	0	0	0	0	0
41a29f165c5f02f49fdfc992ab4ebe21	5	0	0	0	0	0	9	11	6	6	13	2	0	8	0	15	6	0	11	3	0	3	2	0	0	0	0	0	2	7	0	0	0	9	23	0	13	0	0	0	0	18	0	7	0	6	0	10	11
ea5fcef7addbbc950f45c102e39d94f0	0	0	0	0	0	0	0	0	0	0	0	0	0	0	0	0	0	0	0	0	0	0	0	0	0	0	0	0	0	0	0	0	0	0	0	0	0	0	0	0	0	0	0	0	0	0	0	0	0
ad90a165822e09b954b204f177c1f203	0	0	0	0	0	0	0	0	4	0	0	0	0	0	0	0	0	0	0	0	0	0	0	0	0	0	11	0	0	0	0	0	0	0	0	0	14	0	50	8	0	0	0	39	0	0	0	0	0
c2a787cf867ebfdce216002bcc8a94e1	0	0	0	0	0	0	0	0	0	0	0	0	0	0	0	0	0	0	0	0	0	0	0	0	0	0	0	0	0	0	0	0	0	0	0	0	0	0	0	0	0	4	0	0	0	0	0	0	0
08a3b33e8f6dcf7b44959cd3ff18748d	0	0	0	0	0	0	0	0	0	0	0	2	0	0	0	0	0	0	0	0	0	0	0	0	0	0	0	0	0	0	0	0	0	0	0	0	0	0	0	0	0	0	0	0	0	0	0	0	0
18553f494897531c08b370b0278f5ca4	0	0	0	0	0	0	0	0	0	0	0	0	0	0	0	0	0	0	0	0	0	0	0	0	0	0	0	0	0	0	0	0	0	0	0	0	0	0	0	0	0	0	0	0	0	0	0	0	0
54c378a272b5edf5ab3f4518a2ef6018	0	0	0	0	0	0	0	0	0	2	0	0	0	0	0	0	0	0	0	0	0	0	0	0	0	0	0	0	0	0	0	0	0	0	0	0	0	0	0	0	0	0	0	0	0	0	0	0	16
76b54e91cba106ecced56f39d46e65b5	0	0	0	0	0	0	0	0	0	0	0	0	0	0	0	0	0	0	0	0	0	0	0	0	0	0	0	0	0	0	0	0	0	0	0	0	0	0	0	0	0	0	0	0	2	0	0	0	0
9dd737a11f8bd91f7466a3d1c921c0f6	0	0	0	0	0	0	0	0	0	0	0	0	0	0	0	0	0	0	0	0	0	0	0	0	0	0	0	0	0	0	0	0	0	0	0	0	0	0	0	0	0	0	0	0	0	0	0	0	0
52c7f170007558877273af37c9ce6c6b	11	10	0	0	0	0	0	0	0	0	0	0	0	0	0	0	0	0	0	0	0	0	0	0	0	0	0	0	0	24	0	0	0	0	0	0	0	0	0	0	0	13	33	9	0	26	0	0	0
63795a7af9e2183f39d3a92f26058af8	0	0	0	0	0	0	0	0	0	0	0	1	0	0	0	0	0	0	0	0	0	0	0	0	0	0	0	0	0	0	0	0	0	0	0	0	0	0	0	0	0	0	0	0	0	0	0	0	0
87cd734f159a5f7a0232ad23717290ed	0	0	0	0	0	0	0	0	0	0	0	0	0	0	0	0	0	0	0	0	0	0	0	0	0	0	0	0	0	0	0	0	0	0	0	0	0	0	0	0	0	0	0	0	0	0	0	0	0
a921e65bebcdee11c33fccf716023b92	0	0	0	0	0	0	0	0	0	0	0	8	0	0	0	0	0	0	0	0	0	0	0	0	0	0	0	0	0	0	0	0	0	0	0	0	0	0	0	0	0	0	0	0	0	0	0	0	0
451bd5cf3f248358e46ce53a89c3b7af	0	0	0	0	0	0	0	0	0	0	0	22	0	0	0	0	0	0	0	0	0	0	12	0	0	0	0	0	0	0	0	0	0	0	0	0	2	0	0	0	0	0	0	0	0	0	0	0	0
d753373f8c1a6f9181182c8ab40fd55f	0	0	0	0	0	0	0	0	0	0	0	0	0	0	0	0	0	0	0	0	0	0	0	0	0	0	0	0	0	0	0	10	0	0	0	0	0	0	0	0	0	0	0	0	0	0	0	0	0
3fceafb3d01a365c43f3bae378f60d7e	0	0	0	0	0	0	0	0	0	0	0	0	0	0	0	0	0	0	0	0	0	0	0	0	0	0	0	0	0	0	0	0	0	0	0	0	0	0	0	0	0	0	0	0	0	0	0	0	0
9c148227a7c018a242f0a0a892280592	0	0	0	0	0	0	0	0	0	0	0	0	0	0	0	0	0	0	0	0	0	0	0	0	0	0	0	0	0	0	0	0	0	0	0	0	0	0	0	0	0	0	0	0	0	0	0	0	0
dd03107a674913f37b9a10a6eea17b44	0	0	0	0	0	0	0	0	0	0	0	0	0	0	0	0	0	0	0	0	0	0	0	0	0	0	0	0	0	0	0	0	0	0	0	0	0	0	0	0	0	0	0	0	0	0	0	0	0
0252865b32fbbb2f8d5770d5eb56b5f4	0	0	0	43	0	0	12	11	0	10	49	0	0	0	0	0	0	48	0	0	0	0	0	0	0	0	0	0	0	8	0	0	0	0	110	0	0	0	0	0	0	0	0	0	0	0	0	0	0
e36b1d2fc589608422862e0ab45e5c77	0	0	0	78	0	0	0	0	0	0	0	0	0	0	0	0	0	0	0	0	0	0	0	0	0	0	0	0	0	0	0	0	0	0	0	0	91	0	0	0	0	0	0	12	0	15	0	0	0
08ce6404ac8731e1b031c5ff267af2a3	0	0	0	0	0	0	0	0	0	0	0	0	0	0	0	0	0	0	0	0	0	0	0	0	0	0	0	0	0	0	0	0	0	0	0	0	0	0	0	0	0	0	0	0	0	0	0	0	0
d9ffaf57e3beead8a93ff6cebd607650	0	0	0	0	0	0	0	0	0	0	0	0	0	0	0	0	0	0	0	0	0	0	0	0	0	0	0	0	0	0	0	0	0	0	0	0	0	0	0	0	0	0	0	0	6	0	0	0	0
cc78ab2c4432297aaf08360de4c6840b	0	0	0	0	0	0	0	0	0	0	0	0	0	0	0	0	0	0	0	0	0	0	0	0	0	0	1	0	0	0	0	0	0	0	0	0	0	0	0	0	0	0	0	0	0	0	0	0	0
49338baca717b41d559f69e8b93c38a2	0	0	0	0	0	0	0	0	0	0	0	0	0	0	0	0	0	0	0	0	0	0	0	0	0	0	0	0	0	0	9	0	0	7	0	0	0	0	0	0	0	0	0	0	0	0	0	0	0
9de5c49662bbabf3f2f564a332c599ca	0	0	0	0	0	0	0	0	0	0	1	0	0	0	0	0	0	0	0	0	0	0	0	0	0	0	0	0	0	0	13	0	0	0	0	0	0	9	0	0	0	0	0	0	0	0	0	0	0
636cc0ba48c896bb146388fe8dc7ebce	0	0	0	0	18	18	0	0	5	9	0	0	0	0	0	0	0	16	0	0	0	0	0	10	0	6	12	0	4	9	0	7	15	6	0	0	7	10	0	12	0	6	0	17	12	22	0	0	25
79b556e9a07b638b6b5ee99cbedda9d0	0	0	0	0	0	0	0	0	0	0	0	0	0	0	0	0	0	0	0	0	0	0	0	0	0	0	0	0	0	0	3	0	0	0	0	0	0	0	0	0	0	0	0	0	0	0	0	0	0
daefadd558d45065803b5716ace34d1a	2	0	0	0	0	0	0	0	2	0	0	0	0	0	0	0	0	0	0	0	0	2	0	1	0	2	2	0	0	2	0	1	0	0	0	0	0	1	0	0	0	0	0	3	0	0	0	0	0
0db8182e3434b1c2030cb91e7c8b18e5	0	0	0	0	0	0	0	0	0	0	0	0	1	0	0	0	0	0	0	0	0	0	0	0	0	0	0	0	0	0	0	0	0	0	0	0	0	0	0	0	0	0	0	0	0	0	0	0	0
0e19622b69e870d55b86bc6fd2c104ce	7	0	10	0	9	0	0	0	0	0	0	7	0	0	0	0	15	0	0	0	0	0	0	0	0	0	0	0	5	0	0	0	9	7	0	0	0	0	0	0	0	0	0	0	0	0	0	0	0
4b1d3e6ec97103f10afa96154a83c683	0	0	0	0	0	0	0	0	0	0	0	0	0	0	0	0	20	0	0	0	0	0	0	0	0	0	0	0	0	0	0	0	0	0	0	0	0	0	0	0	0	0	0	0	0	0	0	0	0
53a5245d36ba8adb6a747c0cb223b452	0	23	0	0	0	0	0	0	0	0	0	0	0	0	0	0	0	0	0	0	0	0	0	0	0	0	0	0	0	0	0	0	0	0	0	0	0	0	0	0	0	0	0	0	0	0	0	0	0
93fbee2a9c23623cb0e849ba1070cfdf	0	0	0	0	0	0	0	0	0	0	0	0	0	0	0	0	0	0	0	0	0	0	0	0	0	11	0	0	0	0	0	0	0	0	0	0	0	0	0	0	0	0	0	0	0	0	0	0	0
1e212128d4ece54fe6d64c22f7fa4900	0	0	0	0	0	0	0	0	0	0	0	0	0	0	0	0	0	0	0	0	0	0	0	0	0	0	0	0	0	0	0	0	0	0	0	0	0	0	0	0	0	0	0	0	0	0	0	0	0
5d8f510b179e00f2dbc41075bcc95ced	0	0	95	0	0	0	0	0	0	0	0	0	0	0	0	0	0	0	0	0	0	0	0	0	0	0	0	0	0	0	0	0	0	0	0	0	0	0	0	0	0	0	0	0	0	0	0	0	0
3b33a6b5d8954c38f18a88da9df95603	0	0	0	0	0	0	0	0	0	0	0	0	0	0	0	0	0	0	0	0	0	0	0	0	0	0	0	0	0	0	0	0	0	0	0	0	0	0	0	0	0	0	0	0	0	0	0	0	0
6024061b1e06e67c7d4e37a2486c7dc5	0	0	0	0	0	0	0	31	0	0	0	0	0	0	0	0	0	20	0	0	0	29	0	22	0	0	0	0	5	11	18	0	0	0	24	0	0	0	0	0	0	0	0	0	0	0	0	0	0
b225c0389834b754b0905ab6d462e7cf	0	0	0	0	0	0	0	0	2	0	0	0	0	0	0	0	0	0	0	0	0	0	0	0	0	0	3	0	6	0	0	0	0	0	0	0	0	0	0	0	0	0	0	0	0	0	0	0	0
4ff3ee52acb05a3252e38f78ee2ff459	0	0	0	0	0	0	0	0	0	0	0	0	0	0	0	0	0	0	0	0	0	0	0	0	0	0	0	0	0	0	0	0	0	0	0	0	0	0	0	0	0	0	0	0	0	0	0	0	0
060bfafa9584935b70af06262c800e34	0	0	0	0	0	0	0	0	0	0	0	0	0	0	0	0	0	0	0	0	0	0	0	0	0	0	0	0	0	3	0	0	0	0	0	0	10	0	0	0	0	0	0	0	0	0	0	6	0
2126b37e912392a7ab5c4530fe803d12	0	0	0	0	0	0	0	0	13	0	0	0	0	0	0	0	0	0	0	0	0	0	0	0	0	0	0	0	0	0	0	0	0	0	0	0	0	0	0	0	0	0	0	0	0	0	0	0	0
1db8e8968322e3f579f2dc1d6207fe9f	0	0	0	0	0	0	0	0	0	0	0	0	0	0	0	0	0	0	0	0	0	0	0	0	0	0	0	0	0	0	0	0	0	0	0	0	0	0	0	0	0	0	0	0	0	0	0	7	0
4fe4d2ce9314e35df6bedfd79686fa81	20	0	19	0	0	0	0	4	9	14	0	7	14	0	33	0	0	0	26	0	0	9	0	0	0	0	15	11	24	0	44	16	15	0	26	0	13	0	0	0	0	0	0	0	0	0	0	0	0
6396563f4e3b6005bc15b10e71ff5c99	0	0	0	0	0	0	0	0	0	0	0	0	0	0	0	0	0	0	0	0	0	0	0	0	0	0	0	0	0	0	0	0	0	0	0	0	0	0	0	0	0	0	0	0	0	0	0	0	0
a8208a1522c00c7325e855f6ddf9856b	0	0	0	0	0	0	0	0	0	0	0	0	0	0	0	0	0	0	0	0	0	0	0	0	0	0	1	0	0	0	0	0	0	0	0	0	0	0	0	0	0	0	0	0	0	0	0	0	0
1143fadb5c9d48b6f4f0afa69656b5ef	0	0	0	0	0	0	0	0	2	1	0	0	0	0	0	0	0	0	0	0	0	0	0	0	0	0	0	0	0	0	0	0	0	0	0	0	0	0	0	0	0	0	0	0	0	0	0	0	0
befac894d4dace1685f792e084084b8e	0	0	0	0	0	4	0	0	1	0	0	0	0	0	0	0	0	0	0	0	0	0	0	16	0	0	0	0	0	0	0	0	0	0	0	0	1	0	0	0	0	0	0	0	0	0	0	0	0
b700f1298845cd1345dd67bdf72d9f28	0	0	0	0	0	0	0	0	0	0	0	0	0	0	0	11	0	0	0	0	0	0	0	0	0	0	0	0	0	0	0	0	0	0	0	0	0	0	0	0	0	0	0	0	0	0	0	0	0
ceba470557b05817ce3f953a2fb337c6	0	0	0	0	0	0	0	0	0	0	0	0	0	0	0	0	0	0	0	0	0	0	0	0	0	0	0	0	0	0	0	0	0	0	0	0	0	0	0	0	0	0	0	0	0	0	0	0	0
43d6b52df8655868b0b2d8ea57c7592a	0	0	0	0	0	0	0	0	0	0	0	0	0	0	0	0	0	0	0	0	0	0	0	0	0	0	0	0	0	0	0	0	0	0	0	0	0	0	0	0	0	0	0	0	0	0	0	0	0
6072fbf2248006072a0ef444ba5339bd	0	0	0	0	0	0	0	0	0	0	0	0	0	0	0	0	0	0	0	0	0	0	0	0	0	0	0	0	0	0	0	0	0	0	0	0	0	0	0	0	0	0	0	0	0	0	0	0	0
1d57419aef6c7cbc56d3ff6dce9f962a	0	0	0	0	0	0	0	0	0	0	0	21	0	0	23	0	0	0	0	0	0	0	0	0	0	0	0	0	0	0	0	0	0	0	0	0	0	0	0	0	0	0	0	0	0	0	0	0	0
c57795282626e531ad26e49e625fa797	0	0	0	0	0	0	0	0	0	0	0	0	0	0	0	0	0	0	0	0	0	0	0	0	0	0	0	0	0	0	0	0	0	0	0	0	0	0	0	0	0	0	0	0	0	0	0	0	0
a5b59028e50140470c6ab0cbfdc7341c	0	0	0	0	0	0	0	0	0	0	0	0	0	0	0	0	0	0	0	0	0	0	0	0	0	0	1	0	0	0	0	0	0	0	0	0	0	0	0	0	0	0	0	0	0	0	0	0	0
170ed311caa0362b7af0e9d39a423efa	0	0	6	0	0	0	16	7	0	0	32	0	0	0	0	3	0	0	0	0	0	0	0	4	4	0	0	0	0	4	0	0	0	0	0	0	0	0	0	1	0	0	0	0	6	0	4	0	0
b59979935aac21d6fc491153fcca7f8d	0	0	8	0	0	0	0	0	0	2	2	0	0	0	0	0	0	0	40	0	0	0	0	0	5	34	0	15	9	0	0	0	0	49	5	0	0	0	0	0	0	0	0	0	0	0	0	27	0
bb518fecd8ffb68f2c76deb00d50f592	32	0	0	0	0	0	5	0	8	0	0	12	0	0	0	0	0	0	0	0	0	0	0	0	0	0	8	0	0	0	0	0	0	6	0	0	0	0	0	0	0	12	0	0	0	0	0	0	0
e83837653423def589d5f51bd772449d	0	0	0	0	0	0	0	0	0	0	0	0	0	0	0	0	0	4	0	0	0	0	0	0	0	0	0	0	0	0	0	0	0	0	0	0	0	0	0	0	0	0	0	0	0	0	0	0	1
ca41a0df762b3cc37f8354c7319b6fc1	0	0	0	0	0	0	0	0	0	0	0	0	0	0	0	0	0	0	0	0	0	0	23	0	0	0	0	0	3	0	0	0	0	0	0	0	0	0	0	0	0	0	0	9	0	0	0	19	0
46ef48b6096947c86bd1a70949ca8c97	0	0	0	0	0	0	0	0	0	0	0	3	0	0	0	0	0	0	0	0	0	0	0	0	0	0	0	0	0	0	0	0	0	0	0	0	0	0	0	0	0	0	0	0	0	0	0	0	0
a39a6cd321c6d76fc93d06eb91ded819	4	0	0	0	0	0	0	0	0	0	0	0	0	0	0	0	0	0	0	0	0	0	0	0	0	0	0	0	0	0	0	0	0	0	0	0	0	0	0	0	0	0	0	11	0	0	0	0	0
5c95e3c0c8b7b1394a9704a49d1864e7	0	0	0	0	0	0	0	0	0	4	0	0	0	0	0	0	0	0	0	0	0	0	0	0	0	0	0	0	0	1	0	0	0	0	0	0	0	0	0	0	0	0	0	0	0	0	0	0	0
e4d2bc1014ba0a552ed2652df73025d5	0	0	0	0	0	0	0	0	4	0	0	0	4	0	0	0	0	0	0	0	0	0	0	0	0	0	0	0	0	0	0	0	0	0	0	0	0	0	0	0	0	0	0	0	0	0	0	0	0
4c502d4d0991fcb903192611d1405939	0	0	0	0	0	0	0	0	0	0	0	0	0	0	0	0	0	0	0	0	0	0	0	0	0	0	0	0	0	0	0	0	3	0	0	0	0	0	0	0	0	0	0	0	0	0	0	0	0
c69d0a24a2df9c41941ac94129ec553f	24	0	0	11	0	0	0	0	0	16	0	0	0	0	0	0	0	0	0	0	0	0	0	0	0	7	0	0	33	0	0	0	0	0	0	0	0	0	0	0	0	0	0	0	0	0	0	0	0
e0a382763443683540b0eb093a171c59	910	424	0	60	0	283	324	190	337	557	0	49	186	857	0	666	0	895	267	633	471	149	0	80	216	207	245	95	116	672	140	159	89	272	212	155	400	108	135	483	284	346	667	330	836	456	140	0	309
35e6d8a4f50c42c389c0cee4d009b05e	0	0	0	0	0	0	0	0	0	0	0	0	0	0	60	0	0	0	0	0	0	0	0	0	0	0	0	85	0	0	0	0	0	0	0	0	0	0	0	0	0	0	0	0	0	0	0	0	0
7d1b3665b17f65369024b62a6784ab38	0	0	0	0	0	0	0	0	0	0	0	0	0	0	0	0	0	0	0	0	0	0	0	0	0	0	0	0	0	0	0	0	0	0	0	0	0	0	0	0	0	0	0	0	0	0	0	0	0
89d2a839dad8470676a186437eaca1b7	0	0	0	0	0	0	0	0	0	0	0	0	0	0	0	0	0	0	0	0	0	0	0	0	0	0	0	0	0	7	0	0	0	0	0	0	0	0	0	0	0	0	0	0	0	0	0	0	0
8b953313af194f3dd76104a4bc486f58	0	0	0	8	0	0	0	0	0	0	0	0	0	0	0	0	0	0	0	0	0	0	0	0	0	0	0	0	0	0	0	0	0	0	0	0	0	0	0	0	0	0	0	0	0	0	0	0	0
0558ae6bb4e6959c94ebff098b50ea93	61	23	142	0	0	47	47	36	0	0	151	0	8	57	0	17	74	9	0	39	21	30	0	18	21	0	13	21	2	10	27	0	0	0	15	7	9	29	14	93	0	9	19	0	124	26	170	0	10
132035d577db26416b6a9bf0cefbc3f4	0	0	0	0	0	0	0	0	0	0	0	0	0	0	0	0	0	0	0	0	0	0	0	0	0	0	0	0	0	0	0	0	0	0	0	0	0	0	0	0	0	0	0	0	0	0	0	0	0
78300e54caf87d7362b30817596d0954	0	0	0	0	0	0	0	0	0	0	0	4	0	9	0	0	0	0	0	0	0	0	0	9	0	5	8	4	2	0	0	0	5	0	15	0	0	0	0	0	0	0	0	0	0	0	0	0	0
5e6d29579161cfcb6284aaabfe5c0aaf	0	0	0	0	0	0	0	0	0	0	0	0	0	0	0	0	2	0	0	0	0	0	0	0	0	0	0	0	0	0	0	0	0	0	0	0	0	3	0	0	0	8	0	0	0	0	0	10	0
9e701e82d552ee66d9007fa3883b6560	0	0	0	0	0	0	0	0	0	0	0	0	5	0	0	0	0	0	0	0	0	0	0	0	0	0	0	0	0	0	0	0	0	2	0	0	0	0	0	0	0	0	0	0	0	0	0	0	0
dacbcbe577f052342e09f16761ecfcd1	0	0	0	0	0	0	0	0	0	0	0	0	0	0	0	0	0	0	0	0	0	0	0	0	0	0	0	0	0	0	0	0	0	0	0	0	0	0	0	0	0	0	0	0	0	0	0	0	0
176f830569ce747883328e9f8f946b5c	0	0	0	0	0	0	0	0	0	0	0	0	0	0	0	0	0	0	0	0	0	0	0	0	0	0	0	0	0	0	0	0	0	0	0	0	0	0	0	0	0	0	0	0	0	0	0	0	0
5c55193ba547a96249ef03cd28f6d9cc	0	5	0	0	41	0	0	0	12	0	0	0	0	0	0	0	0	0	6	0	0	0	0	0	0	23	16	0	0	0	0	0	0	0	0	0	3	29	0	0	0	0	0	0	0	12	0	0	0
b0bb9724abd7cd8ee286ce249bbc876f	0	4	11	0	0	0	0	0	5	0	0	0	0	9	0	0	0	0	0	0	0	0	0	0	0	0	0	0	0	0	0	0	0	0	0	0	0	0	0	0	0	6	0	0	6	4	0	0	8
ce22356ac9ded585a4bdda2308015454	0	0	0	0	0	0	0	0	0	0	0	0	0	0	0	0	0	0	0	0	0	0	0	0	0	0	0	0	0	0	0	0	0	0	0	0	0	0	0	0	0	0	0	0	0	0	0	0	0
bd9e94a187ba0e476e3da5046b4fd27c	0	0	0	0	0	0	0	0	0	0	0	0	0	0	0	0	0	0	0	0	0	0	0	0	0	0	0	0	0	0	0	0	0	0	0	0	0	0	0	0	0	0	0	0	0	0	0	0	0
911cfa87d7bd1edc453b56206467320e	0	0	0	0	0	0	0	0	0	0	0	0	0	0	0	0	0	0	0	0	0	0	0	0	0	23	0	0	23	0	0	0	0	0	0	0	0	0	0	0	0	0	0	0	0	0	0	0	0
4c27d394752abb152dbed12475540bb3	0	0	0	0	0	0	0	19	0	0	0	0	0	0	0	0	0	0	10	0	0	0	0	0	0	0	0	0	0	3	0	0	0	0	0	0	0	0	0	0	0	0	0	0	0	0	0	0	0
f57796c759ec793bbe52905dd8da8986	0	0	0	0	0	0	0	0	0	0	0	0	0	0	0	0	2	0	0	0	0	0	0	0	0	0	0	0	0	0	0	0	0	0	0	0	0	0	0	0	0	0	0	0	0	0	0	0	0
fb93ccae076dd7ba5c61ec682c7868c5	0	0	0	0	0	0	0	0	0	0	0	0	0	0	0	0	0	0	0	0	0	0	0	0	0	0	0	0	0	0	0	0	0	0	0	0	0	0	0	0	0	0	0	0	0	0	0	0	0
6aae9a17fbd9c7a4f55a65ef18d63320	0	0	0	0	0	0	0	0	0	0	0	0	0	0	0	0	0	0	0	0	0	0	0	0	0	0	3	0	0	0	0	0	0	0	0	0	0	0	0	0	0	0	0	0	6	0	0	0	0
003326352ee9c190984775a7ee4662a6	0	0	0	0	0	0	0	0	0	0	0	11	0	0	0	0	0	0	0	0	0	0	0	0	0	0	0	0	0	9	0	0	0	0	0	0	0	0	0	0	0	0	0	0	0	0	0	0	0
be5a985671fa81ca981fbb1faf7f5f97	7	8	7	0	0	0	0	0	16	4	0	5	0	11	0	0	0	0	0	0	12	0	9	0	0	11	6	0	6	3	0	0	0	1	0	0	0	10	0	18	0	0	15	0	0	0	0	0	0
146011b4b3b1ac5bd7d8224c5d93209d	0	0	0	0	0	0	0	0	0	0	0	0	0	0	0	0	0	0	0	0	0	0	0	0	0	0	0	0	0	0	0	0	0	1	0	0	0	0	0	0	0	0	0	0	0	0	0	0	0
a463b4c5257a02f53ff7a16e86810248	0	0	0	0	0	0	0	5	0	0	0	0	0	0	0	0	0	0	0	0	0	0	0	0	0	0	0	0	0	0	0	0	0	0	0	0	3	3	0	0	0	0	0	0	0	0	0	0	0
9d5054752ed33d6a22bd0f96b5618b1c	0	32	0	0	0	0	0	0	2	0	0	1	0	0	0	0	0	0	0	0	0	0	0	0	0	0	0	0	0	0	0	0	0	0	0	11	0	0	0	0	0	5	0	0	0	0	0	0	0
8fc1a721918d49cecf3f7c7072be4d02	0	0	0	0	0	0	0	0	0	0	2	0	0	0	0	0	0	0	0	0	0	0	0	0	0	0	0	0	0	0	0	0	0	0	0	0	0	0	0	0	0	0	0	0	0	0	0	0	0
b171444c17976bba7edc43fd0d0c2512	3	0	0	0	0	0	0	0	0	0	0	3	0	0	0	0	0	0	0	0	0	0	0	0	0	0	0	0	0	6	0	0	0	0	0	0	9	0	0	0	0	0	0	0	0	0	0	0	0
c97162fdf0bc326149d7771de0c82b55	0	0	0	0	0	0	0	0	0	0	0	0	0	0	0	0	0	0	0	0	0	0	0	0	0	0	0	0	0	0	2	0	0	0	0	0	0	0	0	0	0	0	0	0	0	0	0	0	0
1bc84c21665b918e5e772dc48df44cc6	0	0	0	0	0	0	0	0	0	0	0	0	0	0	0	0	0	0	0	0	0	0	0	0	0	2	0	0	0	0	0	0	0	0	0	0	0	0	0	0	0	0	0	0	0	0	0	0	0
178f47e94d12d8a2703cee21c66711f7	0	0	0	0	0	0	0	0	0	0	0	0	0	0	0	0	0	0	0	0	0	0	0	0	0	0	0	0	0	0	0	0	0	0	0	0	0	0	0	0	0	0	0	0	0	0	0	0	0
b02b6b5eeb7b98092bda65ea02734027	0	0	0	0	0	0	0	0	0	0	0	0	0	0	0	0	0	0	0	0	0	0	0	0	0	0	0	0	0	0	0	3	0	0	0	0	2	0	0	0	0	0	0	0	0	0	0	0	0
690eece4d81aabcdd265fe55a143a607	0	0	0	0	0	0	0	0	0	0	0	0	0	0	0	0	0	3	0	0	0	0	0	0	0	0	0	0	0	0	0	0	0	0	0	0	0	0	0	0	0	0	0	0	0	0	0	0	0
f3d689e4504fc0572a6cf330307c7752	7	0	0	0	0	0	0	0	0	0	0	0	0	17	0	0	0	0	0	0	0	0	0	0	0	0	0	0	0	0	0	0	0	0	0	0	5	0	0	0	0	0	0	0	0	0	0	0	0
f5ea8eefdf0c8caff636b4067ae52c69	0	0	0	0	0	0	0	0	0	0	0	0	0	0	0	0	0	0	0	0	0	0	7	0	0	0	0	0	0	0	0	0	0	0	0	0	0	0	0	0	0	0	0	0	0	0	0	0	0
f3bb2e61186e176098304a6c85fbce2e	0	0	0	0	0	0	0	0	8	0	0	0	0	0	8	0	0	0	0	0	0	0	0	0	0	0	0	0	0	0	0	0	0	0	0	0	0	0	0	0	0	0	0	0	0	0	0	0	0
1969ecaa0971c763a22d560cb74c0a5b	0	0	0	0	0	0	0	0	0	0	0	0	0	0	0	0	0	0	0	0	0	0	0	0	0	0	0	0	0	0	0	0	0	0	0	0	3	0	0	0	0	0	0	4	0	0	0	0	0
7fecdceb58048e34cf36b8a245ed369f	0	0	0	0	0	0	0	0	0	0	0	0	0	0	0	0	0	0	0	0	0	0	0	0	0	0	0	0	0	0	0	0	0	0	0	0	0	0	0	0	0	0	0	0	0	0	0	0	0
2f91b9a8ae788fb3939126b2f32e7dae	0	0	0	0	0	0	0	0	0	0	0	0	0	0	0	0	0	0	0	0	0	0	0	0	0	0	0	0	0	7	0	0	0	0	0	0	0	0	0	0	0	0	0	0	0	0	0	0	0
851aab880219f978449e11b3b4821f4a	4	0	10	0	0	0	10	0	0	0	19	0	0	0	0	0	0	0	0	0	0	0	0	0	0	0	0	0	0	6	0	4	0	8	22	0	0	0	0	0	0	0	0	0	0	0	0	0	0
4afe27d6e8a9028f4807a0acae9ebeab	3	0	0	0	0	0	0	0	8	0	0	0	0	0	0	0	0	0	0	0	0	0	0	0	0	0	0	0	0	0	0	0	0	0	0	0	0	0	0	0	0	0	0	0	0	0	0	0	0
e34078d1c316166aceafcc6ce1cae1a7	0	0	0	0	0	0	0	0	0	0	0	14	0	0	0	0	0	0	0	0	0	0	0	0	0	0	0	0	0	0	0	0	0	0	0	0	0	0	0	0	0	0	0	0	0	0	0	0	0
1b2811b354b10266f0d3e3fc0a4f51ce	0	0	0	6	0	0	0	0	0	0	0	0	0	0	0	0	0	0	0	0	0	0	0	0	0	0	0	0	6	0	0	0	0	0	0	0	0	0	0	0	0	0	0	0	0	0	0	0	0
25a073638e8985bc4c56b77bfd1223c1	0	0	0	0	0	0	0	0	8	0	0	0	0	0	0	0	0	0	0	0	0	0	0	0	0	0	3	0	0	0	0	0	0	0	0	0	0	0	0	0	0	0	0	0	0	0	0	0	0
1c2f2dcf80fc5f4616755602159682b6	0	0	3	0	0	0	0	6	0	0	0	0	0	0	0	0	0	0	0	0	0	0	7	19	0	0	0	0	0	0	0	0	0	0	0	0	0	0	0	0	16	0	0	0	0	0	0	0	0
372725e571fe6a9e8ff2453f06ea4049	0	0	0	0	0	0	0	7	0	0	0	0	0	0	0	0	0	0	0	0	0	0	0	0	0	0	2	0	0	0	0	0	0	0	0	0	0	0	0	0	6	6	0	0	0	0	0	0	0
a112753cc9271048aefdac98b1886072	0	0	0	0	0	0	0	0	0	0	0	29	0	0	0	0	0	0	0	0	0	0	0	0	0	0	0	0	0	0	0	0	0	0	0	0	0	0	0	0	0	0	0	0	0	0	0	0	0
d6557a41b8e740d80a43fc8f95d03e74	0	0	0	0	0	0	0	0	0	0	0	0	0	0	0	0	0	0	0	0	0	0	0	0	0	0	0	0	0	0	0	0	0	0	0	0	0	0	0	0	0	0	0	0	0	0	0	0	0
5171cd387540cdcff0ca8b4557208c57	0	0	0	0	0	0	0	0	0	0	0	0	0	0	0	0	0	0	0	0	0	0	0	0	0	0	0	0	0	0	0	0	0	0	0	0	0	0	0	0	0	0	0	0	0	0	0	0	0
58e867fbf49d156d1fa44d6053da91ea	0	0	0	0	0	0	0	0	0	0	0	0	0	0	12	0	0	0	0	0	0	0	0	0	0	0	0	0	3	0	0	0	4	0	0	0	0	0	0	0	0	0	0	0	0	0	0	0	0
22bf5bc9bcbba1f47b7d3f9db11d68e1	0	0	0	0	0	0	0	0	0	0	0	0	0	0	0	0	0	0	0	0	0	0	0	0	0	0	0	0	0	0	0	0	0	0	2	0	0	0	0	0	0	0	4	0	0	0	0	0	0
e51e00e3a62cb7af770d16829baecbba	0	0	0	0	0	0	0	0	0	0	0	0	0	0	0	0	16	0	0	0	0	0	0	0	0	0	0	0	0	0	0	0	0	0	0	0	0	0	0	0	0	0	0	0	0	0	0	5	0
566c83d6d1aa1f660cb4452e84590be7	0	0	0	0	0	0	0	0	0	0	0	0	0	0	0	0	0	0	0	0	0	0	0	0	0	0	0	0	0	0	0	0	0	0	0	0	0	0	0	0	0	0	0	0	0	0	0	0	0
8e834760c0f37cd58dc4e5bea24d2010	0	0	0	0	0	0	0	7	0	0	0	0	0	18	0	12	0	0	0	0	0	0	0	10	0	0	0	0	0	0	10	0	0	0	7	0	15	0	0	0	0	0	0	0	12	0	0	0	0
43704077117afb325445b6a0d89bfaa0	0	0	0	0	0	0	0	0	0	0	0	0	0	0	0	0	0	0	0	0	0	0	0	0	0	0	0	0	0	0	0	0	0	0	0	0	0	0	0	17	0	0	0	0	0	0	0	0	0
a45df09444aa0777edaff69c06a73a23	0	0	0	0	0	0	0	0	0	0	0	0	0	0	0	0	0	4	0	0	0	0	0	0	0	0	0	0	0	0	0	0	0	0	0	0	0	0	0	0	0	0	0	0	0	0	0	0	0
93901b0cd68f54b5aec3e80f0b9fe67a	0	0	0	0	0	0	0	19	0	0	0	0	0	0	0	0	0	0	0	0	0	0	0	0	0	0	0	0	0	0	0	0	0	0	0	0	0	0	0	0	0	0	0	0	0	0	0	0	0
a4eea393db357d003c262b2e8884fe47	0	0	0	0	0	0	0	0	0	0	0	0	0	0	0	0	0	0	0	0	0	0	0	0	0	0	0	0	0	0	0	0	0	0	0	0	0	0	0	0	0	0	0	0	0	0	0	0	0
934d7e6a9466808c787bf87f34af5d32	0	1	0	0	0	0	6	0	0	0	0	0	0	0	0	0	0	0	0	0	0	0	0	0	0	0	0	0	0	0	0	0	0	0	0	0	0	0	0	7	0	0	0	0	4	0	0	0	2
c5fcf5ab3aa8cf11b38e87e4dfc9c595	0	0	0	0	0	0	0	0	0	0	0	0	0	0	0	0	0	0	0	0	0	0	0	0	0	0	0	0	0	0	0	0	0	15	9	0	0	0	0	0	0	0	0	0	0	0	0	0	0
713bb276d3255fe5febef2521053db64	0	0	0	0	0	0	0	0	0	0	0	0	0	0	0	0	0	0	0	0	0	0	0	0	0	0	0	0	0	0	0	0	3	0	0	0	0	0	0	0	0	0	0	0	0	0	0	0	0
e297e11be364bcf4267f0893616d9e32	0	0	0	0	0	0	0	0	0	0	0	0	0	0	0	0	0	0	0	0	0	0	0	0	0	0	0	0	0	0	0	0	0	0	0	0	0	0	0	0	0	0	0	0	0	0	0	0	0
fabcf6dac258acc44e721b216f358daf	0	0	0	0	0	0	0	0	0	0	0	0	0	0	0	0	0	0	0	0	0	0	0	0	0	0	0	0	0	0	0	0	0	0	0	0	0	0	0	0	0	0	0	0	0	0	0	0	0
3e4e5e25613e06885781c5ec8bbc6656	0	0	0	0	0	0	0	0	0	0	0	0	0	0	0	0	0	0	0	0	0	0	0	0	0	0	0	0	2	0	0	0	0	0	0	0	0	0	0	0	0	0	0	0	0	0	0	0	0
ac8f7884af83d28d8bc6a3c8827dc6de	0	0	0	0	0	0	0	0	0	0	0	0	0	5	0	0	0	0	0	0	0	0	0	0	0	8	0	3	0	0	0	0	0	0	0	0	0	0	0	0	0	0	0	0	0	0	0	0	0
a822c4a4d79fba3dfa123e59cd9f916a	0	0	0	0	0	0	0	0	0	0	0	0	0	0	0	0	0	0	0	0	0	0	0	0	0	0	0	0	0	0	0	0	0	0	0	0	0	0	0	0	0	0	0	0	0	0	0	0	0
55ce5746cf0b10ef006a669ea829e0ca	0	0	0	0	0	0	0	0	0	0	0	0	0	0	0	0	0	0	0	0	0	0	0	0	0	0	0	0	0	0	0	0	0	0	0	0	0	6	0	0	0	0	0	0	0	0	0	0	0
9c8fe4a43078629c958929b90b63284b	0	0	0	0	0	0	0	0	0	0	0	0	0	0	0	0	0	0	0	0	0	0	0	0	0	0	0	0	0	0	0	0	0	0	0	0	0	0	0	0	0	0	0	0	0	0	0	0	0
f5da01f3f8f5f5a9fbe842291689cc41	8	0	22	0	17	29	0	0	46	0	36	0	5	0	0	0	0	14	22	0	0	4	0	0	0	0	7	0	0	4	0	8	13	0	10	0	71	0	0	0	0	25	28	10	10	11	14	7	8
8bd351e9a6bed58d254c6de8f39062a6	0	0	0	0	0	0	0	0	0	0	0	0	0	0	0	0	0	0	0	0	0	0	0	0	0	3	0	0	0	0	0	0	0	0	0	0	0	0	0	0	0	0	0	0	0	0	0	0	0
add70ef544dd2afd0cfa148e328e62d3	0	0	0	0	0	0	0	0	0	0	0	0	0	0	0	0	0	7	76	0	0	0	0	265	0	114	0	0	0	0	0	0	0	0	0	0	0	0	32	0	0	0	0	0	0	0	0	0	0
c8e4e72a34151737cf6c482cbdfa744c	0	0	0	0	0	0	0	0	3	0	0	0	0	0	0	0	0	0	0	0	0	0	0	0	0	0	5	0	0	0	0	0	0	0	0	0	0	0	0	0	0	0	0	0	0	0	0	0	0
2a96c3a1522fd9a66bc243cc1dd0c002	0	0	0	0	0	0	0	0	0	0	0	0	0	0	0	0	0	0	0	0	0	0	0	0	0	0	0	0	0	0	0	0	0	0	0	0	0	0	0	0	0	0	0	0	0	0	0	0	0
8ce495e445847f95922bf68fbdff0e42	0	0	0	0	0	0	0	0	0	0	0	0	0	0	0	0	0	0	0	0	0	0	0	0	5	0	0	0	0	0	0	0	0	0	0	0	9	0	0	0	0	23	0	0	0	0	0	0	0
e6c97cb82fe448c3277d4410f4165716	0	0	0	0	0	0	0	0	0	0	0	0	0	0	0	0	0	0	0	0	0	0	0	0	0	0	0	0	0	0	0	0	0	0	7	0	0	0	0	0	0	0	0	0	0	0	0	0	0
5a635a6cc4c209cc77b6057216d21603	0	0	0	0	0	0	0	0	0	0	0	0	120	0	0	0	0	0	0	0	0	0	0	0	0	0	16	0	0	0	32	0	0	32	0	0	0	0	0	0	0	0	0	0	66	0	0	0	0
da9d154c3aac7c3128083670a58a8d20	0	0	0	0	0	0	0	0	0	0	0	0	0	0	0	0	0	0	0	5	0	0	0	0	0	0	0	0	6	0	0	0	8	9	0	0	0	4	0	0	0	0	4	0	0	2	0	0	0
f46a76134cc759846857207f5c766e1b	0	0	0	0	0	0	0	0	0	0	0	0	0	0	0	0	0	0	0	0	0	0	0	0	0	0	0	0	0	0	0	0	0	10	0	0	0	0	0	0	0	0	0	0	0	0	0	0	0
741d03d1df28e774b1670dc2066f0298	0	0	0	0	0	15	0	2	11	0	0	0	6	0	0	0	9	12	25	0	8	4	0	4	0	13	0	16	1	21	0	52	5	3	4	0	0	0	0	0	0	0	0	0	60	0	0	0	0
8dae95dff54c59bccfb9f5a41dec1876	0	0	0	0	0	0	0	0	0	0	0	0	21	0	0	8	0	0	0	11	0	0	15	0	0	0	0	14	0	5	0	0	0	0	0	0	0	14	0	0	0	0	0	0	0	0	0	0	0
bd98d46878955b67b156da9257687988	0	0	0	0	0	0	0	4	0	0	0	0	0	0	0	0	0	0	0	0	0	0	0	0	0	0	0	0	0	0	0	0	0	0	0	0	0	0	0	0	0	0	0	0	0	0	0	0	0
cb679db8c295e3be68150655232a8e0d	0	0	0	0	0	0	0	0	0	0	0	0	0	0	0	0	0	0	0	0	0	0	0	0	0	0	0	0	0	0	0	0	0	0	0	0	0	0	0	0	0	0	0	3	0	0	0	0	0
9c4d082997c87a93b4de17ecc6da7938	0	0	0	0	0	0	0	0	0	0	0	0	0	0	0	0	0	0	0	0	0	0	0	0	0	0	0	0	0	0	0	0	0	0	0	0	0	0	0	0	0	0	0	0	0	0	0	0	0
224aacad4377d506a4caa8caf38af010	0	3	0	0	0	0	0	0	6	0	0	0	0	0	0	0	0	0	0	0	0	0	0	0	0	0	1	0	0	0	0	0	2	0	0	0	0	0	0	0	0	0	0	0	0	0	0	0	0
2bce9c620fedd475d20360e8e396dccb	0	0	0	0	0	0	0	0	0	0	0	0	0	0	0	0	0	0	0	0	0	0	0	0	0	0	0	0	0	0	0	0	0	0	0	0	0	0	0	0	0	0	0	0	0	0	0	0	0
600da95da67d08840035e541408c91da	0	0	0	0	0	0	0	0	0	0	0	0	0	0	0	0	0	0	0	0	0	0	0	0	0	0	0	0	0	0	0	0	0	0	0	0	0	0	0	0	0	0	0	0	0	0	0	0	0
e3698bce859afe74ffb0b9eae9b7160c	3	0	0	0	0	0	0	0	0	0	0	0	0	15	11	0	0	0	0	0	0	1	0	0	0	0	0	0	0	0	0	0	0	0	0	0	0	0	0	0	0	0	0	0	0	8	0	0	0
3b6fec0347d496d8df52b94b623cf5c7	0	0	0	0	0	0	0	0	3	0	0	2	0	0	0	0	0	0	0	0	0	0	0	0	0	0	0	0	0	0	0	0	0	0	0	0	0	0	0	0	0	0	0	0	0	0	0	0	0
9122b21552e0f92f52c6122d5b1981cf	0	0	0	0	0	0	0	0	0	0	0	0	0	0	0	0	0	0	0	0	0	0	0	0	0	0	0	0	0	0	0	0	0	0	0	0	0	0	0	0	0	0	0	0	0	0	0	0	0
101688f2e4cc8dbb7708b1aafd532d23	0	0	0	0	0	0	0	0	0	0	0	9	0	0	19	0	18	0	0	0	0	0	0	0	0	3	0	0	0	0	0	9	0	10	0	0	0	0	0	0	0	0	0	0	0	0	0	0	0
a1ac98bfa835e52400bf2a54cda0b75a	0	0	0	0	0	0	0	0	0	0	0	0	0	0	0	0	21	0	0	0	0	0	0	0	0	0	0	0	0	0	0	0	0	0	0	0	0	0	0	0	0	23	0	0	0	0	0	0	0
775628825244a4443f53ab6c55e99b14	0	0	0	0	0	0	0	0	0	0	0	0	0	0	0	0	0	0	0	0	0	0	0	0	0	0	0	0	0	0	0	0	0	0	0	0	0	0	0	0	0	0	0	0	0	0	0	0	0
db84ae23e70deb973d3c8ef1b0cc7b61	0	0	0	0	0	0	0	0	0	5	0	0	0	0	0	0	0	0	0	0	0	0	0	0	0	0	0	0	0	0	0	0	0	0	0	0	0	0	0	0	0	0	0	0	0	0	0	0	0
9e16ba9e88f4d09c9f7cff64c6e629fd	0	0	0	0	0	0	0	0	0	0	0	0	0	0	0	0	0	0	0	0	0	0	0	0	0	0	0	0	0	0	0	0	0	0	0	0	0	0	0	0	0	0	0	0	0	0	0	0	0
a1befb8972d997e6761a52c49f68eeb4	0	0	0	0	0	0	0	0	0	0	0	0	0	0	0	0	0	0	0	0	0	0	0	0	0	0	0	0	0	0	0	0	0	1	0	0	0	0	0	0	0	0	0	0	0	0	0	0	0
17496b1fec0076bbb49318888a33d854	0	0	0	0	0	0	0	0	0	0	0	0	0	0	0	0	0	0	0	0	0	0	0	0	0	0	0	0	0	0	0	0	0	0	0	0	0	0	0	0	0	0	0	0	0	0	0	0	0
d180b78f511ccb0f26453bf6a1d92f7f	0	0	27	0	0	0	0	0	0	0	0	0	101	0	0	0	0	0	0	0	0	13	0	0	0	10	0	0	0	0	0	0	0	0	0	0	0	0	0	0	0	0	0	0	0	0	0	31	0
84b9516377e7101ecd906f2305235689	0	0	0	0	0	0	0	0	0	0	0	0	0	0	0	0	0	0	0	5	0	0	0	0	0	0	0	0	0	0	0	0	0	0	0	0	0	0	0	0	0	0	0	0	0	0	0	0	0
615c846c326876a98a927763bbaf0a7a	0	0	0	0	0	0	0	0	0	0	0	0	0	0	0	0	0	0	0	0	0	0	0	0	0	0	0	0	0	0	0	0	0	0	0	0	0	0	0	0	0	0	0	0	0	0	0	0	0
8698a772dc5459f955fb932e463500ec	0	0	0	0	0	0	0	0	0	0	0	0	0	0	0	0	0	0	0	0	0	0	0	0	0	0	0	0	0	0	0	0	0	0	0	0	0	0	0	0	0	0	0	0	0	0	0	0	0
f931ea55c516a574e65bf2cfe520c341	0	0	64	0	0	0	0	0	0	0	0	20	0	0	0	0	0	0	26	0	805	0	562	0	0	16	0	0	323	21	0	0	0	0	89	0	0	0	0	0	0	0	0	0	0	0	0	0	0
c18b45d7dff233d88498de790b0130b2	0	0	0	0	0	0	0	0	0	0	0	0	0	0	0	0	0	0	0	0	0	0	0	0	0	0	0	0	0	0	0	0	0	0	0	0	0	0	0	0	0	0	0	0	0	0	0	0	0
1ccd2dc0f3f810359666e9d25b1d2227	0	0	0	0	0	0	1	0	0	0	0	0	0	0	0	0	0	0	0	0	0	0	0	0	0	0	0	0	0	0	0	0	0	0	0	0	0	0	0	0	0	0	0	0	0	0	0	0	0
39fbc281ea295d54202d7c6d9087fd74	0	0	0	0	0	0	0	0	0	0	0	0	0	0	0	0	0	0	0	0	0	0	0	0	0	0	0	0	0	0	10	0	0	0	0	0	0	0	0	0	0	0	0	0	0	0	0	0	0
d7f2927b54b4aa751b086ee5d9d54b69	0	0	0	0	0	0	0	0	0	0	0	0	0	0	0	0	0	0	0	0	0	0	0	0	0	0	0	0	0	0	0	0	0	0	0	0	0	0	0	0	0	0	0	0	0	0	0	0	0
bb2d4e8e63f75c783533682fdd314702	0	0	0	0	0	0	0	0	0	2	0	0	0	0	0	0	0	0	0	0	0	0	0	0	0	0	0	0	0	0	0	0	2	0	0	0	0	0	0	0	0	0	0	0	0	0	0	0	0
486a13b04b230ec743a8c0afb99b732f	0	0	0	0	0	0	0	0	0	0	0	0	0	0	0	0	0	0	0	0	0	0	0	0	0	0	0	0	0	0	0	0	0	0	0	0	0	0	0	0	0	0	0	0	0	0	0	0	0
a4edafd7747ba229f8a83e75ea249dd3	0	0	0	0	0	0	0	0	0	0	0	0	0	0	0	0	0	0	0	0	0	0	0	0	0	0	0	0	0	0	0	0	0	0	0	0	0	0	0	0	0	0	0	0	0	0	0	0	0
a0b84d1e743c5c63fa472ebb0e5f920e	0	0	0	0	0	0	0	0	0	0	0	0	0	0	0	0	0	0	0	0	0	0	0	0	0	0	0	0	0	0	0	0	0	0	0	0	0	0	0	0	0	0	0	1	0	0	0	0	0
e521e68b96871a5949ba9b870177ccba	0	0	0	0	0	0	0	0	8	0	0	0	0	0	0	0	0	0	0	0	0	0	0	0	0	0	0	0	0	0	0	0	0	0	0	0	0	0	0	0	0	0	0	0	0	0	0	0	0
b539c60a736a8c04c2fb17b4040cf06d	0	0	0	0	0	0	9	0	0	0	0	0	0	0	0	0	0	9	0	0	0	0	0	0	0	0	0	0	0	0	0	0	0	0	0	0	0	0	0	0	0	0	0	0	0	0	0	0	0
e16373597aced35c0b914f9d63c8ab0f	0	0	0	0	0	0	0	0	0	0	0	0	0	0	0	0	0	0	0	0	0	0	0	0	0	0	0	0	0	0	0	0	0	0	0	0	0	0	0	0	0	0	0	0	0	4	0	0	0
f5ebf0d1f4d8fde52840826b4fa775b9	0	0	13	0	0	10	0	0	0	19	8	0	0	0	0	0	0	0	0	0	0	0	0	0	0	14	8	0	0	0	0	0	0	0	0	0	0	0	0	0	0	0	0	0	0	0	0	0	0
bb32d53acf50af1fbb9a78cb75356997	0	0	0	0	0	130	0	0	0	0	0	27	0	0	0	0	0	0	0	0	0	0	0	0	0	234	0	0	0	80	54	0	0	0	0	0	0	0	0	0	0	0	0	0	0	0	0	0	0
dc5349e46f8f23cb6b1fad2a4143812a	0	0	0	0	0	11	0	0	0	0	0	0	0	0	0	0	0	5	0	0	0	0	0	0	0	0	0	0	0	0	0	0	0	0	0	0	0	0	0	0	0	0	0	0	0	0	0	0	0
3396a21246ea1d08114a51a9177dc263	0	0	0	0	0	0	0	0	0	0	0	0	0	0	0	0	0	0	0	0	0	0	0	0	0	0	0	0	0	0	0	0	0	0	0	0	0	0	0	0	0	0	0	0	0	0	7	0	0
599ab4fd69be6821a4054a86c5c746e7	0	0	0	0	0	0	0	0	0	0	0	0	0	0	0	0	0	0	0	0	0	0	15	0	0	0	0	0	0	0	0	0	0	0	0	0	0	0	0	0	0	0	0	0	0	0	0	0	0
1fda3566e0f610d3c958e8c57c241083	0	0	0	0	0	0	0	0	0	4	0	0	0	0	0	0	0	0	0	0	0	0	0	0	0	0	0	0	0	0	0	0	0	0	0	0	0	0	0	0	0	0	0	0	0	0	0	0	0
56ffa7b72dd061770c376d1362e472d6	0	0	0	0	0	0	0	0	0	0	0	0	0	0	0	0	0	0	0	0	0	0	0	0	0	0	0	0	0	0	0	0	0	1	0	0	0	0	0	0	0	0	0	0	0	0	0	0	0
4ef44c163f4243e4ce083d7168820f49	0	0	0	0	0	0	0	0	0	0	0	0	0	0	0	0	0	0	0	0	0	0	0	0	0	0	0	0	0	0	0	0	0	0	0	0	0	0	0	0	0	0	0	0	0	0	0	7	0
75beb3f89998b8f765e06ed125eaaeb7	0	0	0	0	0	0	0	0	0	0	0	0	0	0	0	0	0	0	0	0	0	0	0	0	0	0	0	0	0	0	0	0	0	0	0	0	0	0	0	0	0	0	0	0	0	0	0	10	0
18357498ef166e9a715e6ed49cd615d3	0	0	0	0	0	0	0	0	0	0	0	0	0	0	0	0	0	0	0	21	0	0	0	0	0	0	0	0	0	0	0	0	0	0	0	0	0	0	0	0	0	0	0	0	0	0	0	0	0
c1a4c9ffff806c9ca2822a7bb5f244d2	0	0	0	0	0	0	0	0	0	0	0	0	0	0	0	0	0	0	0	0	0	5	0	0	0	0	0	0	0	27	0	0	0	0	0	0	0	14	0	0	0	0	0	0	0	0	0	17	0
db3bd7048388e34fe889498a45124604	0	0	0	0	0	0	0	0	0	0	0	0	0	0	0	0	0	0	0	0	0	0	0	0	8	0	0	0	0	0	0	0	0	0	0	0	0	0	0	0	0	0	0	0	0	0	0	0	0
c973e687a7befb9ba59a4245c59fe1ef	0	0	0	0	0	0	0	0	0	0	0	0	0	0	0	0	0	0	0	0	0	0	0	0	0	0	0	0	0	0	0	0	0	0	0	0	0	0	0	0	0	0	0	0	0	0	0	0	0
627444ac678eb9872d33dcb9ea242b29	1	0	0	0	0	0	0	0	0	0	0	0	0	0	0	0	0	0	0	0	0	0	0	0	0	0	3	0	0	0	0	3	0	0	0	0	0	0	0	11	0	0	0	0	0	0	10	0	0
f3e23517a01b3f037f6e254e6bf97141	0	0	0	0	0	0	0	0	0	0	0	0	0	0	0	0	0	0	0	0	0	0	0	0	0	0	0	0	0	0	0	0	0	0	0	0	0	0	0	0	0	0	0	0	0	0	0	0	0
e786cfbcca77dfe871784ae1b0bc67d2	0	0	0	0	0	0	0	0	0	0	0	0	0	0	0	0	0	0	0	0	0	0	0	0	0	8	0	0	0	0	0	0	0	0	0	0	0	0	0	0	0	0	0	0	0	0	0	0	0
be6304b78c2070babebcd3e6025eb139	0	0	0	0	0	0	16	0	8	0	0	0	0	0	0	0	0	0	0	0	0	0	0	0	0	0	0	0	0	0	0	0	0	0	0	0	0	0	0	0	0	0	0	0	0	0	0	0	0
61fa9547e0f3e0317c3753a8970a780b	0	0	0	0	0	0	0	0	0	0	0	0	0	0	0	0	0	0	0	0	0	0	0	0	0	0	0	0	0	0	0	0	0	0	0	0	0	0	0	0	0	0	0	0	0	0	0	0	0
c74de61abb9386872c00826b9db67e50	0	0	0	0	0	0	0	0	0	0	0	0	0	0	0	0	0	0	0	0	0	0	0	0	0	0	0	0	0	0	0	0	0	0	0	0	0	0	0	0	0	0	0	0	0	0	0	0	0
d4ba7c8b4d556e6a3390440c8620bd7e	0	0	42	0	0	0	182	0	0	0	0	0	10	0	0	0	0	0	0	0	0	83	49	0	0	0	0	0	0	0	0	0	0	0	0	0	22	110	0	0	0	0	0	10	0	0	142	0	0
f58ef41c93e5d91cac66fb07924909fc	0	0	0	0	0	0	0	0	0	0	0	0	0	0	0	0	0	0	0	0	0	0	0	0	0	0	0	0	0	0	0	0	0	0	0	0	0	0	0	0	0	0	0	0	0	0	0	0	0
72fc9c4347fe303b952cc174721bc642	0	0	0	0	0	0	0	0	0	0	0	0	0	0	0	0	0	0	0	0	0	0	0	0	0	11	0	0	0	0	0	0	0	14	0	0	0	0	0	0	0	0	0	0	0	0	0	0	0
0541137497373526e675ed96f8d1138d	0	0	6	0	0	0	0	0	0	0	17	0	0	0	0	0	0	0	0	7	0	0	0	0	0	0	7	15	0	11	0	2	1	0	74	0	7	0	0	0	0	3	0	0	0	0	0	0	0
3d31c631e5181810b6486dc8e496f296	8	0	0	4	0	0	0	0	0	0	0	0	0	0	0	0	0	0	5	0	0	0	0	0	0	3	0	0	0	0	0	0	0	6	0	0	0	0	0	0	0	0	0	0	0	0	0	0	0
a07b31bbe0e636050c227262400d0c1f	0	0	0	0	0	0	0	0	0	0	0	0	0	0	0	0	0	0	0	0	0	0	0	0	0	0	0	0	0	0	0	0	0	0	0	0	0	0	0	0	0	0	0	0	0	0	0	0	0
4ac050a78ad55c731b73644816f011c7	6	10	0	0	0	0	0	0	2	0	0	0	0	0	0	0	0	0	0	0	0	0	0	0	0	0	0	0	0	3	0	0	0	0	0	0	0	0	0	0	0	0	0	0	2	0	0	0	0
24d41c4841d1af41ec23e7873d4c15d3	0	0	0	0	0	0	0	0	0	0	0	0	0	0	0	0	0	0	0	0	0	0	0	0	0	0	0	0	0	0	0	0	0	0	0	0	0	0	0	0	0	0	0	0	0	0	0	0	0
ba0b43bf21af503999e5491e345f776b	0	0	0	0	0	0	0	0	0	0	0	0	0	0	0	0	0	0	0	0	0	0	0	0	0	0	0	0	0	0	0	0	0	0	0	0	0	0	0	0	0	0	0	0	0	0	0	0	0
e807f07ef171f7a7b48d78f802b8d088	0	0	0	0	0	0	0	0	0	0	0	0	0	0	0	0	0	0	0	5	0	0	0	0	0	0	0	0	0	0	0	0	0	0	0	0	0	0	0	0	0	0	0	0	0	0	0	0	0
bcb86226c337f1520e11ba817f6b5f9d	0	0	0	0	0	0	0	0	0	0	0	0	0	0	0	0	0	0	0	0	0	0	0	0	0	0	0	0	0	0	0	0	0	0	0	0	0	0	0	0	0	0	0	0	0	0	3	0	0
cb07e964041deb6ee47148ffe0c02603	0	0	0	0	0	0	0	0	0	0	0	0	0	0	0	0	0	0	0	0	0	0	0	0	0	0	0	0	0	0	0	0	0	0	0	0	2	0	0	0	0	0	0	0	0	0	0	0	0
bb29ac9a10f2cd7b50a6e5147796eb14	0	0	0	0	0	0	0	0	0	0	0	0	0	0	0	0	0	0	0	0	0	0	0	0	0	0	0	0	0	0	0	0	0	0	0	0	0	0	0	0	0	0	0	0	0	0	0	0	0
3e85e37c0d817728e04bd1aeecb12453	0	0	0	0	0	0	0	0	0	0	0	0	0	0	0	0	0	0	0	0	0	0	0	0	0	0	0	0	0	0	0	0	0	0	0	0	0	0	0	0	0	0	0	0	0	0	0	0	0
74f904edd32001e58dc9c5542bc8f0bd	259	0	29	0	0	0	0	0	0	0	0	0	29	0	8	0	0	0	0	0	50	8	45	0	0	0	0	3	0	0	34	0	0	0	0	99	0	0	0	0	228	35	0	0	0	0	0	13	0
8e02bb87572bca4aa6ae109e1362c36b	1	0	0	0	0	0	0	0	0	0	0	0	0	0	0	0	0	7	0	0	0	0	0	0	0	0	0	0	0	0	0	0	0	0	5	0	0	0	0	0	0	0	0	0	0	0	0	0	0
3355b4310e8d21ed807bb9dd1ed57c43	0	0	0	0	0	0	0	0	0	0	0	0	0	0	0	0	0	0	0	0	0	0	0	0	0	0	0	0	0	0	0	0	0	0	0	0	0	0	0	0	0	0	0	0	0	0	0	0	0
6a27d8e184113cc29f73b08f80170aaa	0	0	0	0	0	0	0	0	0	0	0	2	31	0	0	0	0	0	0	0	0	0	0	0	0	0	0	0	0	1	0	0	0	0	0	0	0	0	0	0	0	0	0	0	0	5	0	0	0
d7f6e4490a05e5cd6bb3605e7846d207	17	0	0	0	0	0	0	0	0	0	0	0	11	26	0	0	0	0	0	29	57	5	0	43	0	0	21	49	14	0	0	29	0	8	0	0	22	0	38	0	0	27	0	32	0	56	0	0	0
24b0a6d5f4af85c2854a51fcb4919f7b	0	0	0	0	0	0	5	0	0	0	0	0	0	0	0	0	0	3	0	0	0	0	0	0	0	0	0	0	0	0	3	0	0	0	0	0	0	0	0	3	0	0	0	0	0	0	0	0	0
5785b6fb421640ea6cbc890843d74042	0	0	0	0	0	0	0	0	0	0	0	0	0	0	0	0	0	0	0	0	0	0	0	0	0	0	0	0	0	0	0	0	0	0	0	0	6	0	0	0	0	0	0	0	0	0	0	0	0
ae0190e059f277b9c6297dbcd6518d64	0	0	0	0	0	0	0	0	0	0	0	0	0	0	0	0	0	0	0	0	0	0	0	0	0	0	0	0	0	0	0	0	0	0	0	0	0	0	0	0	0	0	0	0	0	0	0	0	0
a72033501693511fbb8d9a7fe9858871	0	0	0	0	0	7	0	0	0	0	0	4	0	0	0	0	0	0	0	0	0	0	0	0	0	0	0	0	0	0	0	0	24	0	0	0	0	0	0	0	0	0	0	0	0	0	0	0	0
f9ba49e3b974ec8646285be113e40328	0	0	0	0	0	0	0	0	0	0	0	0	0	23	0	0	0	0	0	0	0	0	0	0	0	0	0	0	0	0	0	0	0	0	0	0	0	0	0	0	0	0	0	0	0	14	0	0	0
e5c67a3dffcb48a91a27feed39929877	0	0	0	0	0	0	17	0	0	0	0	0	0	0	0	0	0	0	0	0	0	0	0	0	0	0	0	0	0	0	0	0	0	0	0	0	0	0	0	0	0	0	0	0	0	0	8	0	0
1bd15561d2466ba2f1a52fe07d7c34aa	0	0	0	0	0	0	0	0	0	0	0	0	0	0	0	0	0	0	0	0	0	0	0	0	0	0	0	0	0	0	0	0	0	0	0	0	0	0	0	0	0	0	0	0	0	0	0	0	0
cd1cfbd836fdb5f3b08b4b7ec6edd2b2	0	0	0	0	0	0	0	0	0	0	0	0	0	0	0	0	0	0	0	0	0	0	0	0	0	16	0	0	0	0	0	0	0	0	0	0	0	0	0	0	0	0	0	0	0	0	0	0	0
9c782dc640de8ecf83bef9fa1bf63ad0	0	0	0	0	0	0	0	0	0	0	0	0	0	0	0	0	0	0	0	0	0	0	0	0	0	0	0	0	0	0	0	0	0	0	0	0	0	0	0	0	0	0	0	0	0	0	0	0	0
76860b9273f73562df55097aaf851901	0	0	0	0	0	0	0	0	0	0	0	0	0	0	0	0	0	0	0	0	0	0	0	0	0	0	0	0	0	0	0	0	0	0	0	0	0	0	0	0	0	0	0	0	0	0	0	0	0
b517900796e1aaa57bdeda1ec3c765c8	204	187	0	0	106	0	272	61	259	56	39	0	222	0	0	0	0	0	0	0	0	18	0	0	0	0	281	9	114	10	20	602	3	16	0	0	111	0	0	51	0	0	51	0	0	382	0	0	0
3b4de8633dbd23ba30aa2334a6239523	0	0	0	0	0	0	0	0	0	0	0	0	0	0	0	0	0	0	0	0	0	0	0	0	0	0	2	0	0	0	0	0	0	0	0	0	0	0	0	0	0	0	0	0	0	0	0	0	0
2262f6824bafa053b4e1554a7930bf28	0	0	0	0	0	0	0	0	0	0	0	0	0	0	0	0	0	0	0	0	0	0	0	0	0	0	0	0	0	0	0	0	0	0	0	0	0	0	0	0	0	0	0	0	0	0	0	0	0
e62ae4c43593b8ef9dd490e20b43925c	0	0	0	14	0	0	0	0	0	0	0	0	0	0	0	0	0	0	0	0	0	0	0	0	0	0	0	0	0	0	0	0	0	0	0	0	0	0	0	11	0	0	0	0	0	0	0	0	0
6fd46001d1bef7bd51090a730c0000d9	0	0	7	0	0	0	0	0	0	0	0	0	0	0	0	0	0	0	0	0	0	0	0	0	0	0	0	0	0	0	0	0	0	0	12	10	0	0	0	0	0	16	0	0	0	0	0	0	0
a3d9b60c156fe3c412416660c1f4aace	0	0	0	0	0	0	0	0	0	0	15	0	0	0	0	0	0	0	0	0	0	0	0	0	0	0	0	0	0	0	0	0	0	0	22	0	0	0	0	0	0	5	0	0	0	0	0	0	0
6d345e18ff2aa770b401f82abecf3126	0	0	0	0	0	0	0	0	0	0	0	0	0	0	0	0	0	0	0	0	0	0	0	0	0	0	0	0	0	0	0	0	0	4	0	0	0	0	0	0	0	0	0	0	0	0	0	0	0
32d0b229848093d86e4559e6d03a0690	0	0	0	0	0	0	0	0	6	0	0	0	0	0	0	0	0	0	0	0	0	0	0	0	0	0	0	0	0	0	0	0	0	0	5	0	0	0	0	0	0	0	0	0	0	0	0	0	0
6bf37dacae92dd6ce14b5a309718abbb	0	0	0	0	0	0	0	0	0	0	0	0	0	0	0	0	0	0	0	0	0	0	0	0	0	96	0	104	0	0	0	0	224	0	0	0	0	0	0	0	0	0	0	0	0	0	0	0	0
2ff7b260a429954805205aba82aafc07	0	0	0	0	0	0	0	0	0	0	0	0	0	0	0	0	0	0	0	0	0	0	0	0	0	0	0	0	0	0	0	0	0	0	49	0	8	0	0	0	0	0	0	0	0	0	0	0	0
9edf79cad77b9af9fbafe048315eef2d	0	0	0	0	27	0	0	0	0	20	0	0	27	0	0	0	0	0	0	0	0	0	0	0	0	0	0	8	0	13	0	0	0	0	0	13	0	0	0	0	0	0	16	41	12	13	0	0	0
bcfdee2314bb49c9a808204692132db6	0	0	0	0	0	0	0	0	0	0	0	0	0	0	0	0	0	0	0	0	0	0	0	0	0	0	0	0	0	0	0	0	0	0	0	0	0	0	0	0	0	0	0	0	0	0	0	0	0
a0ad5986a415170dfb9c19188116285a	0	0	0	0	0	0	0	0	0	0	0	0	0	0	0	0	0	0	0	0	0	0	0	0	0	0	0	0	0	0	0	0	0	0	0	0	0	0	49	0	0	0	0	0	0	0	0	0	0
520b41e490e4e2806a8ccedb8b09c4c0	0	0	0	0	0	0	0	0	0	0	0	0	0	0	0	0	0	0	0	0	0	0	0	0	0	0	0	0	0	0	0	0	0	0	0	0	0	0	0	0	0	0	0	0	0	0	0	0	0
6019094b48ccfdca80315ba41a8c63ee	0	0	0	0	0	0	0	0	0	0	0	0	0	0	0	0	52	0	0	0	0	0	0	0	0	0	0	0	0	0	0	0	0	0	0	0	0	0	0	0	0	0	0	0	0	0	0	0	0
85c3c30b29b40f1868ab6296fdb24ed6	0	0	0	0	0	0	0	0	0	0	0	0	0	0	0	0	0	0	0	0	0	0	0	0	0	0	0	0	0	0	0	0	0	0	0	0	0	0	0	0	0	0	0	0	0	0	0	0	0
b3283ea23183fbe7693187c516358467	0	0	0	0	0	0	0	0	0	0	0	0	0	0	0	0	0	0	0	0	0	0	0	0	0	0	0	0	0	0	0	0	0	0	0	41	0	0	0	0	0	0	0	0	0	0	0	0	10
d930c97cf3f614da1a3c2d874c77f551	0	0	0	0	0	0	0	0	0	0	0	0	0	0	0	0	0	0	0	77	0	0	0	21	65	0	0	118	0	0	0	0	0	0	0	0	15	0	0	0	0	0	37	6	45	21	0	0	0
11583e4fcfae61feb335dd94d499a922	0	0	0	0	0	0	0	0	0	0	0	0	0	0	0	0	0	0	0	0	0	0	0	0	0	0	0	0	0	0	0	0	5	0	0	0	0	0	0	0	0	0	0	0	0	0	0	0	0
96286c2e7f8c2d82f7b2797f5132d4d7	0	0	0	0	0	0	0	0	0	0	0	1	0	0	0	0	0	0	0	2	0	0	0	0	0	0	0	0	0	4	0	0	0	0	0	0	0	0	0	0	0	0	0	0	0	0	0	0	0
922f80d9cbe44b13b3cdf6a96abb01a6	0	0	0	0	0	0	0	0	0	0	0	0	0	0	8	0	0	0	0	0	0	0	0	0	0	0	0	0	0	0	0	0	0	0	0	0	0	0	0	0	0	0	0	0	0	0	0	0	0
461785d17434f6db8b87ebeda69bc682	0	0	0	0	0	0	0	0	0	13	0	0	0	0	0	0	0	0	0	0	0	0	0	0	8	0	0	0	32	23	0	8	20	0	0	0	0	0	0	0	0	0	0	0	0	22	0	0	0
ac00bde4c464ef2d46f3e56622f4a683	0	0	0	0	0	0	0	0	0	0	0	0	0	0	0	0	0	0	0	0	0	0	0	0	0	0	0	0	0	0	0	0	0	1	0	0	0	0	0	0	0	0	0	0	0	0	17	0	0
85aa8fa74c3d8b566459b992b5d53f5e	0	0	0	0	0	0	0	0	0	1	0	0	0	0	0	0	0	7	0	0	0	0	0	2	0	0	0	0	0	0	5	9	0	6	0	0	0	0	9	0	0	0	0	17	0	0	0	0	0
b9de0840a4e805acb7641b0723881c52	0	0	0	0	0	0	0	0	0	0	0	0	0	0	0	0	0	0	0	0	0	0	0	0	0	0	0	0	0	0	0	0	0	0	0	0	0	0	0	0	0	0	0	0	0	0	0	5	0
cbe0cf6479977d4c437b79eb5506c0ca	0	0	0	0	0	0	0	0	0	0	0	0	0	0	0	0	0	0	0	0	0	0	0	0	0	0	0	0	0	0	0	0	0	0	0	0	0	0	0	0	0	0	0	0	0	0	0	0	0
1b5e3c2e48093ed1952b0ec545424a37	0	0	0	0	0	0	0	0	0	0	0	0	0	0	0	0	0	0	0	0	0	0	0	0	0	0	0	0	0	0	0	0	0	0	0	0	0	0	0	0	0	0	0	0	0	0	0	0	0
c8bea24579a6e5bb2f5ab58f2f2000d7	0	0	0	0	0	0	0	0	0	0	0	0	0	0	0	0	0	0	0	0	0	0	0	0	0	0	0	0	0	0	0	0	0	0	0	0	0	0	0	0	0	0	0	0	0	0	0	0	0
a4fd4927639ae35dc4ad48032d363973	0	0	0	0	0	0	0	0	0	0	0	0	0	0	0	0	0	0	0	0	0	0	0	0	0	0	0	0	0	0	0	0	0	0	0	0	0	0	0	0	0	0	0	0	0	0	0	0	0
537115a80d7f9c7da14750ee60861c53	0	0	0	0	0	0	0	0	0	0	0	0	0	0	0	0	0	0	0	0	0	0	0	0	0	0	0	0	0	0	0	0	0	0	0	0	0	0	0	0	0	0	0	0	0	0	0	0	0
470db0bd39a70689278fc3cfe743e6e1	0	0	0	0	0	0	0	3	0	0	0	0	0	11	0	0	0	0	0	0	0	0	0	0	0	0	0	0	0	0	0	0	0	13	7	0	0	0	0	0	0	0	0	0	0	0	0	0	0
374107d9e5dd99c278bbec84970c5be0	0	0	0	0	0	0	0	0	0	0	0	0	0	0	0	0	0	0	0	0	0	0	0	0	0	0	0	0	0	0	0	0	0	0	0	0	0	0	0	0	0	0	0	0	0	0	0	0	0
1eefc5d54b80097bbb6ef36314cd9878	0	0	0	0	0	0	0	0	0	0	0	0	0	0	0	0	0	0	0	0	0	0	0	0	19	0	0	0	0	0	0	0	0	0	0	0	0	0	0	0	0	0	0	0	0	0	0	0	0
c7f936c476839761ce2fe1e790b535b0	0	0	0	0	0	0	0	0	0	0	0	0	0	0	0	0	0	0	0	0	0	0	0	0	0	0	0	0	0	0	0	0	0	0	4	0	0	0	0	0	0	0	0	0	0	0	0	0	0
05eddf542fcb92a8043643ce692cc83b	0	0	0	0	0	0	0	0	0	0	0	0	0	0	0	0	0	0	0	0	0	0	0	0	0	0	0	0	0	0	0	0	0	22	0	0	0	0	0	0	0	0	0	0	0	0	0	0	0
2a3ee09f2fb8ada4501d93173a1ef2d2	0	0	0	0	0	0	0	0	0	0	0	0	0	0	0	0	0	0	0	0	0	0	0	0	0	0	0	0	78	0	0	0	0	0	0	0	0	0	20	0	0	0	0	0	0	0	0	0	0
7b305428cee0cc7711b1aae03172dfc9	9	0	0	0	0	0	0	0	4	0	10	0	0	0	0	0	0	0	0	0	9	0	0	0	0	0	0	0	0	8	0	0	0	0	0	0	0	0	0	0	0	24	0	0	0	0	0	0	0
4feb5fbfe6ddcd908e4283bbc64b0d8e	0	0	0	0	0	0	0	0	0	0	0	58	0	0	0	0	0	0	0	0	0	0	0	0	0	14	0	174	0	0	0	0	0	20	0	0	0	0	0	0	0	0	0	0	0	0	0	0	0
cca657261d1b9cc2c6224d2f05d7275e	0	0	0	0	0	0	0	0	0	0	0	0	0	0	0	0	0	0	0	0	0	0	0	0	0	0	0	0	0	0	0	0	0	0	0	0	0	0	0	0	0	0	0	0	0	0	0	0	4
fcf67469c27f66fa346281a60697ffb9	0	0	8	0	0	0	0	0	0	0	0	0	0	0	0	0	0	0	0	0	0	0	0	0	0	0	0	0	0	0	0	0	0	0	0	0	0	0	0	0	0	0	0	0	0	0	0	0	0
55f26090011a7a48cb8740de02bf726d	0	0	0	0	0	0	0	0	0	0	0	0	0	0	0	0	0	0	0	0	0	0	0	0	0	0	0	0	0	0	0	0	0	0	0	0	0	0	0	0	0	0	0	0	0	0	0	0	0
eb43bd16c1d05f06762e388f851480d5	0	9	0	0	0	34	0	0	0	0	0	7	13	0	0	56	0	0	0	0	24	0	0	17	10	9	0	0	0	0	0	0	0	0	0	0	0	0	0	0	0	0	0	0	0	0	58	0	23
406064548341a1c429a73f3b5ee85468	0	0	0	0	0	0	0	0	0	0	0	0	0	0	0	0	0	0	0	0	0	0	0	0	0	0	4	0	0	0	0	0	0	0	0	0	0	0	0	0	0	0	0	0	0	0	0	0	0
0d086eb2a919048e2b0c9bd11cb73258	0	0	0	0	0	0	16	0	0	0	55	2	0	14	0	10	0	12	17	0	0	0	0	0	0	0	0	0	0	2	0	0	0	0	0	6	0	0	0	0	0	0	0	0	0	0	0	0	2
d2062260d3298eb1811c157905af95e4	0	0	0	0	0	0	0	0	0	0	0	0	0	0	0	0	0	0	0	0	0	0	0	0	0	0	0	0	0	0	0	0	0	0	0	0	0	0	0	0	0	0	0	0	0	0	0	0	0
93c94d4ab93afade55757e3724e82cb2	0	0	9	0	245	7	0	0	0	0	0	0	0	5	0	0	0	0	198	0	0	4	206	0	0	0	0	0	3	96	0	9	0	0	6	0	0	0	136	0	0	0	0	0	0	0	0	0	0
b921d08b6b31404af6e271a9164d8f89	0	0	0	0	0	0	0	0	0	0	0	4	0	0	0	13	0	0	0	0	0	0	0	0	0	0	0	0	0	0	0	0	0	0	0	0	0	0	0	0	0	0	0	0	0	0	0	82	0
9bd0e4f89d3cd3ff5e6473fe68d738d1	0	0	0	0	0	0	0	0	0	3	0	10	0	0	0	0	0	0	0	0	0	0	0	0	0	0	0	0	0	0	0	0	0	0	0	0	0	0	0	0	0	0	0	0	0	0	0	0	0
977561edacba522481cf9c68e0d189c2	340	146	0	0	0	156	0	45	22	67	212	7	0	0	15	306	0	0	559	0	20	0	0	190	36	23	449	170	56	0	300	171	61	0	0	0	0	0	51	0	9	21	69	0	57	17	143	0	0
c3e0de647796e5f938f69cd5c7f7d307	0	0	0	0	0	0	0	0	0	0	0	0	0	0	0	0	0	0	0	0	0	0	0	0	0	0	0	0	0	0	0	0	0	0	0	0	0	0	0	0	0	0	0	0	0	0	0	173	32
85327524cf68ba1a9878eeac62e41ef4	0	0	0	0	0	0	0	0	0	0	0	0	0	0	0	0	0	0	2	0	0	0	0	0	0	0	0	0	0	0	0	0	0	0	0	0	0	0	0	0	0	0	0	0	0	0	0	0	0
1198eb4ad9cc258286dcb021f8c47f1b	0	0	0	0	0	0	0	0	0	0	0	0	0	0	0	0	0	0	0	0	0	0	0	0	0	0	0	0	0	0	0	0	0	0	0	0	0	0	0	0	0	0	0	0	0	0	0	0	0
64637f4d972a2c671c103b4d48f0445b	0	0	0	0	0	0	0	0	0	0	0	0	0	0	0	0	0	0	0	0	0	0	0	0	0	0	0	0	0	0	0	0	0	0	0	0	0	0	0	0	0	0	0	0	0	0	0	0	0
4c4354c8797fb899ead37736ba3080d4	0	0	0	0	0	0	0	0	0	0	0	0	0	0	0	0	0	3	0	0	0	0	0	0	0	0	0	0	0	0	0	0	0	0	0	0	0	0	0	0	0	0	0	0	0	0	0	0	0
fd6b430989bb96a98bb1c9cf50a7f4be	0	0	0	0	0	0	0	0	0	0	0	0	0	0	0	0	3	0	0	0	0	0	0	0	0	0	0	0	0	0	0	0	0	0	0	0	0	0	0	0	0	0	0	0	0	0	0	0	0
d6fc556c3c2005e4574f42848e0b73ed	0	0	0	0	0	0	0	0	0	0	4	0	0	0	0	0	0	0	0	0	0	0	0	0	0	0	0	0	0	0	0	0	2	0	0	0	0	0	0	0	0	0	0	0	0	0	0	0	0
28ae211680bd8b7e68878b85c9db37c6	0	0	0	0	0	0	0	0	0	0	0	0	0	0	0	0	0	0	0	0	0	0	0	0	0	0	0	0	0	0	0	0	0	0	0	0	0	0	0	0	0	0	0	0	0	0	0	0	0
f14d5ba2f698da5f24998485356dae42	0	0	0	0	25	0	0	0	0	0	0	0	0	0	0	0	0	0	0	0	0	0	0	21	0	0	0	0	0	0	0	0	0	0	0	0	14	20	15	0	0	0	0	51	0	0	0	0	0
5315f85ea99fabedcfd04012c1b34577	0	0	0	0	0	0	0	0	0	0	0	0	0	0	0	0	0	0	0	0	0	0	0	0	71	0	0	0	0	0	0	0	0	0	0	0	0	0	0	0	0	0	0	0	0	0	0	0	0
2880cdc827e1337266c723f5095af6ac	0	0	2	0	0	0	2	4	1	4	0	0	2	0	0	0	0	0	0	2	0	0	0	2	0	4	1	0	2	0	3	0	6	0	0	4	0	5	0	0	1	0	0	0	0	0	0	1	0
78d25d63d0ce58237a2626265d598d45	0	0	0	0	0	0	0	0	0	0	0	0	0	0	0	0	0	0	0	0	0	0	0	0	0	0	0	0	0	0	0	0	0	0	0	0	0	0	0	0	0	0	0	0	0	0	0	0	0
b4db4e533f608b7e95b5229860ae73cf	0	0	0	0	0	0	0	0	0	0	0	0	0	0	0	0	0	0	0	0	0	0	0	0	0	0	0	0	3	0	0	0	0	0	0	0	0	0	0	0	0	0	0	0	0	0	0	0	0
2bec5a88fa5204608605eefd9176a343	3	0	0	0	0	0	0	0	0	3	0	0	0	0	0	0	0	0	0	0	0	0	0	0	0	0	0	0	0	0	0	0	0	0	0	0	0	0	0	0	0	0	0	0	0	0	0	0	0
81d3ec818401ac7e103632da4f14c2be	0	0	0	0	0	0	0	0	0	0	0	0	0	0	0	0	0	0	0	0	0	0	0	0	0	0	0	0	0	0	0	0	0	0	0	0	0	0	0	0	0	0	0	0	0	0	0	0	0
ee5930acf1e70556b5793adbcc490185	0	0	0	0	0	0	0	0	0	0	0	0	0	0	0	0	0	0	0	0	0	0	0	0	0	0	0	0	6	0	0	0	0	0	0	0	0	0	0	0	0	0	0	0	0	0	0	0	0
ea20c8144b9c5a065ece9456eaeb5549	0	0	0	0	0	0	0	0	0	0	0	0	0	0	0	0	0	0	0	0	0	0	0	0	0	0	0	0	0	0	0	0	0	0	0	0	0	0	0	0	0	0	0	0	0	0	0	0	5
0c4d0d0827793e0fa57b717297dcc484	0	0	0	0	0	0	0	0	0	0	0	0	0	0	0	0	0	0	0	0	0	0	0	0	0	0	0	0	0	0	0	0	0	0	0	0	0	0	0	0	0	0	0	0	0	0	0	0	0
26850a04d66ca6e12995b5ad57eb85c5	0	0	0	0	0	0	0	0	0	1	0	0	0	0	0	0	0	0	0	0	0	0	0	0	0	0	0	0	0	0	3	0	0	0	0	0	0	0	0	0	0	0	0	0	0	0	0	0	0
7d690ff8f463e610aeb6e91ba45c3eff	0	0	0	0	0	0	0	0	0	0	0	0	0	0	0	0	0	0	0	0	0	0	0	0	0	0	0	0	0	0	0	0	0	0	0	0	0	0	0	0	0	12	0	0	0	0	0	0	0
90649d355036ac5e000bdcb2f4637f7e	10	60	62	76	0	38	37	94	14	27	0	107	51	254	130	0	0	345	27	38	74	0	42	12	0	96	16	130	30	13	53	0	142	120	0	67	0	45	38	20	0	22	42	0	0	0	18	70	39
9984e5a911fd034a376356125436fabd	0	0	0	0	0	0	0	0	0	0	0	0	0	0	0	0	0	0	0	0	0	0	0	0	0	0	0	0	0	0	0	0	0	3	0	0	0	0	0	0	0	0	0	0	0	0	0	0	0
c8afdd3a88b750cc5a4e9a2ccf3bda20	0	0	0	0	0	0	0	0	0	0	0	0	0	0	0	0	0	0	0	0	0	0	0	0	0	0	0	0	0	0	0	0	0	0	0	0	0	0	0	0	0	0	0	0	0	0	0	0	0
fd76fb935f55e2e1418a4d6153c5291b	0	0	0	0	0	0	0	0	0	0	0	0	0	0	0	0	0	0	0	0	0	0	0	0	0	0	0	0	0	0	0	0	0	0	0	0	0	0	0	0	0	0	0	0	0	0	0	0	0
0121b6a698a9fe0d2d95b82e5f6024c8	0	0	0	0	0	0	0	0	0	0	0	0	0	0	0	0	0	0	0	0	0	0	0	0	0	0	0	0	0	0	0	0	0	0	0	0	0	0	0	0	0	0	0	0	0	0	0	0	0
3653dbdc690f00ab14c5d515395cadf4	0	0	0	0	0	0	0	0	0	0	0	0	0	0	0	0	0	0	0	0	0	0	0	0	40	0	0	0	0	5	0	0	0	0	0	0	0	0	0	0	0	0	0	0	291	0	0	0	0
e388896ea0f89192ae0ddcca30db2d21	0	0	0	0	0	0	0	0	0	0	0	0	0	0	0	0	0	0	0	0	0	0	0	0	0	0	0	0	0	0	0	0	0	0	0	0	0	0	0	0	0	0	0	0	0	0	0	0	0
e3bdd615b4425764ed94026cfc6d9b46	0	0	0	0	0	0	0	0	0	0	0	0	0	0	0	0	0	0	0	0	0	0	0	0	0	0	0	0	0	0	0	0	0	0	0	0	0	0	0	0	0	0	0	0	0	0	0	0	0
b7d4fe53e717d23d6e0893339d94415b	0	0	0	0	0	0	0	0	0	0	0	0	0	0	0	0	0	0	0	0	0	0	0	0	0	0	0	0	0	0	0	2	0	0	0	0	0	0	0	0	0	0	0	0	0	0	0	0	0
97b69b2aefdf979f95c0b2f682afcf92	0	0	0	0	0	0	0	0	0	0	0	10	0	0	0	0	0	0	0	18	0	11	0	0	0	0	0	0	15	62	0	0	93	0	0	10	0	0	25	0	0	0	0	0	0	0	0	0	0
1922c6ea3fe874f8272ab0f4dcab6760	0	0	0	0	0	0	0	0	0	0	0	4	0	0	0	0	18	0	0	0	0	0	0	0	0	0	0	0	0	0	0	0	0	0	0	0	0	0	0	0	0	0	0	0	0	0	0	0	0
d11dc3859678ebb0103c5611dc404d37	0	18	0	0	0	0	0	0	0	0	0	0	0	0	0	0	0	0	0	0	0	0	0	0	0	0	0	0	0	0	0	0	0	0	0	0	0	0	0	0	0	0	0	0	0	0	0	0	0
7177b76f15a0b87fe932ce4085cc4106	35	0	13	0	0	0	0	0	0	0	0	9	0	0	0	0	0	0	0	0	0	0	0	0	0	0	0	17	0	0	0	14	2	0	0	25	0	25	0	0	0	0	0	16	0	0	0	0	0
de7fd1163154fd9cef7effc2bae82f1b	0	0	0	0	0	0	0	0	0	0	0	0	0	0	0	0	0	0	0	0	15	0	0	0	0	0	0	0	0	0	0	0	0	0	0	0	0	0	0	0	0	0	0	0	0	0	0	0	0
97446d7b813fad8def86be918881b218	4	0	0	0	0	0	0	0	4	0	0	0	0	0	0	0	0	0	0	0	0	0	0	0	0	0	0	0	0	0	0	0	0	0	0	3	0	0	0	0	0	0	0	0	0	0	0	0	0
98f2d19ba5638638a4c06ae468b42f6a	6	2	10	229	26	5	0	0	0	0	0	38	0	14	0	0	0	24	124	0	0	2	0	7	0	3	0	0	0	0	0	0	18	0	0	0	0	0	0	0	0	4	37	0	0	43	0	31	10
ab380e6fe9b9fb0529a2830fff3905c8	0	0	0	0	7	0	0	0	0	0	0	0	0	0	0	0	0	0	0	0	0	0	0	0	0	0	0	0	0	0	0	0	0	0	0	0	0	0	0	0	0	0	0	0	0	0	0	0	0
2634ba8c87a71e325327dc7837095d61	0	0	0	0	0	0	0	0	0	10	4	0	5	0	0	0	0	0	0	0	0	0	0	0	8	0	0	0	0	0	0	0	0	0	0	0	0	0	0	0	6	21	0	0	0	0	0	0	0
ad99ababef41ea095c3c999ee0724a68	0	0	0	0	0	158	0	0	0	0	0	0	0	87	50	1218	0	0	0	0	0	0	0	0	0	0	0	0	0	10	0	498	0	0	0	0	0	9	0	0	0	0	0	0	0	0	0	0	0
da62021712d5d20df1655e9e39841caa	0	0	0	0	0	0	0	0	2	1	0	0	0	0	0	0	0	0	5	0	0	0	0	0	0	1	0	0	0	0	0	0	0	0	0	0	0	0	0	0	0	0	0	4	6	0	0	0	0
524ed7972750a0424f702f6296946daa	0	0	0	0	0	0	0	0	0	0	0	0	0	0	0	0	0	0	0	0	0	0	0	0	0	0	0	0	0	0	10	0	0	0	0	0	0	0	0	0	0	0	0	0	0	0	0	0	0
a7285642c390a229fbbe618c9036065c	0	0	0	0	0	0	0	0	0	0	0	0	0	0	0	0	0	0	0	0	0	0	0	0	0	0	0	0	40	0	0	0	0	0	0	0	0	0	0	0	0	0	0	0	0	0	0	0	0
b252a28767ee35d2ef155de81d2f8d95	0	0	0	0	0	0	0	0	0	0	0	0	0	0	0	0	0	0	0	0	0	0	0	0	0	0	0	0	0	0	0	0	0	0	0	0	0	0	0	0	0	0	0	0	0	0	0	0	0
ffe5a69ce5ea3ecc0968a121ec77d319	0	0	0	0	0	0	0	0	0	0	2	0	0	0	0	0	0	0	0	0	0	0	0	0	0	0	0	0	0	0	0	0	0	0	0	0	0	0	0	0	0	0	0	0	0	0	0	0	0
15d28e61b050a207e819219554df9e11	0	0	0	0	0	0	0	0	0	0	0	0	0	0	0	0	0	0	0	0	0	0	0	0	0	0	0	0	0	0	0	0	0	0	8	0	0	0	0	0	0	0	0	0	0	0	0	0	0
ec70a7f5199d39902e97e11fcac77280	0	0	0	0	0	4	0	0	0	0	0	0	0	0	0	0	0	0	0	0	0	0	0	0	0	0	0	0	0	0	0	0	5	0	0	0	4	0	6	0	0	0	0	0	0	0	0	0	0
9b0beee87f75d2fee31e80d885b48c6c	0	0	0	0	0	0	0	0	0	0	0	0	0	0	0	0	0	0	0	0	0	0	0	0	0	0	0	0	0	0	0	0	0	1	0	0	0	0	0	0	0	0	0	0	0	0	0	0	0
87f412d5a25069d047afb12ed09ab98a	0	0	0	0	0	0	0	0	0	0	0	0	0	0	0	0	0	0	0	0	0	0	0	0	0	0	0	0	0	0	0	0	0	0	0	0	0	0	0	0	0	0	0	0	0	0	0	0	0
7b9a7a1bda35470fd9c6df08530614b2	0	0	7	0	0	0	0	0	0	0	0	0	0	0	0	0	0	0	0	0	0	43	0	6	0	0	0	0	0	0	0	0	0	0	0	0	0	0	0	0	0	0	0	0	0	0	0	0	0
01bcee01457e67dd012c142b04c88837	0	2	1	0	0	0	0	2	7	0	16	0	0	0	0	0	0	4	1	0	3	0	0	2	2	0	1	0	0	2	0	0	0	0	0	8	1	0	0	0	0	0	0	0	3	4	6	2	1
e886e239f0407b1a89e3e1d686bf3629	0	0	0	0	0	0	0	0	0	0	0	0	0	0	0	0	0	0	0	0	0	0	0	0	0	0	0	0	0	0	0	0	0	0	0	0	0	0	0	0	0	0	0	0	0	0	0	6	0
aca8c6694a165dd26da50a04f144af9f	0	0	0	0	0	0	0	0	0	0	0	0	0	0	0	0	0	0	0	0	0	0	0	0	0	0	0	0	0	0	0	0	0	0	0	0	0	0	0	0	0	0	0	0	0	0	0	0	0
86ea0860dfe67c2d8eaa4b80741fae86	0	0	0	0	0	0	0	0	0	0	0	16	0	0	0	0	0	0	0	0	0	0	0	0	0	0	0	0	0	0	0	0	0	0	0	0	0	0	0	0	0	0	0	0	0	0	0	0	0
33a4db4a9dc418dfa1d6c79a77e45479	0	0	0	0	0	0	0	0	0	0	0	0	0	0	0	0	0	0	0	0	0	0	0	0	0	0	0	0	0	0	0	0	0	10	0	0	0	0	0	0	0	0	0	0	0	0	0	0	0
06851bee9bc0fc5193f4cfdec1fe3e2f	0	0	0	0	0	0	0	0	0	0	0	0	0	0	0	0	0	0	0	0	0	0	0	0	0	0	0	0	0	0	0	0	0	0	0	0	0	0	0	0	0	0	0	0	0	0	0	0	0
d0523a9f544a7bd041bdff5f41e51895	0	0	0	0	0	0	0	0	0	0	0	0	0	0	0	0	0	0	0	0	0	0	0	0	0	0	0	0	0	0	0	0	0	0	0	0	0	0	0	0	0	0	0	0	0	0	0	0	0
b92f3708f4148b96c6dc2a40a4a092b7	0	0	0	0	9	49	8	0	0	20	17	15	0	12	42	0	12	0	24	6	0	0	24	0	0	3	0	10	8	17	0	0	0	30	0	0	5	4	6	10	0	0	18	0	0	7	12	10	2
99f9f1236a95264ac691805f63d602e1	0	0	0	0	0	0	0	0	0	57	0	0	0	0	0	0	0	0	0	0	0	541	0	0	38	0	0	0	0	0	0	0	0	0	0	0	0	244	0	0	0	0	0	0	0	0	0	0	0
7fe6d723ff18b9e5ee4a69d63bbf9c10	0	0	0	0	0	0	0	0	0	0	0	0	0	0	0	0	0	0	0	0	0	0	0	0	0	0	1	0	0	0	0	0	0	0	0	0	0	0	0	0	0	0	0	0	0	0	0	0	0
bf41336fbf3d8cb75877d371247457a9	0	0	0	0	0	0	0	0	0	0	0	0	0	0	0	0	0	0	0	0	0	0	0	0	0	0	0	0	0	0	0	0	0	0	0	0	0	0	0	0	0	0	0	0	0	0	0	0	0
adf2f0856f400e9920767e019e95b394	0	0	0	0	0	0	0	0	0	0	0	0	0	0	0	0	0	0	0	0	0	0	0	0	0	0	0	0	0	0	0	0	0	0	0	0	0	0	0	0	42	0	0	0	0	0	0	0	0
dd2f673b6a2cb83e37e0157156618ed0	0	0	0	0	0	0	0	0	0	0	0	0	0	0	0	0	0	0	0	0	0	0	0	0	0	0	0	0	0	0	0	0	0	0	5	0	0	0	0	0	0	0	0	0	0	0	0	0	0
cfae3b39fe4678df17bf1b09e8fbeab7	0	0	0	0	0	0	0	0	0	0	0	0	0	0	0	0	0	0	0	0	0	0	0	0	0	0	0	0	25	0	0	0	0	0	0	0	0	0	0	0	0	0	0	0	0	0	0	0	0
0ddd82f962602277375e3327a2c2324c	0	0	0	0	0	0	0	0	0	0	0	0	0	0	0	0	0	0	0	0	0	0	0	0	0	0	0	0	0	0	0	0	0	0	0	0	0	0	0	0	0	0	0	36	0	0	0	0	0
73a62bcdce5fef4e7eb5016c67073f23	0	0	0	0	0	0	0	0	0	0	0	0	0	0	0	0	0	0	0	0	0	0	0	0	0	0	0	0	0	0	0	0	0	0	0	0	0	0	0	0	0	0	0	0	0	0	0	0	0
0ef1d58fe8c812a234844f224fc829ee	0	0	0	0	0	0	0	0	0	0	0	0	0	0	0	0	0	0	0	0	0	0	0	4	0	0	0	0	0	0	0	0	0	0	0	0	0	0	0	0	0	0	0	0	0	0	0	0	0
17c22ff6ea7d0e398eb692efeccf0edc	0	0	0	0	0	0	0	0	0	0	0	0	0	0	0	0	0	0	0	0	0	0	0	0	0	0	1	0	0	0	0	0	0	0	0	0	0	0	0	0	0	0	0	0	0	0	0	0	0
3e2bb34eb93d050583841d06cef75c12	0	0	0	0	0	0	0	0	0	0	0	0	0	0	0	0	0	0	0	0	0	0	0	0	0	0	0	0	0	0	0	0	0	0	0	0	0	0	0	0	0	0	0	0	0	0	0	0	0
1ae031f103f3ec2c0b5b5d5b2b1dd136	0	0	0	0	0	0	0	0	0	0	0	0	0	0	0	0	0	0	0	0	0	0	0	0	0	0	0	0	0	0	0	0	0	0	0	0	0	0	0	0	0	0	0	0	0	0	0	0	0
7266707ee7888651b84dd87f6ff60b16	0	0	0	0	0	0	0	0	0	0	0	0	0	0	0	0	0	0	0	0	0	0	0	0	0	0	0	0	0	0	0	0	0	0	0	0	0	0	0	0	0	0	0	0	0	0	0	0	0
1d3ea4243a6ec6ed471874b02b3842c8	0	0	0	0	36	0	0	0	0	0	0	0	0	0	0	0	0	0	0	0	0	0	0	0	0	0	0	0	0	0	0	0	0	0	0	0	25	0	0	0	0	0	0	0	0	0	0	0	0
c83c3a30c044841666998278039a6d50	0	0	0	0	0	0	0	4	0	0	0	0	0	3	9	0	0	0	3	0	0	0	0	0	0	0	0	18	1	0	0	0	0	1	14	0	4	3	0	0	0	0	0	10	3	0	0	0	0
c18cdb536d6cab0d72e289c724ee4638	0	0	0	0	0	0	0	0	0	0	0	0	0	0	0	0	0	0	0	0	0	0	0	0	0	0	0	0	0	0	0	0	0	0	0	0	0	0	0	0	0	18	0	0	0	0	0	0	0
0b51b4d765f4788a325b46b0449d9f04	0	0	0	0	19	0	0	0	0	0	0	0	0	0	0	0	0	0	0	0	0	0	0	0	0	0	0	0	0	0	0	0	0	0	0	0	0	0	0	0	0	0	0	0	0	0	0	0	0
f30fbcd9253a87306a2ffc0a1e4ba8da	0	0	0	0	0	0	0	0	0	0	0	0	0	0	0	0	0	0	0	0	0	0	0	0	0	0	0	0	0	0	0	0	0	0	0	0	0	0	0	0	0	0	0	0	0	0	0	0	0
bae2dba54d3130e02005e5f9a442e821	0	0	0	0	0	0	0	0	0	0	0	0	0	0	0	0	0	0	0	0	0	0	0	0	0	0	0	0	0	0	0	0	0	0	0	0	0	0	0	0	0	0	0	0	0	0	0	0	0
c8a8642e7f84e0d61efeaef0dcf9e5bb	0	0	0	0	0	0	0	0	0	0	0	0	0	0	0	0	0	0	0	0	0	0	0	0	0	0	0	0	0	0	0	0	0	0	0	0	0	0	0	0	0	8	0	0	0	0	0	0	0
2ffdb5fb3ee91691abb7b389a20062fd	0	0	0	0	0	0	0	0	0	0	0	0	0	0	0	0	0	0	0	0	0	0	0	0	0	0	0	0	0	0	0	0	0	0	0	0	0	0	0	0	0	0	0	0	0	0	0	0	0
636177cd209e9bb84fb9fe45e1cdcfaf	0	0	0	0	0	0	0	0	0	0	0	0	0	0	0	0	0	0	0	0	0	0	0	0	0	0	0	0	0	0	0	0	0	0	0	0	0	0	0	0	0	0	0	0	0	0	0	0	0
1aa736e8a20f695e0f0410420391691a	0	0	0	0	0	0	0	0	0	0	0	0	0	0	0	0	0	0	0	0	12	0	0	2	0	0	0	0	0	0	0	0	0	2	0	0	0	0	0	0	0	2	0	0	0	0	0	0	0
fc987f70d5fd15baf173d67dfebd4049	0	0	0	0	0	0	0	0	0	0	0	0	0	0	0	0	0	0	0	0	0	0	0	0	23	0	0	0	0	0	0	0	0	0	0	0	0	0	0	0	0	0	0	0	0	0	0	0	0
671daa0fa73f08ab137952c1403b1524	0	0	0	0	0	0	0	0	9	0	0	0	0	0	0	0	0	0	0	0	0	0	0	0	0	0	0	0	0	0	7	0	0	0	0	0	0	0	0	0	0	0	0	0	0	0	0	0	0
887926bcc9001c14f12b4e532529782a	0	0	0	0	0	0	0	0	0	0	0	0	0	0	0	0	0	0	0	0	0	0	0	0	0	0	0	0	0	0	0	0	0	0	0	0	0	0	0	0	0	0	0	0	0	0	0	0	0
b41a2027506efd595c3775600da08d32	0	0	0	0	0	0	0	0	0	0	0	0	0	0	0	0	0	0	0	0	0	0	0	27	0	0	0	0	0	0	0	0	0	0	0	0	0	0	0	0	0	0	0	0	0	0	0	0	0
4a1e1ef9737ec4211ef7626991ef89ad	0	0	0	0	0	0	0	0	0	0	0	0	0	0	0	0	0	0	0	0	0	0	0	0	0	0	0	0	0	0	0	8	0	0	0	0	0	0	0	0	0	0	0	0	0	0	0	0	0
01ca3cb9c982412699e5a1220fef07c8	0	0	0	0	0	0	0	0	0	0	0	0	0	0	0	0	0	0	0	0	0	0	0	0	0	0	0	0	0	0	0	0	0	0	0	0	0	0	0	0	0	0	0	0	0	0	0	0	0
bd85103d4ee960d4dd4d95ad259d056e	0	0	0	0	0	0	0	0	0	0	0	0	0	0	0	0	0	0	0	0	0	0	0	0	0	0	0	0	0	0	0	0	0	0	0	0	0	0	0	0	0	0	15	0	0	0	0	0	0
e4ac513ea3690c28ae54f107708992bb	1	0	0	0	0	2	0	0	0	0	0	0	0	0	0	6	0	0	0	0	0	0	0	0	0	0	1	0	0	3	0	2	1	0	0	0	0	0	4	0	0	0	3	0	0	0	0	0	3
c18fcee7b93c9c3a1392ce8945c75794	0	0	0	0	0	0	0	0	0	0	0	0	5	0	0	0	0	0	0	0	0	0	0	0	4	2	0	0	0	0	0	0	0	0	0	0	0	0	0	0	0	0	0	0	0	0	0	0	0
062c2f89f8687346c651ceaa0d79f5f7	0	0	0	0	0	0	0	0	0	0	0	13	0	0	0	0	0	0	0	0	0	0	0	0	0	0	0	0	0	0	0	0	0	0	0	0	0	0	0	0	0	0	0	0	0	0	0	0	0
697edfa2ad392ec96d5eab4c8a438283	0	0	0	0	0	0	0	0	0	0	27	0	0	0	0	0	0	0	0	0	0	0	0	0	0	0	0	0	0	0	0	0	0	0	50	0	0	0	0	0	0	0	0	0	0	0	0	0	0
4c2a9a5c9b9a4ab4a56eb7b501138334	0	0	0	0	0	0	0	0	0	0	0	0	0	0	0	0	0	0	0	0	0	0	0	0	0	0	0	0	0	0	0	0	0	0	0	0	0	0	0	0	0	0	0	0	0	0	0	0	0
28bc5bd27d17d358fbda9767d9c57ca2	0	0	0	6	0	0	0	0	0	0	0	1	0	0	0	0	0	0	0	0	0	0	0	0	0	0	0	0	0	0	0	0	0	0	0	0	6	0	0	0	0	6	0	0	0	0	0	0	5
ad50369b41ddb68d68c0898f26ff0ad8	0	0	0	0	0	0	0	0	0	0	0	0	0	0	0	0	0	0	0	0	0	0	0	0	1	0	0	0	0	0	0	0	0	0	0	0	0	0	0	0	0	0	0	0	0	0	0	0	0
7947d6cd723f7e979c465adb40f03157	0	0	0	0	0	0	0	0	0	0	0	0	0	0	0	0	0	0	0	0	0	0	0	0	0	8	0	0	0	0	0	0	0	0	0	0	0	0	44	0	0	0	0	0	0	0	0	0	0
d80f2f2180cd7fd51a04f2109a4c84bb	0	0	0	0	0	0	0	0	0	0	0	0	0	0	0	0	0	0	0	0	0	0	0	0	0	0	0	0	0	0	0	9	0	0	0	0	0	0	0	0	0	0	0	0	0	0	0	0	0
8d975e0f2575bcde42ea991719609f43	0	0	0	0	0	0	0	0	0	0	0	0	0	0	0	0	0	0	0	0	0	0	0	0	0	0	0	0	0	0	0	0	0	0	0	0	0	0	0	0	0	0	0	0	0	0	0	0	0
a89dc6ab020621314ec7b98f9fee2193	0	0	0	0	0	0	0	0	0	0	0	0	0	0	0	0	0	0	0	0	0	0	0	0	0	0	0	0	0	0	0	0	0	0	0	0	0	0	0	0	0	0	0	0	0	0	0	0	0
18c845db474756f6bc532b2974bae282	0	0	0	0	0	0	0	0	0	0	0	0	0	0	0	0	0	0	0	0	0	0	0	0	0	0	0	0	0	0	0	0	3	0	0	0	0	0	0	0	0	0	0	0	0	0	0	0	0
a1de5f11cc8bf4c36b0e1391fd1ef6e6	0	0	0	0	0	0	0	0	0	0	0	0	0	0	0	0	0	0	0	0	0	0	0	0	0	0	0	0	0	0	0	0	0	0	0	0	0	0	0	0	0	0	0	0	0	0	0	0	0
062986b3d92245eed055f67a91a1f057	0	0	0	0	0	0	0	0	0	0	0	0	0	0	0	0	0	0	0	0	0	0	0	0	0	0	0	0	0	0	0	0	0	0	0	0	0	0	0	0	0	0	0	0	0	0	0	0	0
bd1ab1ebc8742c4ce0bbdacb88314e2d	222	149	98	57	185	210	399	335	49	249	182	20	43	212	145	141	101	99	80	263	143	528	48	351	92	42	128	81	190	628	74	85	81	51	30	155	174	137	78	147	31	173	132	193	516	360	80	68	72
e05c79009fd7877b24e3127bd49986a0	0	0	0	0	0	0	0	0	0	0	0	0	0	0	0	0	0	0	0	0	0	0	0	0	0	0	0	0	0	0	0	0	0	0	0	0	0	0	0	0	0	0	0	0	0	0	0	0	0
dbfd0720e43ec8f4fcd824019356f415	20	14	27	32	0	0	0	0	0	0	0	4	8	33	0	13	0	0	0	44	21	0	19	63	0	0	9	29	10	2	13	7	0	4	0	0	32	6	27	0	0	40	0	23	0	24	0	0	8
dc92ea8ebd4d07970743b1977bbd788e	0	0	0	3	0	0	11	0	0	0	0	0	0	0	10	0	0	0	12	0	0	0	0	1	0	0	0	0	0	0	0	0	0	0	0	0	0	0	0	0	0	0	0	0	0	0	0	0	0
2b05345834d82cf678c0f86adcaf1470	0	0	0	0	0	0	0	0	0	0	0	0	0	0	0	0	0	0	0	0	0	0	0	0	0	0	0	0	0	0	0	0	0	0	0	0	0	0	0	0	0	0	0	0	0	0	0	0	0
484e768d5743449fd9c17eceee7aa452	0	0	0	0	0	0	0	0	0	0	0	0	0	0	0	0	0	0	0	0	0	0	0	0	0	0	0	0	0	0	0	0	0	0	0	0	0	0	0	0	0	0	0	0	0	0	0	0	0
a982cda8e9ee4656fd6cbf88487d7891	0	0	0	0	0	0	0	0	0	0	0	0	0	0	0	0	0	0	0	0	0	0	0	0	0	0	0	0	0	0	0	0	0	0	0	0	0	0	0	0	0	0	0	0	0	0	0	0	0
67dbd8d279c99203adc51d7b5a93d91a	0	0	0	0	0	0	0	0	0	0	0	0	0	0	0	0	86	0	0	0	0	0	0	0	50	0	0	0	0	0	0	0	0	0	0	0	0	0	0	0	0	0	0	0	0	0	0	0	0
8030615c7817b0623d27bc32373903b7	0	0	0	0	0	0	0	0	0	0	0	0	0	0	0	0	0	0	0	0	0	0	0	0	0	0	0	0	0	0	0	0	0	0	0	0	0	0	0	0	0	12	0	0	0	0	0	0	0
83ad28070b7106cb6ebef788acd99697	0	0	0	0	0	0	0	0	0	0	0	0	0	0	0	0	0	0	0	0	0	0	0	0	0	0	0	0	0	0	0	0	0	0	0	0	0	0	0	0	0	0	0	0	0	0	0	0	0
2d25511f620db8ba4265d8b79375770f	0	0	0	0	0	0	0	0	15	0	0	0	0	0	0	0	0	0	0	0	0	0	0	0	0	0	0	0	0	0	0	0	0	0	0	0	0	0	0	0	0	0	0	0	0	0	0	0	0
90f5f9ed0cd54b0e19b68a33d1fc9e34	0	0	0	0	0	0	23	0	0	0	0	0	0	0	0	0	0	0	0	0	0	0	0	0	0	0	0	0	0	0	0	0	0	0	0	0	0	2	0	0	0	0	5	0	0	13	0	0	0
a5503439378cba8c7c9c7cd0916c7c4d	0	0	0	0	0	0	0	0	0	0	0	0	0	0	0	2	0	0	0	0	0	0	0	0	0	0	0	0	0	0	0	0	0	0	0	0	0	0	0	0	0	0	0	0	0	0	0	0	0
675fca7ce515a2cbc4fc020ee558d0c1	0	0	0	0	0	0	0	0	0	0	0	0	0	0	0	0	0	0	0	0	0	0	0	0	0	0	0	0	0	0	0	0	0	0	0	0	0	0	0	0	0	0	0	0	0	0	0	0	0
b25702524c82e028c2bb195536508fce	0	0	0	0	0	0	0	0	0	0	0	0	0	0	0	0	0	0	0	0	0	3	0	0	1	2	0	0	0	0	0	0	0	0	0	0	0	0	0	0	0	0	0	0	0	0	0	0	0
b5cb10688b8074ba14a2108b664f7757	0	0	0	0	0	0	0	0	0	0	0	0	0	0	0	0	0	0	0	0	0	0	0	0	0	0	0	0	0	0	0	0	0	0	0	0	0	0	0	0	0	0	0	0	0	0	0	0	0
52f0f13e3a32ff094d71184631de988a	0	0	0	0	0	0	0	0	0	0	0	0	0	0	2	0	0	0	0	0	0	0	0	0	0	0	0	0	0	0	0	0	0	0	0	0	0	0	0	0	0	0	0	0	0	0	0	0	0
33a6a10c8494294fe22e95910f640a2d	0	0	0	0	0	0	0	0	0	0	0	17	0	0	0	0	0	0	0	0	0	0	25	0	14	0	0	0	0	5	0	24	0	0	0	0	0	0	19	0	0	0	10	0	0	0	0	0	0
2a03771360501e1a4a27ce209ba97f48	0	0	57	0	0	0	0	387	0	0	60	0	0	0	0	0	0	0	0	1158	0	0	0	0	0	0	0	277	0	0	0	0	0	0	0	0	0	0	0	0	0	0	1376	0	0	0	0	28	0
f9edf50384b2fe204b3891bff86c6162	0	0	0	0	0	0	0	0	0	0	0	0	0	0	0	0	0	0	0	0	0	0	0	0	0	0	0	0	0	0	0	0	0	0	0	0	0	0	0	0	0	0	0	0	0	0	0	0	0
b08b1d8f8fda0049598cea0f01bc8229	0	0	0	0	0	0	0	0	0	0	0	0	0	0	0	0	0	0	0	0	0	0	0	0	0	0	0	0	0	0	0	0	0	0	0	0	0	0	0	0	0	0	0	0	0	0	0	0	0
12b9992b92d1e967820d3a6787c5ef46	0	0	0	0	0	0	0	0	0	0	0	0	0	0	0	0	0	0	0	0	0	0	0	0	0	0	0	0	0	0	0	0	0	0	0	0	0	0	0	0	0	0	0	4	0	0	0	0	0
675360feb22989e299f1ad2a1c49ed62	0	0	0	0	474	0	0	0	0	0	0	0	0	0	0	0	0	0	273	0	0	0	0	0	0	0	0	0	542	149	0	322	0	0	0	20	0	0	0	0	0	34	0	0	0	0	0	0	0
257d9270b556512f69f6ee086dc3441d	0	0	0	0	0	0	0	0	0	0	0	0	0	0	0	0	0	0	0	0	0	0	0	0	0	0	0	0	0	0	0	0	0	0	0	0	0	0	0	0	0	0	0	0	0	0	0	8	0
aaf3377f0d4e7f218df4d4ee97eb6bc2	0	0	0	0	0	0	0	0	0	0	0	0	0	0	0	0	0	0	0	0	0	0	0	0	0	0	0	0	0	0	0	0	0	0	0	0	0	0	0	0	0	0	0	0	0	0	0	0	0
82d9989e81e000eda9a8bbc286d459f4	0	0	0	0	0	0	0	0	0	0	0	0	0	0	0	0	0	0	0	0	0	0	0	0	0	0	0	0	0	0	0	0	0	0	0	0	0	0	0	0	0	0	0	0	0	0	0	0	0
bd3a53e05f11959dbc86de0efd3442e8	0	0	0	0	0	224	0	0	0	0	0	11	27	0	132	0	143	0	0	0	0	0	0	0	0	0	0	0	0	0	91	0	0	0	0	0	0	0	0	0	0	0	0	0	0	0	0	227	0
378803fc873c5c6f6a9e22d07d0fa228	0	0	0	0	0	0	0	7	0	0	0	3	0	0	0	0	0	0	0	0	0	0	0	0	0	0	0	0	0	4	0	0	0	86	3	0	0	5	0	0	0	0	0	5	0	0	0	0	0
26d35ad3adc1dcab9ac5bdd10b542e55	0	0	0	0	0	0	0	0	0	0	0	0	0	0	0	0	0	0	0	0	0	0	0	0	0	0	0	0	0	0	0	0	0	0	0	0	0	0	0	0	0	0	0	0	0	4	0	0	0
0bb02a9ff0fd958fa6e198ba67a42c72	0	0	0	0	0	0	0	0	0	0	0	0	0	0	0	0	0	0	0	0	0	0	0	0	0	0	0	0	0	0	0	0	0	0	0	0	0	0	0	0	0	0	0	0	0	0	0	0	35
57147860d5b9d1fb8ee0f06ee212c682	0	0	0	0	0	0	0	0	0	0	0	0	0	0	33	0	0	0	0	0	0	0	0	0	0	0	0	0	0	0	0	81	0	0	0	0	0	0	0	0	0	0	0	0	0	0	0	195	0
8552a6b4bc04b567f8c088043f3545d5	0	0	0	0	0	0	0	0	0	0	0	0	0	0	0	0	0	0	0	0	0	0	0	0	0	0	0	0	0	0	0	0	0	0	0	0	0	0	0	0	0	0	0	0	0	0	0	11	0
60794bc64d31f5346a7f2db064e9a021	0	0	0	0	0	0	0	3	0	0	0	0	0	0	11	0	0	0	0	0	5	0	10	0	0	0	0	0	14	0	0	0	0	0	0	16	0	0	0	0	5	0	0	0	0	9	0	0	0
a4a4173501ce5dc8b19c0d2f35e2a8a8	0	0	0	132	0	0	0	0	0	0	0	0	0	0	0	0	0	0	0	0	8	0	0	0	0	0	0	0	0	0	0	0	0	0	5	0	5	0	0	0	0	15	0	0	0	0	0	0	0
d598f747019792b944a7ee82808e2817	0	0	0	0	0	0	0	0	0	0	0	0	0	0	151	50	148	2	0	0	467	0	0	284	0	1	0	0	461	0	63	0	6	153	0	0	0	0	0	0	28	0	0	0	0	0	0	103	0
699014c019e6c6f98738987285b34e6c	0	0	0	0	0	0	0	0	0	0	0	0	0	0	0	0	0	0	0	0	0	0	0	0	0	0	0	0	0	0	0	0	0	0	0	0	0	0	0	0	0	0	0	0	0	0	0	0	0
4efca42963985004aaffe7087444cbe5	0	0	0	0	0	0	0	0	0	0	0	0	0	0	0	0	0	0	0	0	0	0	0	0	0	0	0	0	0	0	0	0	0	0	0	0	0	0	0	0	0	0	0	0	0	0	0	0	0
2c0a08212b1a0dd70cb59aa9bd5359a9	0	0	0	0	0	0	0	0	0	0	0	0	0	0	0	0	0	0	0	0	0	0	0	0	0	0	0	0	0	2	0	0	0	0	0	0	0	0	0	0	0	0	0	0	0	0	0	0	0
a874d33396c2c47447bbfeaac995c315	0	4	0	0	0	18	0	6	3	3	0	0	4	0	0	0	0	3	0	0	0	0	0	0	0	0	3	0	9	6	0	6	0	16	0	0	0	0	0	0	6	0	0	8	0	0	0	0	0
34cc2f4e878a7a1888f7d88ee848fe2b	0	0	0	0	0	0	591	0	0	0	0	0	0	0	0	0	0	0	0	0	0	13	0	0	0	0	0	0	13	0	0	0	12	0	0	0	0	0	0	0	0	0	0	0	0	0	0	0	0
0e16f48f5259f4465529b654f4a8f2f8	0	0	0	0	0	0	0	0	0	0	0	0	0	0	0	0	0	0	0	0	0	0	0	8	0	0	0	0	0	0	0	0	0	0	0	0	0	0	0	0	0	0	0	0	0	0	0	0	0
8b5c63457625626292db6fdabeaf79d7	0	0	0	0	0	0	0	0	0	0	0	0	0	0	0	0	0	12	0	0	0	0	0	0	0	0	0	0	0	0	0	0	0	0	0	0	0	0	0	0	0	0	0	0	0	0	0	0	0
71d78c8f0a28a792456105bd9ed8cfc3	0	0	1	0	0	0	0	0	0	0	0	3	3	0	0	0	0	1	0	0	0	0	2	0	0	4	0	0	0	0	0	0	0	0	0	0	0	0	0	0	0	0	0	0	0	0	0	0	0
8a76a3bfd2bd961eb689023deff854ef	0	0	0	136	0	0	0	0	0	109	0	0	0	0	160	0	0	0	0	0	0	0	0	0	0	0	0	0	0	0	0	0	0	0	0	0	0	0	0	0	0	5	0	0	0	0	0	0	0
a8f68bbcda26bf8ce3c0c8e9c3c8238d	0	0	0	0	0	0	0	0	0	0	0	0	5	0	0	0	0	0	0	0	0	0	0	0	0	0	0	0	0	0	0	0	0	0	0	0	0	0	0	4	0	0	0	0	0	0	0	0	0
e7b79ee3aa2473a1eec1010439b8d2f8	0	0	0	0	0	0	0	0	0	0	0	0	0	0	0	0	0	0	0	0	0	0	0	0	0	0	0	0	0	0	0	0	0	0	0	0	0	0	0	0	0	0	0	0	0	0	0	0	0
050e0b7fe55482bfd9ac2bd2c66971ac	0	0	0	0	0	0	0	0	0	0	0	0	0	0	0	0	0	0	0	0	0	0	0	0	0	0	0	0	0	0	0	0	0	0	0	0	0	0	0	0	0	0	0	0	0	0	0	0	0
7e113c59c4eb3d4dc53302a9315f8965	0	0	0	0	0	0	0	0	0	0	0	0	0	0	0	0	0	0	0	0	0	0	0	0	0	0	0	0	0	0	0	0	0	0	0	0	0	0	0	0	0	0	0	0	0	0	0	0	0
73b19622bbec63074ca8eebf3a38af67	0	0	0	0	0	0	0	0	0	0	0	0	0	0	0	0	0	0	0	0	0	0	0	0	0	0	0	0	0	0	0	0	0	0	0	0	0	0	0	0	0	0	0	0	0	0	0	0	0
2a49a0e5078590e14d2143996f659af7	0	0	0	15	0	0	0	0	6	0	0	4	0	0	0	0	18	14	6	0	0	0	0	0	0	0	0	0	0	0	0	0	0	0	16	13	27	0	0	0	0	8	0	16	0	8	4	0	2
328f859178e23509abc49bd9c092680a	0	0	0	0	0	0	0	0	0	0	0	0	0	0	0	0	0	0	0	9	0	0	0	0	0	0	0	0	0	0	0	0	5	0	0	0	0	0	0	0	0	0	0	0	0	0	0	0	0
8fdbc16a043455136bb5c8d8cfc15283	0	0	0	0	0	0	0	4	0	0	0	0	0	0	0	0	0	0	0	1	0	0	0	0	0	0	0	0	0	0	0	0	2	0	0	0	0	0	0	0	0	0	0	0	0	0	0	0	0
cbd0b77d71e95adfe753cb797beacd7b	0	0	0	0	0	0	0	0	0	0	0	0	0	0	0	0	0	0	0	0	0	0	0	0	0	0	0	0	0	0	0	0	0	0	0	0	0	0	0	5	0	0	0	0	0	0	0	0	0
86068d0d15c2caa96a23edbd94042a24	0	0	0	0	0	0	0	0	0	0	0	0	0	0	0	0	0	0	0	0	0	0	0	0	0	0	0	0	0	0	0	0	0	0	0	0	0	0	0	0	0	0	0	0	0	0	0	0	0
384d2fe3600bc65f1717db18be1c8a90	0	0	0	0	0	0	0	0	0	0	0	0	0	0	0	0	0	0	0	0	0	0	0	0	0	0	0	0	0	0	0	0	0	0	0	0	0	0	3	0	0	2	0	0	0	0	0	0	0
8fff78810e39248c0d8e646967f25261	2	0	4	0	0	4	7	0	1	2	3	2	3	6	5	2	0	0	9	0	3	4	4	6	0	2	2	0	3	1	4	2	4	0	0	0	4	7	0	0	0	4	7	0	6	5	0	3	0
18ecdd271fd99f574f1f7df408a6ac89	0	0	0	0	0	0	0	0	0	0	0	0	0	0	0	0	0	0	0	0	0	0	0	0	0	0	0	0	0	0	0	0	0	0	0	0	0	0	0	0	0	0	0	0	0	0	0	0	0
d44889c1095b8c04e6d345595d8f5c06	0	0	0	0	0	0	0	0	0	0	0	0	0	0	0	0	0	0	0	0	0	0	0	0	0	0	0	0	0	0	0	2	0	0	0	0	0	0	0	0	0	0	0	0	0	0	0	0	0
617cdb8de90c8d80d910bdfbe0a2a9d1	0	0	0	0	0	0	0	0	0	0	0	0	0	0	0	0	0	0	0	0	0	0	0	0	0	0	0	0	0	0	0	0	0	0	0	0	0	0	0	0	0	0	0	0	0	0	0	0	6
15b304bed4f3881a099a8a844a97dbab	0	0	0	0	0	0	0	0	0	0	0	0	8	0	0	0	0	0	0	0	0	0	0	0	0	0	0	0	0	0	0	0	0	0	0	0	0	0	0	0	0	0	0	0	0	0	0	0	0
a23d3f6bb36263517e44a6167ed2dc29	0	0	0	0	0	0	0	0	0	0	0	0	0	0	0	0	0	0	0	0	0	0	0	0	0	0	0	0	0	0	0	0	0	0	0	0	0	0	0	0	0	0	0	0	0	0	14	0	0
9952dbdf3a5ef57d0e01ec3f7a11b24f	0	0	0	0	0	0	0	0	0	0	0	0	0	0	0	0	0	0	0	0	0	0	0	0	0	0	0	0	0	0	0	0	0	0	0	0	0	0	0	0	0	0	0	0	0	0	0	0	0
7eaa1a34d677267d772a99181fb8201a	0	0	0	0	0	0	0	0	0	0	0	2	0	0	0	0	0	0	0	0	0	0	0	0	0	0	0	0	0	0	0	0	0	0	0	0	0	0	0	0	0	0	0	0	0	0	0	0	0
82bedabab2732200c9d791f8c691d1c8	0	0	0	0	0	0	0	0	0	0	0	0	0	0	0	0	0	0	0	0	0	0	0	0	0	0	0	0	0	8	0	0	0	0	0	0	0	0	0	0	0	0	0	0	0	0	0	0	0
56e8a60923323607233e57ebf586c108	0	0	0	0	0	0	0	0	0	0	0	0	0	0	0	0	0	0	0	0	0	0	0	0	0	0	0	0	0	0	0	0	0	0	0	0	0	0	0	0	13	0	0	0	0	0	0	0	0
1536e01d33c96a9ccc9b3d8e09650f06	0	0	0	0	0	0	0	0	0	0	0	0	0	0	0	0	0	0	0	0	0	0	0	0	0	0	0	0	0	0	0	0	0	0	0	0	2	0	0	0	0	0	0	0	0	0	0	0	0
6c4d0cfaae16fb5887ee9366fdf50a54	0	0	0	0	6	0	0	0	0	0	0	0	2	0	0	0	0	0	0	0	0	0	0	0	0	0	0	0	0	0	0	0	0	0	0	0	0	0	0	0	0	0	0	0	0	0	0	0	0
617b92c9bbf506dca2b3badbc7c42d12	0	0	0	0	0	0	0	0	0	0	0	0	0	0	0	0	0	0	0	0	0	0	0	0	0	0	0	0	0	0	0	10	0	0	0	0	0	0	0	0	0	0	0	0	0	0	0	0	0
5e610ec1c75488d688136786e101b4d6	0	0	0	0	0	0	0	0	0	0	0	0	0	0	0	0	0	0	0	0	0	0	0	0	0	0	0	0	0	0	0	0	0	0	0	0	0	0	0	0	0	0	0	0	0	0	0	0	0
61e0d04f553a8c56d8912fd009824659	0	0	0	0	0	0	0	0	0	0	0	0	0	0	0	0	0	0	0	0	0	0	0	0	0	0	0	0	0	0	0	0	0	15	0	0	0	0	0	0	0	0	0	0	0	0	0	0	0
0070cd31a7a810b9194b70bffd4b26f0	0	0	0	0	0	0	0	0	0	0	0	0	0	0	0	0	0	0	0	0	0	0	0	0	0	0	0	0	0	0	0	0	0	0	0	0	0	0	0	0	0	0	0	0	0	0	0	0	0
6a6b26b6a816b6968432c3f4f1789f83	0	0	0	0	0	0	0	0	0	0	0	0	0	0	0	0	0	0	0	0	0	0	0	0	0	0	0	0	0	0	0	0	0	0	0	0	0	0	0	0	0	0	0	0	0	0	0	0	0
b5f47781d494ae49b160a2be1fd9e52d	0	0	0	0	0	0	0	0	0	0	0	0	0	0	0	0	0	0	0	0	0	0	0	0	0	0	0	0	0	0	0	0	0	0	10	0	0	0	0	0	0	0	0	0	0	0	0	0	0
8532f9d5bf2801c809dec204c3b52cb9	0	0	0	0	0	0	0	0	0	0	0	0	0	0	0	0	0	0	0	0	0	0	0	0	0	0	0	0	0	0	0	0	0	0	0	0	0	0	0	0	0	0	0	0	0	0	0	0	0
a4c4515623cad2e29c6f7112a3e94152	0	0	0	0	0	0	0	0	0	0	0	0	0	0	0	0	0	0	0	0	0	0	0	0	0	0	0	0	0	0	0	0	0	0	0	0	0	0	0	0	0	0	0	0	0	0	0	0	0
f310e44dba3462a8440b3b5ed8eb4422	0	0	0	0	0	0	0	0	0	0	0	0	0	0	0	0	0	0	0	0	0	0	0	0	0	0	0	0	0	0	0	0	0	0	18	0	0	0	0	0	0	0	0	0	0	0	0	0	0
84402d165eec990b7b7986b098f902ba	7	0	0	0	0	0	0	0	0	0	0	0	0	0	0	0	0	0	0	0	0	0	0	0	0	7	0	0	0	0	0	0	0	0	0	0	0	0	0	0	0	0	0	0	0	0	0	0	0
ee96811980a4384884896181559859f3	0	0	0	0	0	0	0	0	0	0	0	0	0	0	0	0	0	0	0	0	0	0	0	0	0	0	0	0	0	0	0	0	0	0	0	0	0	0	0	0	0	0	0	0	0	0	0	0	0
791a9f7041a892b492ec0949661f7f30	0	0	0	0	0	0	0	0	0	0	0	0	0	0	0	0	0	0	0	0	0	0	0	0	0	0	0	0	0	0	0	0	0	0	0	0	0	0	0	0	0	0	0	0	0	0	0	0	0
ba48b594c65f576e1efebdd3a75b1416	0	0	0	0	0	0	0	0	0	0	0	0	0	0	0	0	0	0	0	0	0	0	0	0	0	0	0	0	0	0	0	0	0	0	0	0	0	0	0	0	0	0	0	0	0	0	0	0	0
8bc57c7e743d9e0b575a0822419a01b2	0	0	0	0	14	0	0	0	0	0	0	0	0	0	0	0	0	0	0	0	0	0	0	0	0	0	0	22	0	0	0	0	0	0	0	0	0	0	0	0	0	0	0	0	0	0	0	0	0
0feb763bc96fa7cf18a64877def68267	0	0	0	0	0	0	0	0	0	35	0	0	0	0	0	0	0	0	0	0	0	0	0	0	0	0	0	0	0	0	0	0	0	0	0	0	0	0	0	0	0	0	0	0	0	0	0	0	0
b48bc32d87f6a16a6758ae55b3adf1bf	0	0	0	0	0	0	0	0	0	0	0	0	0	0	0	0	0	0	0	0	0	0	0	0	0	0	0	0	0	0	0	0	0	0	4	0	0	0	0	0	0	0	0	0	0	0	0	0	0
d3d94a91c8f5c812863e8aafcf265c97	0	0	0	0	0	0	0	0	0	0	0	0	3	0	0	0	0	0	0	0	0	0	0	0	0	0	0	0	0	0	0	0	0	0	0	0	0	0	0	0	0	0	0	0	0	0	0	0	0
a4594f1a3d2800c0c4d35d5eeb3098c7	0	0	0	0	0	0	0	0	0	0	0	0	0	0	0	0	0	0	0	0	0	0	0	0	0	0	0	0	0	0	0	0	0	0	0	0	5	0	0	0	0	0	0	0	0	0	0	0	0
2a2f68b02e8542b7cea869c69cf1afdf	8	0	0	0	0	0	0	0	0	0	0	0	0	0	0	0	0	0	0	0	0	0	0	0	0	0	0	0	0	0	0	0	0	0	0	0	0	0	0	0	0	0	0	0	0	0	0	0	0
18492cc43594debd7bb91c1e3d24f1d4	182	2482	302	0	0	140	0	0	11	127	0	0	0	0	212	0	39	94	113	0	220	58	0	1276	0	171	0	19	0	26	69	0	105	0	0	1219	0	0	0	0	582	617	0	0	0	503	0	0	0
40d36af17cd117f52df8b8277a7444c3	0	0	0	0	0	0	0	0	0	0	0	0	0	0	0	0	0	0	0	0	0	0	0	0	0	0	0	0	0	0	0	0	0	0	0	0	0	0	0	0	0	0	0	0	0	0	0	0	0
a46c948e4cd3d15be4427f0364969d24	0	0	0	0	0	0	0	0	0	0	0	0	0	0	0	0	0	0	0	0	0	0	0	0	0	0	0	0	0	0	0	0	0	0	0	0	0	0	0	0	0	0	0	0	0	0	0	0	0
3bc9ae668827d423a821555aa02adfa9	260	105	57	385	144	260	148	112	261	217	292	208	93	620	653	306	296	468	359	109	76	78	120	60	135	186	441	254	159	198	385	408	228	406	15	200	125	116	206	243	320	254	312	223	377	348	331	119	187
8cbe235dfc31d66d2b01cf7944e12d89	7	0	0	0	0	0	0	0	0	0	0	0	0	0	0	0	0	0	0	0	0	0	0	0	0	0	0	0	8	0	0	0	0	0	0	0	0	0	0	0	0	0	0	0	0	0	0	0	0
4e0afc29f50fdbd455c20fbbfeaa4610	0	0	0	0	0	0	0	0	0	0	0	0	0	0	0	0	0	0	0	0	0	0	0	0	0	0	0	0	0	0	0	0	0	0	0	0	0	0	0	0	0	0	0	0	0	0	0	0	0
2b96e4e5efd02311793e6ce93135ce54	0	0	0	0	0	0	0	0	0	0	0	0	0	0	0	0	0	0	0	0	0	0	0	0	0	0	0	0	0	0	0	0	2	0	0	0	0	0	0	0	0	0	0	0	0	0	0	0	0
61e348afd6c79ed642d45501ad33ab82	0	0	0	0	0	0	0	0	3	0	0	0	0	0	0	0	0	0	0	0	0	4	0	0	0	0	0	3	0	0	0	0	5	0	0	0	0	0	0	0	0	0	0	5	0	0	0	0	0
9085d2e840d72c72a9e06dd27f0f9016	0	0	0	0	0	0	0	0	0	0	0	0	0	0	0	0	0	0	0	0	0	0	0	0	0	0	0	0	0	0	0	0	0	0	0	0	0	0	0	0	0	0	0	0	0	0	0	0	0
54387e148656817aa3e70a83a059a8e3	0	0	0	0	0	0	0	0	0	0	0	0	0	0	0	0	0	0	0	0	0	0	0	0	0	0	0	0	0	0	0	0	0	0	0	0	0	0	0	0	0	0	0	0	0	0	0	0	0
f6f73f0702014cfa84015d5edaf4e0ed	0	0	0	0	0	0	0	0	1	0	0	0	0	0	0	0	0	0	0	0	0	0	0	0	0	0	0	0	0	0	0	0	0	0	0	0	0	0	0	0	0	0	0	0	0	0	0	0	0
1fdcfd612a888e242811c1ca19c16957	4	4	0	5	6	0	8	7	9	6	10	4	8	11	0	3	0	0	7	8	9	3	7	0	0	1	4	4	11	2	7	2	6	4	0	0	7	5	0	7	0	0	12	12	8	0	0	0	0
8de17f19d175cf8b97ff5a8222fbc1b3	0	0	0	0	0	0	0	0	0	0	0	0	0	0	0	0	0	0	0	0	0	0	0	0	0	4	0	0	0	0	0	0	0	0	0	0	0	0	0	0	0	0	0	0	0	0	0	0	0
1dca50b9aa5cac5a195fe40a04701b24	0	0	0	0	0	0	0	0	0	0	0	0	0	0	0	0	0	0	0	0	0	0	0	2	0	0	0	0	0	0	0	0	0	0	0	0	0	0	0	0	0	0	0	2	0	0	0	0	0
63e6878496372a9eb1703ebfc113188b	0	0	0	0	0	0	0	0	0	0	0	0	0	0	0	0	0	0	0	0	0	0	0	0	0	0	0	0	0	0	0	0	7	0	0	0	0	0	0	0	0	0	0	0	0	0	0	0	0
fca27929e6236bca8d847ff44b74dde1	0	0	0	0	0	0	0	0	0	0	0	0	0	0	0	0	0	0	0	0	0	0	0	0	0	0	0	0	0	0	0	0	0	0	0	0	0	10	0	0	0	0	0	0	0	0	0	0	0
2a08146e34f2197ca8fbe2107d2a0fb8	0	0	0	0	0	0	0	0	0	0	0	0	0	0	0	0	0	0	0	0	0	0	0	0	0	0	0	0	0	0	0	0	0	0	0	0	0	0	0	0	0	0	0	0	0	0	0	0	0
7918ca52fb7b4947dc94bc8e66778481	0	0	0	0	0	0	0	0	0	0	0	0	0	0	0	0	0	0	0	0	0	0	0	0	0	0	0	0	0	0	0	0	0	0	0	0	0	0	0	0	0	0	0	0	0	0	0	0	0
f6d9d7ef194c0560a2b6b9671de647bd	0	0	0	0	0	0	0	0	0	0	0	0	0	0	0	0	0	0	0	0	0	0	0	0	0	0	0	0	0	0	0	0	0	0	0	0	0	0	0	0	0	0	0	0	0	0	0	6	0
f29559cee92543f3a6def8ed29a01e2e	7	0	14	0	0	0	0	0	0	0	0	0	0	0	0	0	0	0	0	0	0	0	0	10	0	0	0	0	0	0	0	0	0	0	0	0	0	0	0	0	0	0	10	13	0	0	0	0	0
c3cdb248453fbfd4507ba3c496216c13	0	4	0	0	0	0	0	0	0	0	0	0	0	0	0	0	0	0	0	0	0	0	0	0	0	0	0	0	0	0	0	0	0	0	0	0	0	0	0	0	0	0	0	0	0	0	0	0	0
7bf654152e05ee9876c1033620a23c41	0	0	0	0	0	0	0	0	0	0	0	0	0	0	0	0	0	0	0	0	0	0	0	0	0	0	3	0	0	0	0	0	0	0	0	0	0	0	0	0	0	0	0	0	0	0	0	0	0
3d2408e3354aeb21877ab9063939f866	0	0	0	0	0	0	0	0	0	0	0	0	0	0	0	0	0	0	0	0	3	0	19	0	0	0	0	0	0	0	0	0	0	0	0	0	0	0	0	0	11	0	0	0	0	0	0	0	0
8ec65fc23a1f3525645d85a48bd36cb7	0	0	0	0	0	0	0	0	0	0	0	0	0	0	0	0	0	0	0	0	0	0	0	0	0	0	0	0	0	1	0	0	0	0	0	0	0	0	0	0	0	0	0	0	0	0	0	0	0
2cffe50c1e479706210fd031aa584e0c	0	0	0	8	0	0	0	0	0	0	0	0	0	0	0	0	0	0	0	0	0	0	0	0	1	0	6	0	0	0	0	0	0	0	0	13	0	0	0	0	0	0	0	0	0	0	0	0	0
19c56511feaa4364287fcb9ba2686ca9	0	0	0	0	0	0	10	0	22	3	26	0	0	0	0	0	0	0	0	0	0	4	0	0	0	0	3	0	0	1	4	1	0	13	14	0	0	0	0	9	0	0	0	0	0	0	33	0	0
266b114358ed880dcf2d46b0df5ada01	0	0	0	0	0	0	0	0	0	0	0	0	0	0	0	0	0	0	0	0	0	0	0	0	0	0	0	0	0	0	0	0	0	0	0	0	25	0	0	0	0	0	0	0	0	0	0	0	0
41744b92e4b5947c5d3cda0d353b02b0	0	0	0	0	0	0	0	0	5	0	0	0	0	0	0	0	0	0	0	0	0	0	0	0	0	0	0	0	0	0	0	0	0	0	0	0	0	0	0	0	0	0	0	0	0	0	0	0	0
d0828bd91aaf00e7e297861aeac670e2	0	0	0	0	0	0	0	0	0	0	0	0	0	0	0	0	0	0	0	0	0	0	0	0	0	0	0	0	0	0	0	0	0	0	0	0	0	0	0	0	0	0	0	0	0	0	0	0	0
caaf6ea398ede88a44a14cd1c3e19057	0	0	0	0	0	0	0	0	0	0	0	0	0	0	0	0	0	0	0	0	0	0	0	0	0	0	0	0	0	0	0	0	0	0	0	0	0	0	0	0	0	0	0	0	0	0	0	50	0
81d934536ae26dab6426c8a8b6d60e44	3	0	0	0	0	0	0	0	0	0	0	0	0	0	0	0	0	0	0	0	0	0	0	0	0	0	2	0	0	2	0	1	0	0	2	0	0	0	0	0	0	0	0	0	0	0	0	0	0
2e476c97c7dafad45de0be49245bd81d	0	0	0	0	0	0	0	0	0	0	0	0	0	0	0	0	0	0	0	0	0	0	0	0	0	0	0	0	0	0	0	0	0	0	0	0	0	0	0	0	0	0	0	0	0	0	0	7	0
7944f5d9258806b56b02a1181a20e8f2	0	0	0	0	0	0	0	32	0	0	0	0	0	0	0	0	0	0	0	0	0	0	0	0	0	0	0	0	0	0	0	0	0	0	0	20	0	0	0	2	0	10	0	0	0	0	383	0	0
4eef4ccee4fea36d7914c10cd5cacc34	0	0	0	0	0	0	0	0	0	0	0	5	0	0	0	0	0	0	0	0	0	3	0	0	0	0	0	0	0	0	0	0	0	0	0	0	0	0	0	0	0	0	0	0	0	0	0	0	0
934b0e1d3c4a066b94b06864c77d9db2	0	0	0	0	0	0	0	0	0	0	0	0	4	0	0	0	0	0	0	0	0	0	0	0	0	0	0	0	1	0	0	0	0	0	0	0	0	0	0	0	0	0	0	0	0	0	0	0	0
9f49920106a6113366205256212bfe7f	0	0	0	0	0	0	0	0	0	0	0	0	0	0	0	0	0	0	11	0	0	0	0	0	0	0	0	0	0	9	0	0	0	0	0	0	0	0	0	0	0	0	0	0	0	0	0	0	0
23d35ad42d9cebba917c0b94340366f2	0	0	0	0	0	0	0	0	0	6	0	0	0	0	0	0	0	0	0	0	0	0	0	0	0	0	0	0	0	0	0	0	0	0	0	0	0	0	0	0	0	0	0	0	0	0	0	0	0
707e9020893f965e67fd6f93f83be103	0	0	0	0	0	0	0	0	0	0	0	0	0	0	0	0	0	0	0	0	0	0	0	0	0	0	0	0	0	0	0	0	0	0	0	0	0	0	0	0	0	0	0	0	0	0	0	0	0
800ffe3266d006392a6962a7389b0099	0	0	0	0	0	0	0	0	0	0	0	0	0	0	0	0	0	0	0	0	0	0	0	0	0	4	0	0	0	0	0	0	0	0	0	0	0	0	0	0	0	0	0	0	0	0	0	0	0
251d4201082b77f662e6a87bdf71e07e	12	0	0	0	0	0	0	0	0	0	32	0	0	0	0	18	0	0	0	0	0	0	0	0	0	0	0	0	0	13	0	0	0	0	48	0	0	0	0	0	0	0	0	0	5	0	0	0	0
972ef77f82ac88b6cc16c9a97e83ef6b	0	0	0	0	0	0	0	3	0	0	0	0	0	0	0	0	0	0	0	0	0	0	0	0	0	0	0	0	0	0	0	0	0	0	0	0	0	0	0	0	0	0	0	0	0	0	0	0	0
8da8e9c748721a2114f26a55a0cbf7a1	0	0	0	0	0	0	0	0	0	0	0	0	0	0	0	0	0	0	0	0	0	0	0	0	0	0	0	0	0	0	0	0	0	0	0	0	0	0	0	0	0	0	0	0	0	0	0	0	0
4d59a2d6c71264ee9eb721e92ece54b5	0	0	0	0	0	2	0	0	0	0	11	0	0	0	0	0	0	0	0	0	0	0	0	0	0	0	0	0	0	0	0	0	0	0	0	0	0	0	0	0	0	0	0	0	0	0	0	0	0
71c085b4e9c68a6a7e1b7d216ef3e45f	0	0	0	0	0	0	0	0	0	0	0	9	0	0	0	0	0	0	0	0	0	0	0	0	0	0	0	0	0	0	0	0	0	0	0	0	0	0	0	0	0	0	0	0	0	0	0	0	0
ec2394d25a2ff32249812cd945428a78	0	0	0	0	0	0	29	0	0	0	0	0	0	0	0	0	0	0	0	0	0	0	0	0	0	0	0	0	3	0	0	6	0	0	0	0	0	0	0	0	0	0	0	0	0	0	0	0	0
1f4bd0038a9aa977be5c0c42043c9dfe	60	10	51	56	0	0	24	0	47	0	0	13	0	90	42	129	0	456	0	0	25	28	0	0	0	0	0	0	0	20	15	0	0	0	42	28	66	69	0	0	0	0	44	31	58	0	20	0	28
b45c1be7d7fe0368162719375b102c14	0	0	0	0	0	0	0	0	0	0	0	25	0	0	0	0	0	0	0	0	0	0	0	0	0	0	0	0	0	0	0	0	0	0	0	0	0	0	0	0	0	0	0	0	0	0	0	0	8
6e4557185ed596da596e968fac66dc38	0	0	0	0	0	0	0	0	0	0	0	0	0	0	0	0	0	0	0	0	8	0	0	0	0	0	0	0	0	0	0	0	0	0	0	0	0	0	0	0	0	0	0	0	0	0	0	0	0
9c3806c2e30a8469db85cb92a94bb6f9	0	0	0	0	0	0	0	0	0	0	0	0	0	0	0	0	0	0	0	0	0	0	0	0	0	0	0	0	0	0	0	0	0	0	0	0	0	0	0	0	0	0	0	0	0	0	0	0	0
eed3177a8b3c0e73ff618b75c85efd50	9	5	0	0	6	22	0	0	13	0	11	7	13	11	0	0	0	0	5	0	7	8	7	8	0	5	11	7	4	1	5	4	7	4	0	22	5	0	0	24	0	8	10	0	0	6	0	0	0
3c1ba7f88b694c9588d713425b45f906	0	0	0	0	0	0	0	0	0	0	0	0	0	0	0	0	0	0	0	0	0	0	0	0	0	0	0	0	0	0	0	0	0	0	0	7	0	0	0	0	0	3	0	0	0	0	0	3	0
0aeb5d509a96ec90c32a254bf7a3866f	0	0	0	0	0	0	0	0	0	0	0	0	0	0	0	0	0	0	0	0	0	0	0	0	0	0	0	0	0	0	0	4	0	0	0	0	0	0	0	0	0	0	0	0	0	0	0	0	0
b8e61f4dab7680924265e5602be71655	0	0	0	0	0	0	0	0	0	0	0	0	0	0	0	0	0	0	0	0	0	0	0	0	0	0	0	0	0	0	0	0	0	0	0	0	0	0	0	0	0	0	0	0	0	0	0	0	0
cc605f40dff04dc7ee69d50a769f5ec9	0	0	0	0	0	0	0	0	0	0	0	0	0	0	0	0	0	0	0	0	0	0	0	0	0	0	0	0	0	0	0	0	0	0	0	0	0	0	0	0	0	0	0	0	0	0	0	0	0
e6c70e8de4b2bd5ae94f07ff44cc83a4	0	0	0	0	0	0	0	0	0	0	0	4	0	0	0	0	0	0	0	0	0	0	0	0	0	0	0	0	0	0	0	0	0	0	0	0	0	0	0	0	0	0	0	0	0	0	0	0	0
4102c0c9284b080a36ae312a7b497915	0	0	0	0	0	0	0	0	0	0	0	0	0	0	0	0	0	0	0	0	0	0	0	0	0	0	0	0	0	0	0	0	0	0	0	0	0	0	0	0	0	0	0	0	0	0	0	0	0
58c4a111484630686f6d397817609a56	0	0	0	0	0	0	0	0	0	0	0	0	0	0	0	0	0	0	0	0	0	0	0	0	0	0	0	0	8	0	0	0	0	0	0	0	0	0	0	0	0	0	0	0	0	0	0	0	0
87b7cecd5c8b87a78fad9e48577c3a47	6	0	0	0	0	0	0	0	0	0	0	0	0	0	0	0	9	0	0	0	0	0	0	0	0	0	2	0	0	0	0	0	0	0	30	0	14	2	0	0	0	0	0	0	0	0	0	0	0
92f35dba8f37e72b9a45c28f34b2c76f	0	0	0	0	0	0	0	0	0	0	0	0	0	0	0	0	0	0	0	0	0	0	0	0	0	0	0	0	0	0	0	1	0	0	0	0	0	0	0	0	0	0	0	0	0	0	0	0	0
43ca2b5f586255af4644fc352dae9fa6	0	0	0	0	0	0	0	0	0	0	0	0	0	0	0	0	0	0	0	0	0	0	0	0	0	0	0	0	0	0	0	0	0	0	0	0	0	0	0	0	0	0	0	0	0	0	0	0	0
264dec80bfa717ad59511529f5c9ff86	0	0	0	0	0	0	0	0	0	0	0	0	0	0	0	0	0	0	0	0	0	0	0	0	0	0	0	0	0	0	0	0	0	0	0	0	0	0	0	0	0	0	0	0	0	2	0	0	0
def568891284ddd0e3294e6cb60cdf4a	0	0	0	0	0	0	0	0	0	0	0	0	0	0	0	0	0	0	0	0	0	0	0	0	0	0	0	0	0	0	0	0	0	0	0	0	0	0	0	0	0	0	0	0	0	0	0	0	0
9b57f9e3e61bcd2ec29cfe660e2b19db	0	0	0	0	0	0	0	0	0	0	0	0	0	0	0	0	0	0	0	0	0	0	0	0	0	0	0	0	0	0	0	0	0	0	0	0	0	0	0	0	0	0	0	0	0	0	0	0	0
e5c9d5cd2d595cc38ed725332c7d26d4	0	0	0	0	0	0	0	9	0	0	0	0	0	0	0	0	0	0	0	0	0	0	0	0	0	0	0	0	0	0	0	0	0	0	0	0	0	0	0	0	0	0	0	0	0	0	0	0	0
1027db05e0dc340b30102e8aad01d843	46	35	34	0	39	0	0	10	71	8	0	43	0	27	0	0	99	3	0	0	0	0	30	0	52	27	38	31	0	0	13	65	29	109	38	0	0	0	0	0	0	0	0	0	0	0	0	10	11
83137efb69c77e133e3bb22780a745c1	0	0	0	0	0	0	0	0	0	0	0	6	0	0	0	0	0	0	0	0	0	0	0	0	0	0	0	0	1	0	0	0	0	0	0	0	0	0	0	0	0	0	0	0	0	0	0	0	0
70d6780c79b5306dd6e1d54ba9c82470	0	0	0	0	0	0	0	0	0	0	0	0	0	0	0	0	0	0	0	0	0	0	0	0	0	0	0	0	0	0	0	0	4	0	0	0	0	0	0	0	0	0	0	0	0	0	0	0	0
ca9e424fee8810e738fae011ee38fa0e	0	0	0	0	0	0	0	0	0	0	0	0	0	0	0	0	0	0	0	0	0	0	0	0	0	0	0	0	0	0	0	0	0	28	0	0	0	0	0	0	0	0	0	0	0	0	0	0	0
9a7fa20aa9cb15acfff367f253ccf6b8	0	0	0	0	0	0	0	0	0	0	0	0	0	0	0	0	111	0	0	0	0	0	0	0	0	0	0	0	0	0	0	0	0	0	0	0	0	0	0	0	0	0	0	0	0	0	0	0	0
cf6fed757e12cf0c4109f758f8c0e57b	0	0	0	0	0	0	7	0	0	0	0	0	0	0	0	0	0	0	0	0	5	0	0	0	0	0	0	0	0	3	0	0	0	0	0	0	0	0	0	0	0	0	0	0	0	0	0	0	0
f7236ed2a1e25526c5af0cc5bcfa7ab2	0	0	0	0	0	0	10	11	0	6	0	0	0	0	0	0	0	0	4	0	0	0	0	30	4	0	0	0	0	0	0	0	0	0	0	0	0	0	0	0	0	0	0	0	0	0	0	0	0
b319748d8c1503e07d8247ea75142d06	0	0	0	0	0	0	0	0	0	0	0	0	0	0	0	0	0	0	0	0	0	0	0	0	7	0	0	0	0	0	0	0	0	0	0	0	0	0	0	0	0	0	0	0	0	0	0	0	0
bfdb85334024038cb2f153877415c0ea	0	0	0	0	0	0	0	0	0	0	0	0	0	0	0	0	0	0	0	0	0	0	0	0	0	0	0	0	26	0	0	0	0	0	0	0	0	12	0	47	0	0	0	45	0	0	0	0	0
321194c2dc65f3f6ff1f9bae04140983	0	0	0	0	0	0	0	0	0	0	0	0	0	0	0	0	0	0	0	0	0	0	0	0	0	0	0	0	0	0	0	0	0	0	0	0	0	0	0	0	0	0	0	0	0	0	0	0	0
1fcad9b6414aea359d1534fcc0351f3c	0	0	0	0	0	0	0	0	0	0	0	0	0	0	0	0	0	0	0	0	0	0	0	0	0	0	0	0	0	0	0	0	0	0	0	0	0	0	0	0	0	0	0	0	0	0	0	0	0
8e2e5a12639642b97925a5dd847b38bb	0	0	0	0	0	0	0	0	0	0	0	0	0	0	0	0	0	0	0	0	0	0	0	0	0	0	0	0	0	0	0	0	0	0	0	0	20	0	0	0	0	0	0	0	0	0	0	0	0
fbec7ddcb51f3d04b9e70d3286fbe77b	0	0	0	0	0	0	0	0	0	0	0	0	0	0	0	0	0	0	0	0	0	0	0	0	0	0	0	0	0	0	0	0	0	0	0	0	0	0	0	0	0	0	0	0	0	0	0	0	0
feb5b48566983f71568573a9c7f3f706	0	0	0	0	0	0	0	0	0	0	0	0	0	0	0	0	0	0	0	0	0	0	0	0	0	0	0	0	0	0	0	0	0	0	0	0	0	0	0	0	0	0	0	0	0	0	0	0	0
bbf430605f85cb2e5741ec4b87ef0e1d	0	0	0	0	0	0	0	0	0	0	0	0	0	0	0	0	0	0	0	0	0	0	0	0	0	0	0	0	0	0	0	0	0	0	0	0	0	0	0	0	0	0	0	0	0	0	0	0	0
b5a75ee30645cb947ad835d87d6cfa11	0	0	0	0	0	0	0	0	0	0	0	0	0	0	0	0	0	0	0	0	0	0	0	0	0	0	0	0	0	0	0	0	0	0	0	0	0	0	0	0	0	0	0	0	0	0	0	0	0
c25ce8e445c47906008e03bfd073f3d8	0	0	0	0	0	0	0	0	0	0	0	0	0	0	0	0	0	0	0	0	0	0	0	0	0	0	0	0	0	0	0	0	0	0	0	0	0	0	0	0	0	0	0	0	0	0	0	0	0
20b40e901b665f3fbc2a9bef29370c07	4	0	0	3	0	0	0	0	0	0	0	0	0	0	0	0	0	2	0	0	0	0	0	0	0	0	0	0	4	0	0	0	0	0	0	0	0	0	0	0	0	0	0	0	0	0	0	0	0
fd6e50d88bbb5260d8ec353f221c3428	0	0	0	0	0	0	0	0	0	0	0	0	0	0	0	0	0	0	0	0	0	0	0	0	5	0	0	0	0	0	0	0	0	0	0	0	0	0	0	0	0	0	0	0	0	0	0	0	0
4ce9d99d65bebe4c2a6e2d5e00386bb1	0	0	0	0	0	0	0	0	0	0	0	0	0	0	0	0	0	0	0	0	0	0	0	0	0	0	0	0	0	3	0	0	0	5	11	0	0	0	0	0	0	0	0	0	0	0	0	0	3
c452621459a8be454d010e14251ccb7f	0	0	0	0	4	349	0	0	0	129	22	0	0	0	334	65	0	0	119	36	15	0	0	0	0	0	0	0	2	163	0	31	0	0	0	0	30	0	0	7	84	1	0	78	0	0	345	0	0
5e8bfcfe27e7150b55cd2f83286f32fd	0	0	0	0	0	0	0	0	0	0	0	0	0	0	0	0	0	0	0	0	0	0	0	0	0	0	0	0	0	0	0	0	0	0	0	0	0	0	0	0	0	4	0	0	0	0	0	0	0
3b3389146bcaf26e38b267aca43b86c2	0	0	0	0	0	0	0	0	0	0	0	6	0	0	0	0	0	0	0	0	0	0	0	0	0	0	0	0	0	0	0	0	0	0	0	0	0	0	0	0	0	0	0	0	0	0	0	0	0
23b425b48fd732a5dcc2c8249df6e022	0	0	0	0	0	0	0	8	0	0	0	0	0	0	0	0	0	0	0	0	0	0	0	0	0	0	0	0	0	0	0	0	0	0	0	0	0	0	0	0	0	0	0	0	0	0	0	0	0
8474749bae4f1f2eaabe8cc12133f8d0	0	0	0	0	0	0	0	0	0	0	0	0	0	0	0	0	0	0	0	0	0	0	0	0	0	0	0	0	0	0	0	0	0	0	0	0	0	0	0	0	0	0	0	0	0	0	0	0	0
4bbd84dba3f77ec6ab91c85228d168a0	0	0	0	0	0	0	0	0	0	0	0	0	0	0	0	0	0	0	0	0	0	0	0	3	0	0	0	0	0	0	0	0	0	0	0	0	0	0	0	0	0	0	0	0	0	0	0	0	0
7936fd9cd92a395c5a25607dc2268fad	0	0	0	0	0	0	0	0	0	0	0	0	0	0	0	0	0	0	0	0	0	0	0	0	0	0	0	20	0	0	0	0	0	0	0	0	0	0	0	0	0	0	0	0	0	0	0	0	0
a37d26a2a4883638bef64beb7d235cc7	0	26	0	0	0	0	0	0	0	0	0	0	0	0	0	0	0	0	0	0	0	0	0	0	0	1	0	0	0	0	0	0	0	0	0	0	0	0	0	0	0	0	0	0	0	0	0	0	0
8c209342f98da7ce4e6a764e8e80b660	0	0	0	0	0	0	0	13	0	0	0	0	0	0	0	0	0	0	0	0	0	0	0	0	4	0	0	0	0	0	0	0	0	0	0	0	0	0	0	0	0	0	0	0	0	0	0	0	0
3dba0cf2226af4b9027b3235d6add459	0	0	0	0	0	0	0	0	0	0	0	0	0	0	0	0	0	0	0	0	0	0	0	0	0	0	0	0	0	0	0	0	0	0	0	0	0	0	0	0	0	0	0	0	0	0	0	0	0
68eab209d99781b8789dcc30309f7b6c	0	0	0	0	0	0	0	9	0	0	0	0	0	0	0	0	0	0	0	0	0	0	0	0	0	0	0	0	5	0	0	0	1	0	24	29	0	0	0	0	0	0	0	0	0	0	0	0	0
391369889e60d45359cac72e1d46690b	0	0	0	0	0	0	0	0	0	0	0	0	0	0	0	0	0	0	0	0	0	0	0	0	0	0	0	0	0	1	0	0	0	0	0	0	0	0	0	0	0	0	0	0	0	0	0	0	0
ca92909365ae1e0bc3d2292e88d4a7b4	0	0	0	0	0	0	0	0	0	0	0	0	0	0	0	0	0	0	6	0	0	0	0	0	0	0	0	0	0	0	0	0	0	0	0	0	0	0	0	0	0	0	0	0	0	0	0	0	0
e6dd6452f9da2a7b61d7868b009fcff6	0	0	0	0	0	0	0	0	0	0	0	0	0	0	0	0	0	0	0	0	0	0	0	0	0	0	0	0	0	0	0	0	0	0	0	0	0	0	0	0	0	0	0	0	0	0	0	0	0
b0e2b5c35073ba25d08a3647bd6c87d9	0	0	77	0	0	0	0	0	0	0	0	0	0	0	0	0	0	0	0	0	0	0	0	0	0	0	0	0	0	0	0	0	0	0	0	0	0	0	0	0	0	0	0	0	0	0	0	0	7
26b2777928927528a1b145fc4f9d2062	0	0	0	0	0	0	0	0	0	0	0	0	0	0	0	0	0	0	0	0	0	0	0	0	0	0	0	0	0	0	0	0	0	0	0	0	0	0	0	0	0	0	0	0	0	0	0	0	4
d1a359825b6bb9f486646dfa20d57cf7	0	45	0	0	0	0	0	0	33	0	0	0	0	0	29	0	0	0	0	0	11	0	0	0	0	44	32	0	14	0	0	39	0	0	0	0	0	0	0	0	70	0	0	46	0	0	0	0	0
4bede6d2c000e70d83cb35a10ed70357	0	35	0	0	18	11	19	13	56	9	0	0	8	0	0	0	36	4	0	0	0	0	0	13	0	28	45	0	8	3	10	14	39	0	0	0	21	14	0	27	0	0	28	17	0	22	0	8	0
d1518646201eced40dbfc845086c3e4f	0	0	0	0	0	0	0	0	3	0	0	0	0	0	0	0	0	0	0	0	0	0	0	0	0	0	0	0	0	0	0	0	0	0	0	0	0	0	0	0	0	0	0	0	0	0	0	0	0
4f9580e749836236c1880aa882b6bc5f	0	0	0	0	0	0	0	0	0	0	0	0	148	0	0	0	0	0	0	0	0	0	0	0	0	0	0	0	0	0	0	0	0	0	0	0	0	0	0	0	0	0	0	0	0	0	0	0	0
f94b14a3a5f09647677905616b098737	0	0	0	0	0	0	0	0	0	0	0	0	0	0	0	0	0	0	0	0	0	0	0	0	0	0	0	0	0	0	0	0	0	0	0	0	0	0	0	0	0	0	0	0	0	0	0	0	0
68d351a75f53066df40225ec35a4a1a0	0	0	0	0	0	0	0	0	0	0	0	0	0	0	0	0	0	0	0	0	0	0	0	0	0	0	0	0	0	0	0	0	0	0	0	0	0	0	0	0	0	0	0	0	0	0	0	26	0
4bb987f79377ae0ccc2ea11b5ae75fdc	0	0	0	0	0	0	0	0	0	0	0	0	0	0	0	0	0	0	0	0	0	0	0	0	0	0	0	0	0	0	0	0	0	0	0	0	0	0	0	0	0	0	0	0	0	0	0	0	0
3b1b35a72dd1d76b1256ed0438e707a8	0	0	0	0	0	0	0	0	0	0	0	0	0	0	0	0	0	0	0	0	0	0	0	0	0	0	0	0	0	0	0	0	0	0	0	0	0	0	0	0	0	0	0	0	0	0	0	4	0
b3582e36998b9f84d1e37b247a6b3439	0	0	0	0	0	0	0	0	0	0	0	0	0	0	0	0	0	0	0	0	0	0	0	0	0	0	0	0	0	0	0	0	0	0	0	0	0	0	0	0	0	0	0	0	0	0	0	3	0
2c6a2f8195af5a589598056e90cf952d	0	0	0	0	0	0	0	0	8	0	0	0	10	0	0	0	0	0	0	0	0	12	0	15	21	14	12	0	5	0	0	0	0	9	0	0	0	5	31	40	0	0	0	0	0	0	6	0	9
6a43d5371064c86fe41df8e932949787	0	0	0	0	0	0	0	0	0	0	0	0	0	0	0	4	0	0	0	0	0	0	0	0	0	0	0	0	0	0	0	0	0	0	0	0	0	0	0	0	0	0	0	0	0	0	0	0	0
21ac4124bd40c1b6d00530fd1dcff231	0	0	0	0	0	0	0	0	0	0	0	0	0	0	0	0	0	0	0	0	0	0	0	0	0	0	0	0	0	9	0	0	0	8	0	0	0	0	0	0	0	0	0	0	22	0	0	0	0
35dbe36472b8cf82853f1b93a5270be4	0	0	0	0	0	0	0	0	0	0	0	0	0	0	0	0	0	0	0	0	0	0	0	0	0	0	0	0	0	0	0	0	0	0	0	0	0	0	0	0	0	0	0	0	0	0	0	0	0
9b74f0c4dde60b265b0cd5a202b6139d	0	0	0	0	0	0	0	0	0	0	0	0	0	0	0	0	39	0	0	0	0	0	0	0	0	0	0	0	0	0	0	0	0	0	0	0	0	0	29	0	0	0	0	0	0	0	0	0	0
e1f582d2245db6d700020f422b6ee4ac	0	0	0	0	0	0	0	0	0	0	0	0	0	0	0	0	0	0	0	0	0	0	0	0	0	0	0	0	4	0	0	0	0	0	0	0	0	0	0	0	0	0	0	0	0	0	0	0	0
afeadf0cb1095d214f744b7c3972479d	0	0	0	0	0	0	0	0	0	0	0	0	0	0	0	0	0	0	0	0	0	0	0	0	0	0	0	0	0	0	0	0	0	0	0	0	0	0	0	0	0	0	0	0	0	0	0	0	0
34160e53ba7ebeb55888aa72bd37cc8c	0	0	0	0	0	0	0	0	0	0	0	0	0	0	0	0	0	0	0	0	0	0	0	0	0	0	0	0	0	0	0	0	0	0	0	7	0	0	0	0	0	0	0	0	0	0	0	0	0
6f9bf669d4a611c39ee9f825ea3c3b04	0	0	0	0	0	0	0	0	0	0	0	0	0	0	0	0	0	0	0	0	0	0	0	0	0	0	0	0	0	0	0	0	0	0	0	0	0	0	0	0	0	0	0	0	0	0	0	0	0
1a4abfd503afa5864f05e0bcc8c0e493	0	0	0	0	0	0	20	17	0	35	0	7	0	0	0	0	0	0	54	0	0	0	0	0	46	0	0	0	0	3	25	20	40	0	0	0	0	0	0	45	0	0	15	5	0	0	0	0	4
44ada4122413ae8de3d0c0bf50b6aea0	0	0	0	0	0	0	0	3	0	0	0	0	0	0	0	0	0	0	0	0	0	0	0	0	0	0	0	0	0	0	0	0	0	0	0	0	0	0	0	0	0	0	0	0	0	0	0	0	0
5308dc847298219ce69e41ac2f699c71	0	0	0	0	0	0	0	0	0	0	0	3	0	0	0	0	0	0	0	0	0	0	0	0	0	0	0	0	0	1	0	0	0	0	0	0	0	0	0	0	0	0	0	0	0	0	0	0	0
11035f667f3f2f916cd152eac28efc58	0	0	11	0	0	0	0	0	0	0	0	32	15	0	0	0	0	0	0	0	0	0	0	0	0	0	0	0	0	0	0	13	0	0	0	0	0	0	0	0	0	0	0	0	0	0	0	0	0
80b255967ec42574484811b19b6d7ffe	0	0	0	0	0	0	0	0	0	0	0	0	0	0	0	0	0	0	0	0	0	0	0	0	0	0	0	0	0	0	0	5	0	0	0	0	0	0	0	0	0	0	0	0	0	0	0	0	0
8088f38f2e8ba24975928d504657e365	0	0	0	0	0	16	0	0	0	0	0	0	0	0	0	0	0	0	0	11	0	0	0	0	0	0	0	0	0	0	15	0	0	0	0	0	0	0	0	10	0	0	0	0	0	0	0	0	0
d1949fc538954a79539f0e0cc2503e9a	0	4	10	0	0	0	21	26	0	4	23	0	18	11	0	24	0	9	4	0	0	0	0	0	6	0	0	0	0	11	0	0	0	0	48	0	18	0	0	0	0	0	0	0	29	0	0	12	2
12f9f5017784c86dac282f0fd7fd37d6	0	0	0	0	0	0	0	0	0	0	0	0	0	0	0	0	0	0	0	0	0	0	0	0	0	0	0	0	0	0	0	0	0	0	0	0	0	0	0	0	0	0	0	0	0	0	0	0	3
6f248414629ce942f1c1d0b07958b1cf	0	0	0	0	0	0	0	0	0	0	0	0	0	0	0	0	0	0	0	0	0	0	0	0	0	0	0	0	0	0	0	0	0	0	0	0	8	0	0	0	0	0	0	0	0	0	0	0	0
6bb3c0d40f7f8ef4e253fbde8789263f	0	0	0	0	0	0	0	0	0	0	0	0	0	0	0	0	0	0	0	0	0	0	0	0	0	0	0	0	0	0	0	0	0	0	0	0	0	0	0	0	0	0	0	0	0	0	0	0	0
e3aa6a827a992b96308405e7fc35a40c	0	0	0	0	0	0	0	0	0	0	0	0	0	0	0	0	120	0	0	0	0	0	0	1	133	0	0	0	0	27	0	0	0	0	0	0	0	0	0	0	0	0	0	0	0	0	0	0	887
8f46cc064c3fec75fa0b4dbefa1d2abb	0	0	0	0	0	0	0	0	3	0	0	0	0	0	0	0	0	0	0	0	0	0	0	0	0	0	0	0	0	0	0	0	0	0	0	0	0	0	0	0	0	0	0	0	0	0	0	0	0
24ecf5e733e429b22a897ee257f0ad6f	0	9	0	0	0	0	4	0	0	0	0	1	0	0	0	0	0	0	6	0	0	0	0	6	3	0	1	18	5	0	6	0	0	0	0	0	0	0	0	0	0	0	0	0	0	0	0	0	0
b0eeae9c8a7ae3540974a1731bbdb3c5	0	0	0	0	0	0	0	0	0	0	0	0	0	0	0	0	0	0	0	0	0	0	0	0	0	0	0	0	0	0	0	0	0	0	0	17	0	0	0	0	0	0	0	0	0	0	0	0	0
30e33926355a8bc66e7be46a37fc585a	0	0	0	0	0	0	0	0	0	0	0	0	0	0	0	0	0	0	0	0	0	0	0	0	0	0	3	0	0	0	0	0	0	0	0	0	0	0	0	0	0	0	0	0	0	0	0	0	0
bb9d8e6c9b689a7feb533356041acda8	0	0	0	0	0	0	0	6	0	0	0	0	0	0	0	0	0	0	0	0	0	0	0	5	0	0	0	0	0	1	0	0	0	0	0	0	0	0	0	0	0	0	0	0	0	0	0	0	0
7d39c53c3ee1dfa1eff8e41a45a9d469	0	0	0	0	0	0	0	0	0	0	0	0	0	0	0	0	0	0	0	0	0	0	0	0	0	0	0	0	0	0	0	0	0	0	0	0	0	0	0	0	0	0	0	0	0	0	0	0	0
a7a87158e1680404739b637270c2047b	0	0	0	0	0	0	0	0	0	0	0	0	0	0	0	0	0	0	0	0	0	0	0	0	0	0	0	0	0	0	0	0	0	0	0	0	0	0	0	0	0	0	0	0	0	0	0	0	0
811f7015050590f08f393f87d394cd61	0	0	0	0	0	0	0	0	0	0	0	0	0	0	0	0	0	0	0	0	0	0	0	0	0	0	0	0	0	0	0	0	0	0	0	0	0	0	0	0	0	3	0	0	0	6	0	0	0
21f5e5d53fff03c1c2ea839e69b08e8d	0	0	0	0	0	0	0	0	3	0	0	0	0	0	0	0	0	0	0	0	0	0	0	0	0	0	0	0	0	0	0	0	0	0	0	0	0	0	0	0	0	0	0	0	0	0	0	0	0
6baec178d2754cd45b37d812d68eb29a	0	0	0	0	0	0	0	0	0	0	0	0	0	0	0	0	0	0	0	0	0	0	0	0	0	0	0	0	0	0	0	0	0	0	0	0	0	0	0	0	0	0	0	0	0	0	0	0	13
c018a2efca5620bd72302c0087c78ae4	0	0	0	0	0	0	6	0	0	7	24	0	0	0	0	0	16	0	0	0	0	0	0	0	0	0	0	4	0	0	0	0	0	0	0	0	0	0	0	0	0	0	0	0	0	0	0	0	0
0b4ddaf150f27c98a6c24d53718c3a0d	0	0	0	0	25	19	0	32	6	24	0	17	0	7	0	0	0	4	32	15	31	0	0	0	15	0	14	0	35	0	14	26	34	0	0	0	36	8	0	0	18	0	11	0	0	16	0	0	0
dd45537c6c7548b9595456626998d417	0	0	18	0	0	0	0	0	0	0	0	0	0	0	0	0	0	0	0	0	0	0	0	0	0	0	0	0	0	0	0	0	0	0	0	0	0	0	0	0	0	0	0	0	0	0	0	0	0
edddd957bc4392ec32b39f57e768b9c7	0	0	0	0	0	0	0	0	0	0	0	0	0	11	0	7	0	0	0	0	0	0	0	10	0	0	0	0	0	0	0	0	0	0	10	0	0	0	0	0	0	0	0	0	12	0	0	0	0
0228c0a00c1fcfafcac11b0426dad9a3	0	0	0	0	0	0	0	0	0	0	0	0	0	0	0	0	0	0	0	0	0	0	0	6	0	0	0	0	0	0	0	0	0	0	0	0	0	0	0	0	0	16	0	0	0	0	0	0	0
6cc368daffe12de48d6d49b026ab93da	0	0	0	0	0	0	0	0	0	0	0	0	0	0	0	0	0	0	0	0	0	0	0	0	0	0	0	0	0	0	0	0	0	0	0	0	0	0	0	0	0	0	0	0	0	0	0	0	0
a8764b9cdbbb45b23bcf05d06cc1bac8	0	0	0	0	0	0	0	0	0	0	0	0	0	0	0	0	0	0	0	0	0	0	0	0	0	0	0	0	0	0	0	0	0	0	0	0	0	0	0	0	0	0	0	0	0	0	0	0	0
dd2037919a77e4542ad6b573445f0b4d	912	0	0	0	0	940	82	355	245	347	0	620	436	0	295	23	0	0	63	0	680	98	833	0	0	6	612	0	0	38	398	450	791	0	1304	9	25	555	993	0	384	0	0	0	0	0	0	0	0
f8afb6ff29eb1cb3d52dff021002dca7	0	0	0	0	0	0	0	0	0	0	0	0	0	0	0	0	0	0	0	0	0	0	0	0	0	0	0	0	0	0	0	0	0	0	0	0	0	0	0	0	0	0	0	0	0	0	0	0	0
770bef9ea98c6d9eddd5ea6277540ca3	0	0	0	0	0	0	0	0	0	0	0	0	0	0	0	0	0	0	0	1	0	1	0	0	0	2	2	0	1	0	0	0	0	0	0	0	0	0	0	0	0	0	0	0	1	0	0	0	0
5d0d595ed42971fbecf20babfe59d02b	0	0	0	0	0	0	0	0	0	0	0	0	0	0	0	0	0	0	0	0	0	0	0	0	0	0	0	0	0	0	0	0	0	0	0	0	0	0	0	0	0	0	0	0	0	0	0	0	0
2283d3a703d913d8a4222083ad327ca4	0	0	0	0	0	0	0	0	0	1	0	0	0	0	0	0	0	0	0	0	0	0	0	0	0	0	0	0	0	0	0	0	0	0	0	0	0	0	0	0	0	0	0	0	0	0	0	0	0
2eb50fc5df772f252bcf7827dbbfc1b7	0	0	0	0	0	0	0	0	0	0	0	0	0	0	0	0	0	0	0	0	0	0	0	0	0	0	0	0	0	1	0	0	0	0	0	0	0	0	0	0	0	0	0	0	0	0	0	0	0
6b2c4a43a4298909434ed29066bed8e9	0	0	0	0	0	0	0	0	0	0	0	0	0	0	0	0	0	0	0	0	0	0	0	0	0	0	0	0	0	0	0	0	0	0	0	0	0	0	0	0	0	0	0	0	0	0	0	0	0
30a787312283879eabdd2fae84d71892	0	0	34	0	0	0	0	0	0	0	0	0	0	0	0	2	0	0	0	0	0	0	0	0	33	1	0	0	0	0	19	0	0	136	0	0	0	0	0	0	0	0	0	0	0	0	0	0	37
e795e5cb6bcd545a7908a7c7cd05f69c	0	0	0	0	0	0	0	0	0	0	0	0	0	0	0	0	0	0	0	0	0	0	0	0	0	0	0	0	0	0	0	0	0	0	0	0	0	0	0	0	0	0	0	0	0	0	0	0	0
dac9d75e2777b97770979c07149b282c	0	0	0	0	0	0	0	0	0	0	0	0	0	17	0	0	0	0	0	0	0	0	0	0	0	0	0	0	0	0	0	0	0	0	0	0	0	0	0	0	0	0	0	0	0	0	0	0	0
7973c329948c72cb1b179b8ade868fbd	0	0	0	0	0	0	0	0	0	8	0	0	0	13	0	0	0	0	0	0	0	0	0	0	0	0	4	0	0	0	0	0	0	0	0	7	20	0	0	0	0	0	0	0	0	0	0	0	0
937844823318b9ff81a200cc77e39e8a	0	0	0	0	0	0	0	0	0	0	0	0	0	0	0	0	0	0	0	0	0	0	0	0	0	0	0	0	0	0	0	0	0	0	0	0	0	0	0	0	0	0	0	0	0	0	0	0	0
9b5bd8dff680a2ffaf97e2096a803ff2	0	0	0	0	0	0	0	0	0	0	0	0	0	0	0	0	0	0	0	0	0	0	0	0	0	0	0	0	0	0	0	0	0	0	0	0	0	0	0	0	0	0	0	0	0	0	0	0	0
38cd2a1d924257ac48c569969584dc98	0	0	0	0	0	0	0	0	0	0	0	0	0	0	0	0	0	0	0	0	0	0	0	0	0	0	0	0	2	0	0	0	0	0	0	0	0	0	0	0	0	0	0	0	0	0	0	0	0
3c92b5f6037d86be625d7ddb85ee0f21	0	0	0	0	0	0	0	0	0	0	0	2	0	0	0	0	0	0	0	0	0	0	0	0	0	0	0	0	0	0	0	0	0	0	0	0	0	0	0	0	0	0	0	0	0	0	0	0	1
1286bfe7b29ddba237116b390ce6a4fe	0	0	0	0	0	0	0	0	0	0	0	0	0	0	0	0	0	0	0	0	0	0	0	0	0	0	0	0	0	0	0	0	0	0	0	0	0	0	0	0	0	0	0	0	0	0	0	0	0
68995ed625fd7460fc4416d8b0f02069	0	0	9	0	0	0	0	0	0	0	0	3	0	0	0	0	0	0	0	0	0	0	0	0	0	0	0	0	0	0	0	1	0	0	0	0	9	0	0	0	0	0	0	0	0	0	0	0	0
1e8eb7f7bcc6a86faedf1becaadf7d5a	22	6	34	34	0	0	0	0	0	0	0	0	0	111	17	0	32	96	0	0	0	0	0	402	0	0	0	0	0	0	0	0	0	0	85	42	90	0	18	7	0	64	0	14	140	43	0	0	14
7ad05833e0a43792f45a5ab089c0e340	0	4	0	0	0	0	0	0	0	0	0	0	0	0	0	0	0	0	0	0	0	0	0	0	0	0	0	0	0	0	0	0	0	0	0	0	0	0	0	0	0	0	0	0	0	0	0	0	0
90590c0b4b0417bc0645b88da89c2735	0	0	0	0	0	0	0	0	0	0	0	0	0	0	0	0	0	0	0	0	0	0	0	0	0	0	0	0	0	0	0	0	5	0	0	0	0	0	0	0	0	0	0	0	0	0	0	0	0
d6b6040496a75787ae57e058608dd4a5	0	0	0	0	0	0	0	0	0	0	0	0	0	0	0	0	0	0	0	0	0	0	0	0	0	0	0	0	0	0	0	0	0	0	0	0	0	0	0	0	0	0	0	0	0	0	0	0	0
1b1ef9d85fb00c219689e135e4e25e2e	0	0	77	0	225	0	0	0	0	0	0	0	0	0	0	0	0	0	0	0	0	0	0	0	0	0	0	0	0	0	51	0	0	0	0	0	0	0	0	0	0	0	0	0	0	0	0	0	0
78be7d9fd09f0074d1e4582e67f9c26c	0	0	0	0	0	0	0	0	0	0	0	0	0	0	0	0	0	7	0	0	0	69	0	0	60	0	0	0	0	0	0	0	0	0	0	0	0	0	0	0	0	0	0	0	0	0	0	0	0
1a5016cf08d07af010c382cec96b7537	0	0	0	0	0	0	0	0	0	0	0	0	0	0	0	0	0	0	0	0	0	0	0	0	0	0	0	0	0	0	0	0	0	0	0	0	0	0	0	0	0	0	0	0	0	0	0	0	2
41e4fb8f50292bd727db7b0807409c18	0	0	0	0	0	0	0	0	0	0	0	0	0	0	0	0	0	0	0	0	0	0	0	0	0	0	0	0	0	0	0	0	0	4	0	0	0	0	0	0	0	0	0	0	0	0	0	0	0
89f65dc08830765c45c44277599fd0b4	0	0	0	0	0	0	0	0	0	0	0	0	0	0	0	0	0	0	0	0	0	0	0	0	0	0	0	0	0	0	0	0	0	0	0	0	0	0	0	0	0	0	0	0	0	0	0	0	0
8684cc0e3d286295d7293f4853b67215	0	0	0	0	0	0	0	0	0	0	0	0	0	0	0	0	0	0	0	0	0	0	0	0	0	0	0	0	0	0	0	0	0	0	0	0	0	0	0	0	0	0	0	0	0	0	0	0	0
0bd4e5d5dd4d761ac73a0a5c87eacaac	0	0	0	0	0	0	0	0	0	0	0	1449	21	42	939	0	0	0	0	0	0	0	137	0	0	3	0	585	0	0	0	212	94	0	0	1579	0	12	0	0	117	528	803	0	0	151	0	6	0
f0c8a5dce871c3cd23a4b4f05f27962d	0	0	0	0	0	0	14	6	0	0	0	0	0	0	0	0	0	0	0	0	0	0	0	0	0	2	0	0	9	15	0	3	3	0	0	0	0	15	27	0	0	0	12	0	0	10	0	0	0
8b213f15a0a885064a328c7550e2871b	5	0	0	0	0	0	0	0	0	0	0	9	0	0	0	0	0	0	2	0	0	0	3	0	0	1	0	0	0	0	0	0	0	0	0	0	0	0	0	0	0	0	0	0	0	0	0	0	0
c8679cc1b2c68704314fb09260ff9d48	0	0	0	0	0	4	0	0	0	0	0	0	0	0	0	0	0	0	0	0	0	2	0	0	0	0	0	0	0	0	0	0	0	0	0	0	6	0	0	0	0	2	0	0	0	0	0	0	0
018ff1812c4c2f25e8c1d62c70bb258c	0	0	0	0	0	0	0	0	0	0	0	0	0	0	0	0	98	0	0	0	0	0	0	0	0	0	0	0	0	0	0	0	0	0	0	0	0	0	0	0	0	0	0	0	0	0	0	30	2
3df23b92f6cfe3b65266d06217c47445	0	0	0	0	0	0	0	0	1	0	0	0	0	0	0	0	0	0	0	0	0	0	0	0	0	0	0	0	0	0	0	0	0	0	0	0	0	0	0	0	0	0	0	0	0	0	0	0	0
817ee42d3ee4325ba9ef6318a2fb464c	0	0	0	0	0	0	0	0	0	0	0	2	0	0	0	0	14	0	0	0	0	0	0	15	0	0	0	0	0	0	0	0	0	0	0	0	0	0	0	0	0	4	0	5	0	0	39	0	0
745e0694d92f7ee7e73629ac4a5ad1e0	0	0	0	0	0	0	0	0	0	0	0	0	0	0	0	0	0	0	0	0	0	0	0	0	0	0	0	0	0	0	0	0	0	0	0	0	0	0	0	0	0	0	0	0	0	0	0	0	0
cc36ba7ae8780dfd3f02220c8dd6b1a4	0	0	0	0	0	0	0	0	0	0	0	0	0	0	0	0	0	0	0	0	0	0	0	0	0	0	6	0	0	0	0	0	0	0	0	0	0	0	0	0	0	0	0	0	0	0	0	0	0
01226dea2c4f1530e61a80529103b102	0	0	0	0	0	0	0	0	0	0	0	0	0	0	0	0	0	0	0	0	0	0	0	0	0	0	0	0	0	0	0	0	0	0	0	0	15	0	0	0	0	0	0	0	0	0	0	0	0
78ba018979c1b0ae8a98f1e0edaba7be	0	0	0	0	0	0	0	0	0	0	0	0	0	0	0	0	0	0	0	0	0	0	0	0	0	0	0	0	0	0	0	0	0	0	0	0	0	8	0	0	0	22	0	0	0	0	0	0	0
af574bbc91e42d95ecdf65416ce05313	0	0	0	0	0	0	0	0	0	0	0	0	0	0	0	0	0	0	0	0	0	0	0	0	0	0	0	0	0	0	0	0	0	0	0	0	0	0	0	0	0	0	0	0	0	0	0	0	0
0807d52d1e5064546e6133f80882e280	0	0	0	0	0	0	0	0	0	0	0	0	0	0	0	0	0	0	0	0	0	0	0	0	0	0	0	0	0	0	0	0	0	0	0	0	0	0	0	0	0	0	0	0	0	0	0	0	0
1651851eded2c117a95c457f0490c881	0	0	0	0	0	0	0	0	0	0	0	0	0	0	0	0	0	0	0	0	0	0	0	0	0	0	0	0	0	0	0	0	0	0	0	0	0	0	0	0	0	0	0	0	0	0	0	0	0
b8daaaa1a0dac69bc4fd20a8e3b9eb90	0	0	0	0	0	0	0	0	0	0	0	0	0	0	0	0	0	0	0	0	0	0	0	0	0	0	0	0	0	0	0	0	0	0	0	0	0	0	0	0	0	0	0	0	0	0	0	0	0
0a0fd380992c2a1fdfea3c46609996ba	0	0	0	0	0	0	0	0	0	0	0	0	0	0	0	0	0	0	0	0	0	0	0	0	0	0	0	0	0	0	0	0	0	0	0	0	0	0	0	20	0	0	0	0	0	0	0	0	0
9434c50689f557f2ec3e3fb30312fd2a	0	0	0	0	0	0	0	0	0	0	0	0	0	0	0	0	0	0	0	0	0	0	0	0	0	0	0	0	0	0	0	0	0	0	0	0	0	0	0	0	0	0	0	0	0	0	0	0	0
aa55024f3c5b2b1269a8a8a208945899	0	0	0	0	0	0	0	0	0	0	0	0	0	0	0	0	0	0	0	0	0	0	0	0	0	0	0	0	1	0	0	0	0	0	0	0	0	0	0	0	0	0	0	0	0	0	0	0	0
45c253f94c24dde2eb4ae8d74021b138	0	0	0	0	0	0	0	0	0	0	0	0	0	0	0	0	22	0	0	0	0	0	0	0	0	0	0	0	0	0	0	0	0	0	0	0	0	0	0	0	0	0	0	0	0	0	0	0	0
d3ebb051dac9affb2788cc01a593b2e2	0	0	0	0	0	0	0	0	0	0	0	0	0	0	0	0	54	0	0	0	0	0	0	0	0	0	0	0	0	0	0	0	0	0	0	0	0	0	0	0	0	0	0	0	0	0	0	0	0
4398713504a2b6fb4d193a9613170e3d	0	0	0	0	0	0	0	0	0	0	0	0	0	0	0	0	0	0	0	0	0	0	0	0	0	0	0	5	0	0	0	0	0	0	0	0	0	0	0	0	0	0	0	0	0	0	0	4	0
ccfd2e0d4d01949676d5c16130fb97e3	0	5	0	0	0	0	0	0	0	0	0	0	0	0	0	0	0	0	0	0	0	0	0	0	0	0	0	0	0	0	0	0	0	0	0	0	0	0	0	0	0	0	0	0	0	0	0	0	0
582136dc72b3d42b10fb72a88ae1f74f	0	0	0	0	0	0	0	0	0	0	0	0	0	0	0	0	0	0	0	0	0	0	0	0	0	0	0	0	0	0	0	0	0	0	0	0	0	0	0	0	0	0	0	0	0	0	0	0	0
69a897e97e9e812faddd8a8d1e7ca72a	0	0	0	0	0	0	0	0	0	0	0	0	0	0	0	0	0	0	0	0	0	0	0	0	0	0	0	0	0	0	0	0	0	0	17	0	0	5	0	0	0	0	0	0	0	0	0	0	0
eccc2f86c3a1f6e48a4433e03f72f117	0	0	0	0	0	0	0	0	0	0	0	0	0	0	0	0	0	0	0	0	0	0	0	0	0	0	0	0	0	0	0	0	0	0	0	0	0	0	0	0	0	0	0	0	0	0	0	0	0
5fe73817fccbddbcec0ab64679b9835a	0	0	0	0	0	0	0	0	0	0	0	0	0	0	0	0	0	0	9	0	0	0	0	0	0	0	0	0	0	0	0	0	0	0	0	0	0	0	0	0	0	0	0	0	0	0	0	0	0
0865a63ff7c10b6fed46549f9b450838	0	0	0	0	0	0	0	0	0	0	0	0	0	0	0	0	0	0	0	0	0	0	0	0	0	0	0	0	1	0	0	0	0	0	0	0	0	0	0	0	0	0	0	0	0	0	0	0	0
93f029cea5ca1f60ebe6f1022d8dbc6d	0	0	0	0	0	0	0	0	0	0	0	3	0	0	0	0	0	0	0	0	0	0	0	0	0	0	0	0	0	0	0	0	0	0	0	0	0	0	0	0	0	0	0	0	0	0	0	0	0
a96eef30a66719914c9b4d7938538513	0	0	0	0	0	0	0	0	0	0	0	0	0	0	0	0	0	0	0	0	0	0	0	0	0	0	0	0	0	0	0	0	0	0	0	0	0	5	0	0	0	0	0	0	0	0	0	0	0
41ad0ac96c83b63f819060fd0a7c0a0a	0	0	0	0	0	0	0	0	0	0	0	0	0	0	0	0	0	0	0	0	0	0	0	0	0	0	0	0	0	0	0	0	0	0	0	0	0	0	0	0	0	0	0	0	0	0	0	0	0
029ffa824e32b38ea50aa94e66eba30f	0	0	0	0	0	0	0	0	0	0	0	0	0	0	0	0	0	0	0	0	0	0	0	0	0	0	0	0	0	1	0	0	0	0	0	0	0	0	0	0	0	0	0	0	0	0	0	0	0
f895511f5c5c2eb9f46a725984ea6314	0	0	11	0	0	0	0	0	0	0	0	0	0	0	0	0	0	0	0	0	0	0	0	0	0	0	0	0	0	0	0	0	0	0	0	0	0	0	0	0	0	0	0	0	0	0	0	0	0
be95f4dc363fa0a2ca3bb906939e7cf3	0	0	0	0	0	0	0	0	0	0	0	0	0	0	0	0	0	0	0	0	0	0	0	0	0	0	0	0	0	1	0	0	0	0	0	0	0	0	0	0	0	0	0	0	0	0	0	0	0
cb1df2e6378657dc8a5eff68f4d708ae	0	0	0	0	0	0	0	0	0	0	0	0	0	0	0	0	0	0	0	0	0	0	0	0	0	7	0	0	0	0	0	0	0	0	0	0	0	0	0	0	0	0	0	0	0	0	0	0	0
56572ee7d3654b9ab8a3955f5d44a7d8	0	0	0	0	0	0	0	0	0	0	0	0	0	0	0	0	5	0	0	0	0	0	0	0	0	0	0	0	0	0	0	0	0	0	0	0	0	0	0	0	0	0	0	0	0	0	0	0	0
60a3997d5b71b9aed4e7d23a7753de07	0	0	0	0	0	0	0	0	0	0	0	0	0	0	0	0	0	0	0	0	0	0	0	0	0	0	0	0	0	0	0	0	0	0	0	0	0	0	0	0	0	0	0	0	0	0	0	0	0
13f49a9301689789529140181ed77356	0	0	0	0	0	0	0	0	0	0	0	0	0	0	0	0	0	0	0	0	0	0	0	0	0	0	0	0	0	0	0	0	0	0	0	0	0	0	0	0	0	0	0	0	0	0	0	0	0
32f269814c6af0ed01b8352509df18a9	0	0	0	0	0	0	0	0	0	0	0	0	0	0	0	0	0	0	0	0	0	0	0	0	0	0	0	0	0	0	0	0	0	0	0	0	0	0	0	0	0	0	0	0	0	8	0	0	0
99869545b5c29deab4fecf9ab82af852	0	0	0	0	0	0	0	0	0	0	0	0	0	0	0	0	0	0	0	0	0	0	0	0	0	0	0	0	0	0	0	0	0	0	0	0	0	0	0	0	0	0	0	0	0	0	0	0	0
e1bb819592518b965a4278696acbbe96	0	0	0	0	0	0	0	0	0	0	0	0	0	0	0	0	0	0	0	0	0	0	0	0	0	0	5	0	0	0	0	0	0	0	0	0	0	0	0	0	0	0	0	0	0	0	0	0	4
3f2a6de46a377edb9389cb4413ff57b9	0	0	0	0	0	0	0	0	0	0	0	0	0	0	0	0	0	0	0	0	0	0	0	0	0	0	0	0	0	0	0	0	0	0	0	0	0	0	0	0	0	0	0	0	0	0	0	0	1
4e6201b098af9e6de1faa20c77f65e8d	0	0	0	0	0	0	0	0	0	0	0	2	0	0	0	0	0	0	0	0	0	0	0	0	0	8	0	0	0	0	2	0	0	0	0	0	0	0	0	0	0	0	0	0	0	0	0	0	0
76ffbf350ecf4aa249c18d4e2b96437b	0	0	0	0	0	0	0	0	0	0	0	6	0	0	0	0	0	0	0	0	0	0	78	0	0	0	0	0	0	0	291	0	0	0	0	0	0	0	0	0	0	0	0	0	0	0	0	0	0
cf1ec157d8d40319e8a41d695835411a	0	0	0	0	0	0	0	0	0	0	0	0	0	0	0	9	0	0	0	0	0	0	0	0	0	0	0	0	0	0	0	0	0	0	0	0	0	0	0	0	0	0	0	0	0	0	0	0	0
40263b07c7640ba69fbc4bb99fb67d33	0	0	0	0	0	0	0	0	0	0	10	0	0	0	0	0	0	0	0	0	0	0	0	0	0	0	0	0	0	0	0	0	0	0	0	0	0	0	0	0	0	0	0	0	0	0	0	0	0
1d4684d5cfbf6f96edfeb819877bb110	0	0	0	0	0	0	0	0	0	0	0	0	0	0	0	0	0	0	0	0	0	0	0	0	0	0	0	0	0	0	0	0	0	0	0	0	0	0	0	0	0	0	0	0	0	0	0	0	0
65e78633fc39d2dc2af328e4617fa8c9	7	0	0	0	0	0	0	0	0	0	0	0	0	0	0	6	0	0	0	0	4	0	0	0	0	0	0	0	0	0	0	0	0	0	0	0	0	1	0	0	0	0	0	0	0	0	0	0	0
ae9e27d422d1bd3e78ac6a9884ed033a	0	0	0	0	0	0	0	0	0	0	0	0	0	0	20	22	0	0	0	0	0	0	19	0	0	0	0	1215	0	0	651	0	0	0	0	0	0	0	165	0	0	0	385	0	0	0	0	35	0
ba237e942654c48149f50149d90ab1b2	0	0	0	157	0	0	0	3	0	7	0	2	0	0	0	116	0	0	0	0	0	0	0	0	8	0	0	0	0	0	0	0	0	0	0	0	0	0	0	0	0	6	0	0	65	0	0	0	0
888bc07cb335569e84cf4478ea0ee354	0	0	0	0	0	0	0	0	0	0	0	0	0	0	0	0	0	0	0	0	0	0	0	0	0	0	0	0	0	0	0	0	0	0	0	0	0	0	0	0	0	0	0	0	0	0	0	0	0
eedb265589ecdeed994afa611045b95b	19	24	23	0	0	9	0	0	0	7	0	14	11	0	0	0	0	10	21	0	0	0	0	9	0	82	0	11	0	0	0	38	0	63	0	0	0	6	0	0	0	0	15	0	0	0	0	0	8
d789cefe718246a2abc46b9d0ac45431	0	0	12	12	17	15	6	6	3	1	0	0	18	6	0	10	0	3	6	2	0	4	20	0	0	3	0	0	2	0	3	0	3	0	0	0	6	5	7	12	0	0	0	5	3	0	3	0	0
b3094694d754cc3e22c1deaec1e0ae44	0	0	0	0	0	0	0	0	0	0	0	0	0	0	0	0	0	0	0	0	0	0	0	0	0	0	21	0	0	0	0	0	0	37	0	0	0	0	0	0	0	0	0	11	0	0	0	0	0
7b80deb50050012d385b38e1dbf3969a	0	0	0	0	0	0	0	0	0	0	100	0	28	0	0	26	0	0	0	0	0	94	0	0	0	0	0	0	23	349	0	34	0	15	41	0	0	39	82	0	0	0	0	0	56	0	62	0	14
00bf502c565794ef736839e89652f03f	0	0	0	0	0	0	0	0	0	0	0	0	0	0	0	0	0	0	0	0	0	0	0	0	0	0	0	0	0	0	0	0	0	0	0	0	0	0	0	0	0	0	0	0	0	0	0	0	0
23197bfcd38f46f23cfebb7737613610	0	0	0	0	0	0	0	0	0	0	0	0	0	0	0	0	0	0	0	0	0	0	0	0	0	0	0	0	0	0	0	0	0	0	0	0	0	0	0	0	0	0	0	0	0	0	0	0	0
2f4d73d1afa1ce2bca9f4a77680c567f	0	7	0	0	0	0	0	0	0	0	0	0	0	0	0	0	0	0	0	0	0	0	0	0	0	0	0	0	0	0	0	0	0	0	0	0	0	0	0	0	0	0	0	0	0	0	0	0	0
cca4d03c7fa2c25a15b3a4e75d58f9bf	0	1	0	0	0	0	0	0	0	0	0	0	0	20	0	0	0	0	0	0	0	3	0	7	0	0	0	0	0	0	0	0	0	0	0	19	0	0	0	0	0	0	0	0	0	0	0	0	0
f494152b5e021a5fe9ae87359b579ee6	0	0	0	0	19	0	0	0	0	0	0	0	0	0	0	0	0	0	0	0	0	0	0	0	0	0	0	0	0	0	0	0	0	0	0	0	0	0	0	0	0	0	0	0	0	0	0	0	0
b594d930efb576c7625304bf3378f82e	18	3	5	37	0	10	11	12	0	6	39	0	0	0	0	56	0	16	0	0	0	0	0	35	25	0	0	6	0	0	0	0	0	0	19	0	0	0	0	0	0	0	12	0	0	21	0	0	0
b15193fce14759d1c06728933e044af6	20	0	0	0	0	0	0	0	0	0	0	0	0	0	0	0	0	0	0	0	0	0	0	0	0	0	0	0	0	0	0	0	0	0	0	0	0	0	0	0	4	4	0	0	0	0	0	0	0
2546ac1d7e8c6783301b5d7665bef5a1	0	0	0	0	0	0	0	0	0	0	0	0	0	0	0	0	0	0	0	0	0	0	0	0	0	0	0	0	0	0	0	0	0	0	0	0	0	0	0	0	0	0	0	0	0	0	0	0	0
f37257715b08e86bd12d07fed1f14820	0	0	0	0	0	0	0	0	0	1	0	0	0	0	0	0	0	0	0	0	0	0	0	0	0	0	0	0	0	1	0	0	0	2	0	0	0	0	0	0	0	0	0	0	0	0	0	0	0
2db6fa159e99222f1c49d8c6a91461ee	0	0	0	0	0	0	0	0	2	0	0	0	0	0	0	0	0	0	0	0	0	0	0	0	0	0	0	0	0	0	0	0	0	0	0	0	0	0	0	0	0	0	0	0	0	0	0	0	0
4332483167cb1a83b638b624d32862a4	0	0	0	0	0	0	0	0	0	0	0	0	0	0	0	0	0	0	0	0	0	0	0	0	0	0	0	0	0	0	0	0	0	0	0	0	0	0	19	0	0	0	0	0	0	0	0	0	0
cf3325ad3547bdf07d215e9a6243fa42	0	0	0	0	0	0	0	0	0	0	0	0	0	0	0	0	0	0	0	0	0	0	0	0	0	0	0	0	0	0	0	0	0	0	116	0	0	0	0	0	0	0	0	0	0	0	0	0	0
5156673d493bc5e874a6a6d144e46761	0	0	0	0	0	0	0	0	0	0	0	0	0	0	0	0	0	0	0	0	0	0	0	0	0	0	0	0	0	1	0	0	0	0	0	0	0	0	0	0	0	0	0	0	0	0	0	0	0
e61c309673cc94f8d0f1e2cc6eac64fc	0	0	0	0	0	0	0	0	0	0	0	0	77	0	0	0	0	0	0	0	0	0	0	0	0	0	0	0	0	0	0	0	0	0	0	0	0	0	0	0	0	0	0	0	0	0	0	0	0
d55719ca041731898177642187c66104	0	0	0	0	0	0	0	0	0	0	0	0	0	0	0	0	0	0	0	0	0	0	0	0	0	0	0	0	0	0	0	0	0	0	0	0	0	0	0	0	0	0	0	0	0	0	0	0	0
57369a0338c87cf8007a7038b338d2ae	7	0	0	0	0	0	0	0	0	0	0	0	0	0	0	0	0	0	0	0	0	0	0	0	0	0	0	0	0	0	0	0	10	0	0	0	6	0	0	0	6	0	0	0	0	0	0	0	0
b899334fcbede03c660fe50f6b3affc9	0	0	0	0	0	0	0	0	0	0	0	0	0	0	0	0	0	0	0	0	0	0	0	0	0	0	0	0	0	0	0	0	0	0	0	0	0	0	0	0	0	0	0	0	0	0	0	0	0
de327d0ba71716dc591ecfaf440226d5	0	8	0	0	13	0	0	0	0	0	0	0	0	0	0	0	0	0	11	0	12	5	0	0	0	0	0	23	0	0	0	0	0	0	0	0	0	0	0	0	0	0	0	0	0	0	0	0	0
119eea33cb9f505d6a20297d132e792a	0	0	0	0	0	0	0	0	0	0	0	0	0	0	0	0	0	0	0	0	0	6	0	0	0	0	0	0	0	0	0	0	0	0	0	0	0	0	0	0	0	0	0	0	0	0	0	0	0
827f73a86e75e62c42b012c4db6061fe	30	0	0	0	0	0	30	0	0	0	0	49	31	0	0	3	56	0	0	0	0	0	0	0	48	0	0	0	0	0	0	0	0	0	0	0	0	61	107	0	0	0	0	0	0	0	0	0	0
3b4f70adf5208bc5cbd5628f78446439	0	0	0	0	0	0	0	0	0	0	0	0	0	0	0	0	0	0	0	0	0	0	0	0	0	0	0	0	0	0	0	0	0	0	0	0	0	0	0	0	0	0	0	0	0	0	0	0	0
a7900e6048ca0a742f8686d7f49e792c	0	0	0	0	0	0	0	0	0	0	0	0	0	0	0	0	0	0	0	0	0	0	0	0	0	0	0	0	0	0	0	0	0	0	0	0	0	0	0	0	0	1	0	0	0	0	0	0	0
66e8f7f4628d3dfd360ea962484639be	0	0	0	0	0	0	0	0	0	0	0	0	0	0	0	0	0	0	0	0	0	0	0	0	0	0	0	0	0	0	0	0	0	0	0	0	0	0	0	0	0	0	0	0	0	0	0	0	0
3140cf39380dba00c815930fe127a3be	0	0	0	0	0	0	0	0	0	0	0	0	0	0	0	0	0	0	0	0	0	0	0	0	0	0	0	0	0	0	0	0	0	0	0	0	0	0	0	0	0	0	0	0	0	0	0	0	0
7fac29233bb8bf0fda9b3eee0b4fa134	0	0	0	0	0	0	0	0	0	0	0	0	0	0	0	0	0	0	0	0	0	0	0	0	0	0	0	19	0	0	0	0	0	0	0	0	0	0	0	0	0	0	0	0	0	0	0	0	0
de898f2d25ac385af540bf9e7f934b43	0	0	0	0	0	0	0	0	0	7	0	0	0	0	0	0	0	0	0	0	0	0	0	0	0	0	0	0	0	0	0	0	0	0	0	0	0	0	0	0	0	0	0	0	0	0	0	0	4
2b976444aad9837bc87f81e52cf59e12	252	0	0	0	0	0	0	0	0	0	0	112	0	0	0	0	0	0	0	0	0	116	0	0	432	6	0	214	0	0	30	0	0	0	0	0	0	0	41	0	0	0	0	0	0	0	0	0	0
8f94608f8ce340dca72a182b99beefc3	0	360	0	198	0	0	0	0	0	3	38	17	111	9	106	0	0	0	59	0	0	0	14	0	0	26	3	4	0	10	15	0	0	0	1263	202	0	38	0	0	242	11	0	0	0	0	0	0	0
7c1d95f5123765cadf69f1f0e8cfbc05	0	0	0	0	0	0	7	0	0	1	3	1	0	0	0	2	0	3	10	0	0	4	0	0	0	2	1	0	0	6	0	0	0	2	0	0	0	0	0	0	0	0	0	0	0	0	0	0	0
95dbb83f59cefcafc6ea5d151722cd7e	0	0	0	0	0	0	0	0	0	0	0	0	0	0	0	0	0	0	0	0	0	0	0	0	0	0	0	0	0	0	0	0	0	0	0	0	0	0	0	0	0	0	0	0	0	0	0	0	0
6f4dd44f60b1a98305196db286ce064b	0	0	0	0	0	0	0	0	0	0	1	0	0	0	0	0	0	0	3	0	0	0	0	0	0	0	0	0	0	0	0	0	0	0	0	0	0	0	0	0	0	0	0	0	0	0	0	0	0
225dc6e9a1247b134bba192de977b897	0	0	0	0	0	0	0	0	0	0	0	0	0	0	0	0	0	0	0	0	0	0	0	0	0	0	0	0	0	0	0	0	0	0	0	0	0	0	0	0	0	0	0	0	0	0	0	0	0
20d2dba441ef8c6124cb861a4628978a	0	1	0	0	0	0	0	0	0	0	0	0	0	0	0	0	0	0	0	0	0	0	0	0	0	0	0	0	0	0	0	0	0	0	0	0	0	0	0	0	0	0	0	0	0	0	0	0	0
11c33fed39b8b5d8207cbbae11de2362	0	0	0	0	0	0	0	0	0	0	0	0	0	0	0	0	0	0	0	0	0	0	0	0	0	0	0	0	0	0	0	0	0	0	0	0	0	0	0	0	0	0	0	0	0	0	0	0	0
6f30a5a195f5827dfa090d2aa9145211	0	0	0	0	0	0	0	0	0	0	0	0	0	0	0	0	3	0	0	0	0	0	0	0	0	0	0	0	0	0	0	0	0	0	0	0	0	0	0	0	0	0	0	0	0	0	0	0	0
77ab0009b9384858ec15fe8a6ccc314b	0	0	0	0	0	0	0	0	0	0	0	0	0	0	0	0	0	0	0	0	0	0	0	0	0	0	0	0	0	0	0	0	0	0	0	0	0	0	0	0	0	0	0	0	0	0	0	0	0
d8d6ccdd6d55b75a32f2be4acefd2978	0	0	0	0	0	0	0	0	0	0	0	0	0	0	0	0	0	0	0	0	0	0	0	0	0	0	3	0	0	0	0	0	0	0	0	0	0	0	0	0	0	0	0	0	0	0	0	0	0
9dda0118feae8a6ae2573ace4b8a7d7b	0	0	0	0	0	0	0	0	0	0	0	0	0	0	0	0	0	0	0	0	0	0	0	0	0	0	0	0	0	0	0	0	0	0	0	0	0	0	0	0	0	0	0	0	0	0	0	0	0
39bbc174f1873fadf46b45eacbc0dfc0	0	0	0	0	0	0	0	0	0	0	0	0	0	0	0	0	0	0	0	0	0	0	0	0	0	0	0	0	0	0	0	0	0	0	0	0	0	0	0	0	0	0	0	0	0	0	0	0	0
21c74edb84ab012a8fd674ffb3c7a103	0	0	0	0	0	0	0	0	0	0	0	0	0	0	0	0	0	0	0	0	0	15	0	0	0	0	0	0	3	3	0	0	0	0	22	0	0	0	0	0	0	0	0	0	0	0	0	0	0
46880f161fb87ccb609f341d51874ca9	0	0	0	0	0	0	0	0	0	0	0	0	0	0	0	0	0	0	0	0	0	0	0	0	211	0	0	0	0	0	0	0	0	0	0	0	0	0	0	0	0	0	0	0	0	0	0	0	0
eeb5a0f6663bce723afdaf574fc0c106	0	0	0	0	0	0	0	0	0	0	0	0	0	0	0	0	0	0	44	0	0	0	0	30	0	0	0	27	0	0	0	0	0	0	67	0	0	0	0	0	0	30	0	0	0	0	0	0	24
638727a5ca5bf0614a33dca1fc81aa82	17	0	0	0	0	0	0	0	0	0	0	0	0	0	0	0	0	0	0	0	0	0	0	0	0	0	5	12	4	13	0	0	0	4	26	0	19	4	0	0	0	14	0	0	0	0	0	0	0
66f95f85582b8ddc727b3a204a25783b	0	0	0	0	0	0	0	0	0	0	0	0	0	0	0	0	0	0	0	0	0	0	0	0	0	0	0	0	0	0	0	0	0	0	0	0	0	0	0	0	0	0	0	0	0	0	0	0	0
1d1a5377cad6ed6607e5aa2b5ff1c72b	0	0	0	0	0	0	0	0	0	0	0	0	0	0	0	0	0	0	0	0	0	0	0	0	0	0	0	0	0	0	0	0	0	0	0	0	0	0	0	0	0	0	0	0	0	0	0	0	0
e4a45fa069eb6ac35224e02310294f02	0	0	0	0	0	0	0	0	0	0	0	0	0	0	0	0	0	0	0	0	0	0	0	0	0	0	0	0	0	0	0	0	0	0	0	0	0	0	19	0	0	0	0	0	0	0	0	0	0
3c2d5016b4cab7c56a741a0664315418	0	0	0	0	0	0	0	0	0	0	0	0	0	0	0	0	0	0	0	0	0	0	0	0	0	0	0	0	0	0	5	0	0	0	0	0	0	0	0	0	0	0	0	0	9	0	0	0	0
71aab70ff5d79c21c6379db926a58720	0	0	0	0	0	0	0	0	0	0	0	0	0	0	0	0	0	0	0	0	0	0	0	0	0	0	0	0	0	0	0	0	0	0	0	0	11	0	0	0	0	0	0	0	0	0	0	0	0
1b22c0dd14dcbbeb2f523b9c1a2bd63c	0	0	0	0	0	0	0	0	0	0	0	0	0	0	0	0	0	0	0	0	0	0	22	0	0	0	0	0	0	0	0	0	0	0	0	0	0	0	0	0	0	0	0	0	0	0	0	0	0
573415f068d84413abef27738ca0b409	0	0	0	0	0	0	0	0	0	0	0	0	0	0	0	0	0	0	0	0	0	0	0	0	0	0	0	0	2	0	0	0	0	0	0	0	0	0	0	0	0	0	0	0	0	0	0	0	0
ca5487f8317cb2d1c3357543efeb33ac	0	0	0	0	0	0	0	0	0	0	0	0	0	0	0	0	0	0	0	0	0	0	0	0	0	0	0	0	0	0	0	0	0	0	0	0	0	0	0	0	0	0	0	0	0	0	0	0	0
409b1f7afb44155389e0e18e41908249	0	0	0	0	0	0	0	0	0	0	0	0	0	0	0	0	0	0	0	0	0	0	0	0	0	0	0	24	0	0	0	0	0	0	0	0	0	0	0	0	0	0	4	0	0	0	0	0	0
231012dfb4dee34a84ec598e5ce66029	0	3	0	0	0	0	0	0	0	0	0	0	0	0	0	0	0	0	0	0	0	0	0	0	0	0	0	0	0	0	0	0	0	0	0	0	0	0	0	0	0	0	0	0	0	0	0	0	0
440eb52fb27497b186e25592944370d7	0	0	0	0	0	0	0	0	0	0	0	0	0	20	0	0	0	0	0	0	0	0	0	0	0	0	0	0	0	0	0	0	0	0	0	0	0	0	0	0	0	0	0	0	0	0	0	0	0
48aaaf8dc47953fbb21b864f609f5478	1	2	2	0	0	3	0	0	0	13	0	0	4	3	0	0	0	0	6	0	0	3	0	0	3	1	0	0	1	0	0	0	2	3	3	2	0	1	4	0	0	0	0	4	0	0	0	0	0
584b2d328450c0d1882d96fb65944489	0	0	0	0	0	0	0	0	0	0	0	2	0	0	0	0	0	0	0	0	0	0	0	0	0	0	0	0	0	0	0	0	0	0	0	0	0	0	0	0	0	0	0	0	0	0	0	0	0
8757a8d1f1d3fe31d1ad0f72172709ec	0	0	0	0	0	0	0	0	0	0	0	0	0	0	0	0	0	0	0	0	0	0	0	0	0	0	0	0	0	0	0	0	0	0	0	0	1	0	0	0	0	0	0	0	0	0	0	0	0
87caf1871031347d6a6900d35de9ca48	0	0	0	0	0	0	0	0	0	0	0	0	0	0	0	0	0	0	0	0	0	0	0	0	0	0	0	0	0	0	0	0	0	2	0	0	0	0	0	0	0	0	0	0	0	0	0	0	0
9dedb421301ae00c10f5be36655c4fed	0	0	0	0	8	4	0	0	0	0	0	4	50	0	0	0	0	0	0	0	0	0	0	0	0	0	0	0	0	0	1	0	0	0	0	0	0	0	0	0	0	0	0	0	0	0	0	0	0
c577d2463bf2958ad41c800dbd97ce35	0	0	0	0	0	0	0	0	0	0	0	0	0	0	0	0	0	0	0	0	0	0	0	13	0	0	0	0	0	0	0	0	3	0	0	0	0	0	0	0	0	0	0	0	0	0	0	0	0
d9485222a4b7d47fc178c283da5eb69c	0	0	0	0	0	0	0	0	0	0	0	0	0	9	0	0	13	0	0	0	0	0	0	0	0	0	0	0	0	0	0	0	0	0	0	0	0	0	0	0	0	0	0	0	0	0	0	0	0
846bf8af24616cd39d63d4fcef8da35c	0	0	0	0	0	0	0	0	0	0	0	9	0	0	0	0	0	0	0	0	0	0	0	0	0	0	0	0	0	0	0	0	0	0	17	30	0	0	0	0	0	0	0	0	0	0	0	0	5
1777ca42153258a051796a2e3559b446	0	0	27	35	0	0	11	0	0	0	0	0	10	0	0	0	0	8	10	0	0	0	0	32	0	0	0	0	0	0	0	0	0	0	0	0	27	0	0	0	0	0	0	0	0	18	0	0	0
1f9cba82f1d6bdc91505562680201abf	0	0	0	0	0	52	0	0	0	0	0	0	0	0	0	0	0	0	0	0	0	0	0	0	0	0	0	0	0	0	0	0	0	0	0	0	0	0	0	0	0	0	0	0	0	0	0	0	0
f74a63b3d50886ee949a0d64c7960a9a	0	0	0	0	0	0	0	7	0	0	0	0	0	0	0	0	0	0	0	0	0	0	0	0	0	0	0	0	0	0	0	0	0	0	0	0	0	0	0	0	0	0	0	0	0	0	0	0	0
824338155ac093ec133369df25707cd2	0	0	0	0	0	0	0	0	0	0	0	0	0	0	0	0	0	0	0	0	0	0	0	0	0	0	0	0	0	0	0	0	0	22	0	0	0	0	0	0	0	0	0	0	0	0	0	0	0
e1190704a475302b722a546c7321f50f	0	0	0	0	0	0	0	0	0	0	0	21	0	0	0	0	0	0	0	0	0	0	0	0	0	0	0	0	0	0	0	0	0	0	0	0	0	0	0	0	0	0	0	0	0	0	0	0	0
ba321d9efd2463acb4b599bbd4b71409	0	0	0	0	0	0	0	0	0	0	0	0	0	0	0	0	0	0	0	0	0	0	0	0	0	0	0	0	0	0	0	0	0	0	0	0	0	0	0	0	0	0	0	0	0	0	0	0	0
08355e2c42cf8a78a7704b5b2eaf3eef	0	0	0	0	0	0	0	0	0	0	0	0	0	0	0	0	0	0	0	0	0	0	0	0	0	0	0	0	0	0	0	0	0	0	0	0	0	0	0	0	0	0	0	0	0	0	0	0	0
7aeaead0e4d63ee3dd2f60e101fd7eac	0	0	0	0	0	0	0	0	0	0	4	0	0	0	0	0	0	0	0	0	0	0	0	0	0	0	0	0	0	0	0	0	0	0	0	0	0	0	0	0	0	0	0	0	0	0	0	0	0
bdb627470513db5ab25c7dd03f265004	0	0	0	0	0	0	0	0	0	0	0	0	0	0	0	0	0	0	0	0	0	0	0	0	0	0	0	0	0	0	0	0	0	0	0	0	0	0	0	0	0	0	0	0	0	0	0	0	0
c0dde469c73739933c90d97912e604b2	27	0	0	0	0	0	0	0	0	0	0	0	0	0	0	0	0	0	0	26	0	20	0	0	0	0	0	0	0	0	15	18	76	0	0	0	0	26	0	0	0	0	0	0	0	0	0	0	0
cdbe6eb4b72a5eb3c6c6a30d19bc9723	0	0	0	0	0	0	0	0	2	0	0	0	0	0	0	0	0	0	0	0	0	0	0	0	0	0	0	0	0	0	0	0	0	0	0	0	0	0	0	0	0	0	0	0	0	0	0	0	0
bd1e1dc2f48cfa26abe07aee55360caa	0	0	0	0	0	0	0	0	0	0	0	0	0	0	0	0	0	0	0	0	0	0	0	0	0	0	1	0	0	0	0	0	0	0	0	0	0	0	0	0	0	0	0	0	0	0	16	0	0
cf3f7674d25bb488692546b5f32caa7b	0	0	0	0	0	0	0	0	0	0	0	0	0	0	0	0	0	0	0	15	0	0	0	0	0	0	0	0	0	0	0	0	0	0	0	0	0	22	0	0	0	0	0	0	0	0	0	0	0
e39147b8f225d51f8c334f368961c13b	0	0	0	0	0	0	0	0	0	0	0	0	0	0	0	0	0	0	0	0	0	0	0	0	0	0	0	0	0	0	0	0	0	2	0	0	0	0	0	0	0	0	0	0	0	0	0	0	0
5d08da46897c41940f8908eb2a5b2af2	0	0	6	0	0	0	0	0	0	0	0	0	0	0	0	0	0	0	0	0	0	0	0	0	0	0	0	0	0	0	0	0	0	0	0	0	0	0	0	6	0	0	0	0	0	0	0	0	0
d13a8ed1275c46b9ce55e504a1ff56ac	0	0	0	0	0	0	0	0	0	0	0	0	0	0	0	0	0	0	0	0	0	0	0	0	0	0	0	0	0	0	0	0	0	0	0	0	0	0	0	0	0	0	0	0	0	0	0	0	0
7f6476c175636d87d568fb44aee74866	50	34	77	80	37	54	114	151	89	5	308	17	55	71	143	167	18	192	69	0	28	121	8	46	22	4	8	0	0	13	29	13	21	6	148	202	53	34	8	44	20	18	0	874	66	26	172	27	66
8f5bee741a06fcbb8af1221c8086970a	0	0	0	0	0	0	0	0	0	0	0	0	0	0	0	0	0	0	0	0	0	0	0	0	0	0	0	0	0	0	0	0	0	0	0	0	0	0	0	0	0	0	0	0	0	0	0	0	0
d102fa521eb3781d19d9d729d102b7c5	0	0	0	0	0	0	0	0	0	0	0	0	0	0	0	0	0	0	0	0	0	0	0	0	0	0	0	0	0	0	0	0	0	0	6	0	0	0	0	0	0	0	0	0	0	0	0	0	0
b52759b2eaa8f99ea6e77c64a74ec342	0	0	0	0	0	0	0	0	0	0	0	0	0	0	0	0	0	0	0	0	0	0	0	0	0	0	0	0	0	0	143	0	0	0	0	0	0	0	0	0	0	0	0	0	0	0	0	133	0
85f5e1dec491aade66a90dbcedc76624	0	0	0	0	0	0	0	0	0	0	0	0	0	0	0	0	0	71	0	0	0	0	0	0	0	0	0	0	0	0	0	0	0	0	0	0	0	0	0	0	0	0	0	0	0	0	0	0	0
28909a8304a25796b27e71b4640ced91	0	0	0	0	0	0	0	0	0	0	0	0	0	0	0	0	0	0	0	0	0	0	0	0	0	2	0	0	0	0	0	0	0	0	0	0	0	0	0	0	0	0	0	0	0	0	0	0	0
a14b05b483f5467154934f4903a60cfd	0	0	0	0	0	0	0	0	0	0	0	0	0	0	0	0	0	0	0	0	0	0	0	0	0	0	0	0	0	6	0	0	0	0	0	0	0	0	0	0	0	0	0	0	0	0	0	0	0
c1b2066bba028829db00457580c742cc	0	0	0	0	0	0	0	0	0	0	0	0	0	0	0	0	45	0	0	0	0	0	0	0	0	0	0	0	0	0	2	0	0	0	0	0	0	0	0	0	0	0	0	0	0	0	0	0	0
e03030c4c3d9445e55145e1f9a1930fc	202	0	177	0	2	281	58	0	609	0	163	36	0	0	173	5	0	0	14	0	25	0	0	0	26	0	476	10	0	0	56	68	6	0	0	193	24	58	0	16	0	89	526	184	0	654	35	0	0
76b35ed79b0de93e36a541bd6bec34f1	0	0	0	0	0	0	0	0	0	0	0	0	0	0	0	0	0	0	0	0	0	0	0	0	0	0	0	0	0	0	0	0	0	0	0	0	0	0	0	0	0	0	0	0	0	0	0	0	0
4768e36bd1540138f2a6fdbd80336d73	0	0	0	0	0	0	0	0	0	0	0	0	0	0	0	0	0	0	0	0	0	0	0	0	0	0	0	0	0	0	0	0	0	0	0	0	0	0	0	0	0	0	0	0	0	0	0	0	0
1b9bad73950378e7daf4525ce8e2ea84	0	0	0	0	0	0	0	0	0	0	0	0	0	0	0	0	0	0	0	0	0	0	0	0	0	0	0	0	0	0	0	0	0	0	0	0	0	0	0	0	0	0	0	0	4	0	0	0	0
38db6ad6f3662948ae5ef2c8a0ca877a	0	0	0	0	0	0	0	0	0	6	0	0	0	0	0	0	0	0	0	0	0	0	0	0	0	0	0	0	0	0	0	0	0	0	0	0	0	0	0	0	0	0	0	0	0	0	0	0	0
a083290ec05e49bc80264f2ce90bf150	0	0	0	0	0	0	0	0	0	0	0	0	0	0	0	0	0	0	0	0	0	0	0	0	0	0	0	0	0	0	0	0	0	0	0	0	0	0	0	0	0	0	0	0	0	0	0	0	0
35e7acba98679be2e38622205177876e	0	0	0	0	0	0	0	0	0	0	0	0	0	0	8	0	0	0	0	0	0	0	0	0	0	0	0	0	0	0	0	0	0	0	0	0	0	0	0	0	0	0	0	0	0	0	0	0	0
cc69705f016599579fafaae0a22b6f96	0	0	0	0	0	0	17	0	0	0	0	0	0	0	0	0	0	0	0	0	0	0	0	0	0	0	0	0	0	0	0	0	0	0	0	0	0	0	0	0	0	0	0	0	0	0	0	0	0
9c1febb926175206ec21abef4485d1c5	0	0	0	0	0	0	0	0	0	0	0	0	0	0	0	0	0	0	0	0	0	0	0	0	0	0	0	0	0	0	0	0	0	0	0	0	0	0	0	0	0	0	0	0	0	0	0	0	0
8138fa49c759940a5e854ba497359ac2	0	0	0	0	0	0	0	0	0	0	0	0	6	0	0	0	0	0	0	0	0	0	0	0	0	0	0	0	0	0	0	0	0	0	0	0	0	0	0	0	0	0	0	5	0	0	0	0	0
d54a4d5689432a6f3f12a58d21947f0b	0	0	0	0	0	0	0	13	0	0	0	0	0	0	0	12	0	0	0	0	0	0	0	0	3	0	0	0	0	0	0	0	0	0	0	0	0	0	0	4	0	0	0	0	0	0	0	0	0
41c5b07c5a9bfb7602d5ba00e996fa6a	0	0	48	0	0	0	0	0	0	0	0	0	0	31	0	22	0	0	0	0	0	0	0	0	0	0	0	0	0	11	0	0	0	0	0	0	0	0	0	0	0	0	0	0	0	0	0	0	41
a9d06441e2e144b2afe3796c51d0d0fd	0	0	0	21	37	51	19	28	27	18	0	13	0	78	0	0	0	0	22	18	32	9	18	0	18	8	18	0	11	75	0	16	31	80	7	0	11	50	30	12	41	0	0	0	31	55	0	0	0
7813bdad7c5a22aea68166f5af11ae1a	0	0	0	0	0	0	0	0	0	0	0	0	0	0	0	0	0	0	0	0	0	0	0	0	0	0	0	0	0	0	0	0	0	0	0	0	0	0	0	0	0	0	0	0	0	0	0	14	0
f6530b9b2079d54f48610bede6bf9650	0	0	0	0	0	0	0	0	0	0	0	0	0	0	0	0	0	0	0	0	0	0	0	0	0	0	0	0	0	0	0	2	0	0	0	0	0	0	0	0	0	0	0	0	0	0	0	0	0
39c47f3d76baee36a286c74330d36b6f	0	0	0	0	0	0	0	0	0	0	0	0	0	0	0	0	0	0	0	0	0	0	0	0	0	0	0	0	0	0	0	0	0	0	0	0	0	0	0	0	0	0	0	0	0	0	0	0	0
0fb4a7e41331abf92bf5555875f89be9	0	0	0	0	0	0	0	0	0	0	0	0	0	0	0	0	0	0	0	0	0	0	0	0	0	0	0	0	0	25	0	0	0	0	0	0	0	0	0	0	0	0	0	0	0	0	0	0	5
255220db04b3bb418574c08cf2706a74	0	0	0	0	0	22	0	0	0	0	0	0	0	0	0	0	0	0	0	0	0	0	0	0	0	0	0	0	0	0	0	0	0	0	0	0	0	0	0	0	0	0	0	0	0	0	0	0	0
cf9075dcc5d9a09937fda46644110c6a	0	0	0	0	0	0	0	0	0	0	0	0	0	0	0	0	0	0	0	0	0	0	0	0	0	0	0	0	0	0	0	0	0	0	0	0	0	0	0	0	0	0	0	0	0	0	0	0	0
1166e605c0e0432a973fa377d458c2f6	0	0	0	0	0	0	0	0	0	0	0	0	0	0	0	0	0	0	0	0	0	0	0	0	0	0	0	0	0	0	0	0	0	0	0	0	0	0	0	0	0	0	0	0	0	0	0	0	0
85d8f1a7a9ff6d32230a611a448d9e94	0	0	0	0	0	0	0	0	0	0	0	0	0	0	0	0	0	0	0	0	0	0	0	28	0	0	0	0	0	0	0	0	0	0	0	0	0	0	0	0	0	0	0	0	0	0	0	0	0
a2c617df0c16497cfd96efcc6932d12b	0	0	0	0	0	0	0	0	0	0	0	0	0	0	0	0	0	0	0	0	0	0	0	0	0	0	0	0	0	0	0	0	0	0	0	0	0	0	0	0	0	0	0	0	0	0	0	0	0
988e11ece88531aaf14803f1e1af6ae3	0	0	0	0	0	0	0	0	0	0	0	0	0	0	0	0	0	0	0	0	0	0	0	0	0	0	0	0	0	0	0	0	0	0	0	0	0	0	0	0	0	0	0	0	0	0	0	0	0
fc3a0b555334b9594be707379c801094	0	0	0	0	0	0	0	0	0	0	0	0	0	0	0	0	0	0	0	0	0	0	0	0	0	0	0	0	0	0	0	0	0	0	0	0	0	13	0	0	0	0	0	0	0	0	0	0	0
0fd6f468dd4b578ccdacccefa27fc3e5	0	0	0	0	0	0	0	0	0	0	0	8	0	0	0	0	0	0	0	0	0	0	0	0	0	0	0	0	0	0	0	0	0	22	0	0	0	0	0	0	0	0	0	0	0	0	0	0	0
85dbfe69298c1124735912407d06a181	0	0	0	0	0	0	0	0	0	0	0	0	0	0	0	0	0	0	0	0	0	0	0	0	0	0	0	0	0	0	0	0	0	0	0	0	0	0	0	0	0	0	0	0	0	0	0	0	0
69e89c6f3641ad8221d3c42c2ebaa1fb	0	0	0	0	0	0	0	0	0	0	0	0	0	0	0	0	0	0	0	0	0	0	0	0	0	0	0	0	0	0	0	0	0	0	0	0	0	0	0	0	0	0	0	0	0	0	0	0	0
2fedfcf3e8e50f8f8dce90778faf1dc3	0	0	0	0	0	0	0	0	0	0	0	0	0	0	0	0	0	0	0	0	42	0	0	0	0	0	0	0	0	0	47	0	0	0	0	0	0	0	0	0	0	32	0	0	0	0	0	0	0
58f34ce0cb939edbb22a8bf74ec63f7d	0	0	0	0	0	0	0	0	11	11	0	0	0	0	0	0	0	0	0	37	0	0	0	0	13	8	5	0	0	11	0	4	0	0	0	0	0	0	0	0	0	54	0	0	0	0	0	0	0
c7c56b85ec51357c660682be0092e286	0	0	0	0	0	0	0	0	0	0	19	0	0	0	0	0	0	0	0	0	0	0	0	0	0	0	0	0	0	0	0	0	0	0	0	0	0	0	0	0	0	0	0	0	5	0	0	0	0
8efd1d0d09eb6fd45081188215cb1a76	0	0	0	0	0	0	0	0	0	0	0	0	0	0	0	0	0	0	0	0	0	0	0	0	0	0	0	0	0	0	0	0	0	0	0	0	0	0	3	0	0	0	0	0	0	0	0	0	0
e8ea7a5d445e176bff75f5f09b8688ff	0	0	0	0	0	0	0	0	0	0	0	0	0	0	0	0	0	0	0	0	0	0	0	0	0	0	0	0	0	0	0	0	0	0	0	0	0	0	3	0	0	0	0	0	0	0	0	0	0
963a533f920cc68431c125a78807d424	0	0	0	0	0	0	0	0	0	0	0	0	0	0	0	0	0	0	0	0	0	0	0	0	0	0	0	0	0	0	0	0	0	0	0	0	0	0	0	0	0	0	0	0	0	0	0	0	0
[truncated: 2,117 more rows]
[truncated: 56 more columns]

## Sheet: Table S2
Supp. Table 2. Primer Barcodes and Relevant Metadata for All Samples
SampleID	SecondPrimer	SecondBarcodeRC	Location	CollectionDate	LocDate	Animal_ID	Age	BCS	RumpFat	LoinThickness	IFBF
C105	SC504	CTAGAGCT	CacheValley	2019-12-15	CacheValleyDec-15	2591	6.5	6	24	44	18.2893
C106	SC505	GCTCTAGT	CacheValley	2019-12-15	CacheValleyDec-15	1021	6.5	5.25	16	39	15.3193
C108	SC507	TGCGTACG	CacheValley	2019-12-15	CacheValleyDec-15	2599	4.5	2.75	3	39	7.36248
C109	SC507	TGCGTACG	CacheValley	2019-12-15	CacheValleyDec-15	2605	9.5	3.75	14	36	13.5197
C113	SC502	ATATACAC	CacheValley	2019-12-15	CacheValleyDec-15	1020	1.5	3.75	8	38	10.6987
C115	SC504	CTAGAGCT	CacheValley	2019-12-15	CacheValleyDec-15	1117	7.5	3	5	38	8.40825
C116	SC505	GCTCTAGT	CacheValley	2019-12-15	CacheValleyDec-15	2600	2.5	2.75	2	36	7.29973
C117	SC506	GACACTGA	CacheValley	2019-12-15	CacheValleyDec-15	2601	1.5	3.25	3	36	7.46594
C118	SC507	TGCGTACG	CacheValley	2019-12-15	CacheValleyDec-15	2602	2.5	4.5	12	36	12.3778
C119	SC508	TAGTGTAG	CacheValley	2019-12-15	CacheValleyDec-15	1022	4.5	3	4	43	7.74796
C120	SC501	ACGACGTG	CacheValley	2019-12-15	CacheValleyDec-15	2603	2.5	2.5	3	38	7.53571
C122	SC503	CGTCGCTA	CacheValley	2019-12-15	CacheValleyDec-15	2594	2.5	3.5	11	43	12.259
C123	SC504	CTAGAGCT	CacheValley	2019-12-15	CacheValleyDec-15	2606	4.5	6	25	49	18.8211
C126	SC507	TGCGTACG	CacheValley	2019-12-15	CacheValleyDec-15	667	3.5	3	6	40	9.12357
C127	SC501	ACGACGTG	CacheValley	2019-12-15	CacheValleyDec-15	1032	3.5	2	2	42	5.80996
C130	SC504	CTAGAGCT	CacheValley	2019-12-15	CacheValleyDec-15	1017	2.5	3.5	4	42	7.76819
C131	SC505	GCTCTAGT	CacheValley	2019-12-15	CacheValleyDec-15	1019	6.5	3	3	39	7.19254
C136	SC502	ATATACAC	CacheValley	2019-12-15	CacheValleyDec-15	2608	7.5	5.5	10	42	10.8442
C137	SC503	CGTCGCTA	CacheValley	2019-12-15	CacheValleyDec-15	2609	2.5	4.25	10	41	11.2902
C138	SC504	CTAGAGCT	CacheValley	2019-12-15	CacheValleyDec-15	2610	1.5	3.5	11	35	12.558
C140	SC506	GACACTGA	CacheValley	2019-12-15	CacheValleyDec-15	2617	2.5	5.25	18	41	16.1044
C221	SC505	GCTCTAGT	CacheValley	2019-03-16	CacheValleyMar-16	658	3	3	2	40	7.83795
M101	SC504	CTAGAGCT	Monroe	2019-12-15	MonroeDec-15	2945	3.5	3.75	6	35	9.01806
M105	SC503	CGTCGCTA	Monroe	2019-12-15	MonroeDec-15	136	2.5	2	0	30	4.91828
M107	SC501	ACGACGTG	Monroe	2019-12-15	MonroeDec-15	2973	4.5	2.5	1	36	6.87212
M110	SC507	TGCGTACG	Monroe	2019-12-15	MonroeDec-15	180	1.5	2.75	1	35	7.84905
M111	SC505	GCTCTAGT	Monroe	2019-12-15	MonroeDec-15	611	6.5	2.25	2	36	6.31647
M114	SC504	CTAGAGCT	Monroe	2019-12-15	MonroeDec-15	148	2.5	3.25	2	35	8.36446
M118	SC501	ACGACGTG	Monroe	2019-12-15	MonroeDec-15	170	1.5	3.25	5	41	8.68711
M120	SC508	TAGTGTAG	Monroe	2019-12-15	MonroeDec-15	164	3.5	3.25	3	34	7.38202
M122	SC503	CGTCGCTA	Monroe	2019-12-15	MonroeDec-15	2972	2.5	2	1	38	4.91828
M123	SC508	TAGTGTAG	Monroe	2019-12-15	MonroeDec-15	158	3.5	2.5	3	38	7.34346
M124	SC502	ATATACAC	Monroe	2019-12-15	MonroeDec-15	154	7.5	2.5	1	36	6.87212
M125	SC505	GCTCTAGT	Monroe	2019-12-15	MonroeDec-15	156	6.5	2.75	1	37	7.84905
M126	SC501	ACGACGTG	Monroe	2019-12-15	MonroeDec-15	613	2.5	3.5	6	42	9.3618
M128	SC503	CGTCGCTA	Monroe	2019-12-15	MonroeDec-15	2948	4.5	3.75	8	40	10.0939
M129	SC501	ACGACGTG	Monroe	2019-12-15	MonroeDec-15	167	4.5	5.25	18	43	15.2629
M130	SC507	TGCGTACG	Monroe	2019-12-15	MonroeDec-15	153	3.5	2.25	2	37	6.3573
M16	SC507	TGCGTACG	Monroe	2019-03-16	MonroeMar-16	133	4	2	0	32	4.91828
M202	SC508	TAGTGTAG	Monroe	2019-03-16	MonroeMar-16	140	7	2	0	32	4.91828
M20X	SC502	ATATACAC	Monroe	2019-03-16	MonroeMar-16	Unknown	Unknown	Unknown	Unknown	Unknown	Unknown
M215	SC504	CTAGAGCT	Monroe	2019-03-16	MonroeMar-16	139	3	1.75	0	33	3.94136
M217	SC506	GACACTGA	Monroe	2019-03-16	MonroeMar-16	181	1	2.5	2	30	7.00211
M218	SC501	ACGACGTG	Monroe	2019-03-16	MonroeMar-16	174	1	2.25	2	30	6.48874
C101	SC506	GACACTGA	CacheValley	2019-12-15	CacheValleyDec-15	669	4.5	3	3	43	7.19254
C102	SC508	TAGTGTAG	CacheValley	2019-12-15	CacheValleyDec-15	675	1.5	4.5	18	41	16.5434
C103	SC502	ATATACAC	CacheValley	2019-12-15	CacheValleyDec-15	678	3.5	6	24	43	18.1832
C104	SC503	CGTCGCTA	CacheValley	2019-12-15	CacheValleyDec-15	674	3.5	6	18	41	16.3181
C107	SC506	GACACTGA	CacheValley	2019-12-15	CacheValleyDec-15	676	1.5	4.75	14	38	15.1381
C110	SC501	ACGACGTG	CacheValley	2019-12-15	CacheValleyDec-15	668	2.5	3.75	14	41	14.0951
C111	SC508	TAGTGTAG	CacheValley	2019-12-15	CacheValleyDec-15	670	2.5	2.5	3	38	7.44405
C112	SC501	ACGACGTG	CacheValley	2019-12-15	CacheValleyDec-15	677	3.5	4.75	15	45	13.9334
C114	SC503	CGTCGCTA	CacheValley	2019-12-15	CacheValleyDec-15	673	7.5	3.75	10	37	11.3459
C121	SC502	ATATACAC	CacheValley	2019-12-15	CacheValleyDec-15	672	12.5	2.25	0	35	5.8952
C124	SC505	GCTCTAGT	CacheValley	2019-12-15	CacheValleyDec-15	660	2.5	3.5	10	37	11.5218
C125	SC506	GACACTGA	CacheValley	2019-12-15	CacheValleyDec-15	663	3.5	6	23	44	18.3008
C128	SC502	ATATACAC	CacheValley	2019-12-15	CacheValleyDec-15	661	7.5	2.25	0	35	5.8952
C129	SC503	CGTCGCTA	CacheValley	2019-12-15	CacheValleyDec-15	662	9.5	2.25	1	36	5.8952
C132	SC506	GACACTGA	CacheValley	2019-12-15	CacheValleyDec-15	665	4.5	3	2	39	7.74179
C133	SC507	TGCGTACG	CacheValley	2019-12-15	CacheValleyDec-15	664	1.5	3.75	9	39	10.9222
C134	SC508	TAGTGTAG	CacheValley	2019-12-15	CacheValleyDec-15	671	9.5	2	2	38	5.80996
C135	SC501	ACGACGTG	CacheValley	2019-12-15	CacheValleyDec-15	666	2.5	3.75	13	44	13.3204
C139	SC505	GCTCTAGT	CacheValley	2019-12-15	CacheValleyDec-15	659	2.5	2.75	3	43	7.44405
C201	SC504	CTAGAGCT	CacheValley	2019-03-16	CacheValleyMar-16	668	2	2.5	2	34	6.85328
C202	SC501	ACGACGTG	CacheValley	2019-03-16	CacheValleyMar-16	669	4	2.5	1	29	6.87212
C203	SC504	CTAGAGCT	CacheValley	2019-03-16	CacheValleyMar-16	670	2	2	1	33	4.91828
C204	SC503	CGTCGCTA	CacheValley	2019-03-16	CacheValleyMar-16	678	4	2.75	3	41	7.19254
C205	SC503	CGTCGCTA	CacheValley	2019-03-16	CacheValleyMar-16	677	2	2.5	1	39	6.87212
C206	SC502	ATATACAC	CacheValley	2019-03-16	CacheValleyMar-16	676	1	2.75	3	33	7.75872
C207	SC502	ATATACAC	CacheValley	2019-03-16	CacheValleyMar-16	675	1.5	3	4	34	8.0833
C208	SC505	GCTCTAGT	CacheValley	2019-03-16	CacheValleyMar-16	674	4	2.5	2	32	6.84576
C209	SC508	TAGTGTAG	CacheValley	2019-03-16	CacheValleyMar-16	673	8	2.5	2	29	6.86902
C211	SC508	TAGTGTAG	CacheValley	2019-03-16	CacheValleyMar-16	672	11	2	0	26	4.91828
C212	SC506	GACACTGA	CacheValley	2019-03-16	CacheValleyMar-16	665	4	2.25	1	37	5.8952
C213	SC507	TGCGTACG	CacheValley	2019-03-16	CacheValleyMar-16	666	2	2.5	1	41	6.87212
C214	SC502	ATATACAC	CacheValley	2019-03-16	CacheValleyMar-16	664	1.5	2.5	2	34	6.83846
C215	SC501	ACGACGTG	CacheValley	2019-03-16	CacheValleyMar-16	671	7	1.75	0	33	3.94136
C216	SC507	TGCGTACG	CacheValley	2019-03-16	CacheValleyMar-16	663	3	3	4	41	8.05494
C217	SC503	CGTCGCTA	CacheValley	2019-03-16	CacheValleyMar-16	662	9	1.5	0	28	2.96443
C218	SC504	CTAGAGCT	CacheValley	2019-03-16	CacheValleyMar-16	661	5	1.75	1	30	3.94136
C219	SC505	GCTCTAGT	CacheValley	2019-03-16	CacheValleyMar-16	660	3	2.25	2	37	6.38055
C220	SC506	GACACTGA	CacheValley	2019-03-16	CacheValleyMar-16	659	1	2.25	Unknown	32	Unknown
M102	SC506	GACACTGA	Monroe	2019-12-15	MonroeDec-15	610	4.5	2.75	2	42	7.25863
M103	SC503	CGTCGCTA	Monroe	2019-12-15	MonroeDec-15	94	3.5	4.5	13	37	13.5678
M104	SC502	ATATACAC	Monroe	2019-12-15	MonroeDec-15	137	Unknown	1.5	0	39	Unknown
M106	SC504	CTAGAGCT	Monroe	2019-12-15	MonroeDec-15	135	4.5	5.25	16	37	15.061
M108	SC505	GCTCTAGT	Monroe	2019-12-15	MonroeDec-15	141	7.5	2.25	1	37	5.8952
M112	SC506	GACACTGA	Monroe	2019-12-15	MonroeDec-15	178	1.5	5.25	15	33	15.4535
M113	SC508	TAGTGTAG	Monroe	2019-12-15	MonroeDec-15	149	4.5	2.5	3	38	7.3069
M115	SC505	GCTCTAGT	Monroe	2019-12-15	MonroeDec-15	615	2.5	5.5	21	38	19.5922
M116	SC507	TGCGTACG	Monroe	2019-12-15	MonroeDec-15	875	3.5	2.25	1	37	5.8952
M117	SC502	ATATACAC	Monroe	2019-12-15	MonroeDec-15	2656	7.5	2	1	37	4.91828
M119	SC507	TGCGTACG	Monroe	2019-12-15	MonroeDec-15	612	3.5	5.25	14	41	14.4758
M121	SC506	GACACTGA	Monroe	2019-12-15	MonroeDec-15	157	4.5	2.5	2	33	6.85868
M127	SC506	GACACTGA	Monroe	2019-12-15	MonroeDec-15	144	Unknown	2.75	3	42	Unknown
M201	SC501	ACGACGTG	Monroe	2019-03-16	MonroeMar-16	178	1	2.75	3	32	7.69706
M203	SC505	GCTCTAGT	Monroe	2019-03-16	MonroeMar-16	615	1	2.5	0	36	6.87212
M204	SC503	CGTCGCTA	Monroe	2019-03-16	MonroeMar-16	149	4	2.25	1	35	5.8952
M205	SC503	CGTCGCTA	Monroe	2019-03-16	MonroeMar-16	875	4	2.25	0	38	5.8952
M208	SC505	GCTCTAGT	Monroe	2019-03-16	MonroeMar-16	141	4	2.25	0	35	5.8952
M209	SC502	ATATACAC	Monroe	2019-03-16	MonroeMar-16	610	7	2.25	0	35	5.8952
M210	SC506	GACACTGA	Monroe	2019-03-16	MonroeMar-16	94	3	2.5	3	34	7.51174
M211	SC501	ACGACGTG	Monroe	2019-03-16	MonroeMar-16	137	4	1.75	0	34	3.94136
M212	SC502	ATATACAC	Monroe	2019-03-16	MonroeMar-16	135	3	1.75	0	34	3.94136
M213	SC507	TGCGTACG	Monroe	2019-03-16	MonroeMar-16	612	6	2.75	2	34	7.40152
M214	SC504	CTAGAGCT	Monroe	2019-03-16	MonroeMar-16	2656	8	2	0	28	4.91828
M219	SC508	TAGTGTAG	Monroe	2019-03-16	MonroeMar-16	157	3	2.25	0	32	5.8952
M220	SC508	TAGTGTAG	Monroe	2019-03-16	MonroeMar-16	144	3	2	0	34	4.91828

## Sheet: TableS3
Supp. Table 3. Weighted and unweighted Adonis tables for MaxFat, LoinThickness, Age, and RumpFat
Adonis tables computed using 'vegan' R package. Location is siginificant in all permutations. CollectionDate and Location:Collection date are significant in unweighted matrices depending on the accompanying comeasure.
Deer_unweighted_dm~Location*CollectionDate	perm.=1000
	Df	SumsOfSqs	MeanSqs	F.Model	R2	Pr(>F)
Location	1	0.5532	0.55316	4.329	0.03999	0.000999
CollectionDate	1	0.2957	0.29571	2.3142	0.02138	0.000999
Location:CollectionDate	1	0.2042	0.20424	1.5984	0.01477	0.006993
Residuals	100	12.778	0.12778	0.92386
Total	103	13.8311	1
Deer_weighted_dm~Location*CollectionDate	perm.=1000
	Df	SumsOfSqs	MeanSqs	F.Model	R2	Pr(>F)
Location	1	1.1762	1.17616	16.0384	0.13465	0.000999
CollectionDate	1	0.1074	0.10735	1.4639	0.01229	0.190809
Location:CollectionDate	1	0.1184	0.11837	1.6141	0.01355	0.168831
Residuals	100	7.3334	0.07333	0.83952
Total	103	8.7353	1

## Sheet: TableS4
Supp. Table 4. Phylum level correlations for taxa (December samples only) with March health outcomes in repeat deer
	LoinThickness			RumpFat			BCS
Phylum	coeffecient	p-value	fdr	coeffecient	p-value	fdr	coeffecient	p-value	fdr
k__Bacteria_ p__Actinobacteria	-0.0542094	0.784106	0.984075	0.497804	0.00823533	0.140001	0.376587	0.0482386	0.410028
k__Bacteria_ p__Bacteroidetes	0.13493	0.493616	0.984075	-0.398244	0.0396472	0.334216	-0.270107	0.164497	0.527616
k__Bacteria_ p__Cyanobacteria	0.0272399	0.890562	0.984075	-0.367957	0.0589792	0.334216	-0.381509	0.0451546	0.410028
k__Bacteria_ p__Lentisphaerae	0.167347	0.394675	0.984075	-0.292089	0.139306	0.52213	-0.231217	0.236481	0.574311
k__Bacteria_ p__Tenericutes	0.0830087	0.674529	0.984075	-0.28237	0.153568	0.52213	-0.257307	0.186217	0.527616
k__Bacteria_ p__Verrucomicrobia	-0.00395228	0.984075	0.984075	0.247589	0.213084	0.603739	0.154681	0.431911	0.819211
k__Bacteria_ p__Chloroflexi	-0.126689	0.520608	0.984075	-0.174243	0.384723	0.636753	0.0172676	0.930503	0.930503
k__Bacteria_ p__Acidobacteria	0.100093	0.612316	0.984075	-0.174766	0.383276	0.636753	0.13858	0.481889	0.819211
k__Bacteria_ p__Elusimicrobia	-0.0329519	0.867795	0.984075	-0.173948	0.38554	0.636753	-0.118203	0.549131	0.848656
k__Bacteria_	-0.0285665	0.885266	0.984075	-0.164583	0.412017	0.636753	-0.265517	0.172068	0.527616
k__Bacteria_ p__Fibrobacteres	0.0110645	0.955437	0.984075	-0.183087	0.36067	0.636753	-0.138668	0.481606	0.819211
k__Bacteria_ p__Firmicutes	-0.126922	0.519836	0.984075	-0.142035	0.479746	0.679641	-0.261167	0.179468	0.527616
k__Bacteria_ p__Synergistetes	0.196304	0.316746	0.984075	0.105511	0.600437	0.785186	0.0741231	0.707767	0.859431
k__Bacteria_ p__Planctomycetes	-0.460769	0.0136022	0.231237	-0.0574517	0.775922	0.88927	0.0892273	0.651613	0.852109
k__Bacteria_ p__Deferribacteres	0.251178	0.197294	0.984075	0.0551597	0.78465	0.88927	-0.0436614	0.825399	0.922448
k__Bacteria_ p__TM7	-0.3575	0.0617995	0.525296	-0.00751409	0.970328	0.988744	0.0949431	0.630819	0.852109
k__Bacteria_ p__Proteobacteria	-0.0341112	0.863186	0.984075	0.00284984	0.988744	0.988744	0.0328534	0.868186	0.922448

## Sheet: TableS5
Supp. Table 5. Order level correlations for taxa (December samples only) with March health outcomes in repeat deer
	LoinThickness		BCS	MaxFat			BCS
Order	coeffecient	p-value	fdr	coeffecient	p-value	fdr	coeffecient	p-value	fdr
k__Bacteria_ p__Actinobacteria_ c__Coriobacteriia_ o__Coriobacteriales	-0.054216	0.78408	0.979635	0.497742	0.00824471	0.469949	0.376489	0.0483015	0.904946
k__Bacteria_ p__Verrucomicrobia_ c__Opitutae_ o__[Cerasicoccales]	0.344367	0.0727358	0.527335	0.400651	0.0383592	0.484626	0.341038	0.0757321	0.904946
k__Bacteria_ p__Proteobacteria_ c__Alphaproteobacteria_ o__Rhizobiales	0.166248	0.397831	0.824078	-0.385195	0.0472398	0.484626	0.112738	0.567878	1
k__Bacteria_ p__Bacteroidetes_ c__Bacteroidia_ o__Bacteroidales	0.128646	0.514133	0.961927	-0.398635	0.0394355	0.484626	-0.27167	0.161974	0.997996
k__Bacteria_ p__Cyanobacteria_ c__4C0d-2_ o__YS2	0.0547605	0.781963	0.979635	-0.37932	0.0510132	0.484626	-0.394033	0.0380095	0.904946
k__Bacteria_ p__Proteobacteria_ c__Alphaproteobacteria_ o__Rhodospirillales	0.0125938	0.949285	0.98956	0.387419	0.0458706	0.484626	0.33857	0.0780126	0.904946
k__Bacteria_ p__Firmicutes_ c__Bacilli_	-0.391592	0.0393262	0.527335	-0.174766	0.383276	0.903268	-0.13858	0.481889	0.998198
k__Bacteria_ p__Firmicutes_ c__Bacilli_ o__Turicibacterales	-0.272093	0.161296	0.758137	-0.170278	0.395798	0.903268	-0.404916	0.0325628	0.904946
k__Bacteria_ p__Cyanobacteria_ c__Chloroplast_ o__Streptophyta	-0.20774	0.288796	0.761166	0.165493	0.4094	0.903268	0.160239	0.415342	0.998198
k__Bacteria_ p__Proteobacteria_ c__Alphaproteobacteria_ o__Kiloniellales	0.19843	0.311427	0.761166	-0.174766	0.383276	0.903268	0	1	1
k__Bacteria_ p__Proteobacteria_ c__Gammaproteobacteria_ o__Pseudomonadales	0.19843	0.311427	0.761166	-0.174766	0.383276	0.903268	0	1	1
k__Bacteria_ p__Proteobacteria_ c__Epsilonproteobacteria_ o__Campylobacterales	0.186795	0.341212	0.761166	-0.231967	0.244316	0.903268	-0.0600965	0.761298	1
k__Bacteria_ p__Lentisphaerae_ c__[Lentisphaeria]_ o__Victivallales	0.167347	0.394675	0.824078	-0.292089	0.139306	0.903268	-0.231217	0.236481	0.998198
k__Bacteria_ p__Acidobacteria_ c__Acidobacteria-6_ o__iii1-15	0.100093	0.612316	0.979589	-0.174766	0.383276	0.903268	0.13858	0.481889	0.998198
k__Bacteria_ p__Cyanobacteria_ c__Oscillatoriophycideae_ o__Oscillatoriales	0.100093	0.612316	0.979589	-0.174766	0.383276	0.903268	0.13858	0.481889	0.998198
k__Bacteria_ p__Chloroflexi_ c__Anaerolineae_ o__Anaerolineales	-0.0965809	0.62491	0.979589	-0.174766	0.383276	0.903268	0	1	1
k__Bacteria_ p__Verrucomicrobia_ c__Verruco-5_ o__WCHB1-41	-0.0640104	0.74624	0.979635	-0.170097	0.396307	0.903268	0.00688928	0.972245	1
k__Bacteria_ p__Tenericutes_ c__Mollicutes_ o__RF39	0.0526993	0.789985	0.979635	-0.265376	0.180955	0.903268	-0.247336	0.204464	0.998198
k__Bacteria_ p__Firmicutes_ c__Clostridia_	0.0509245	0.79691	0.979635	-0.174766	0.383276	0.903268	0	1	1
k__Bacteria_ p__Proteobacteria_ c__Gammaproteobacteria_	0.0508265	0.797293	0.979635	-0.202385	0.311352	0.903268	-0.0229205	0.907836	1
k__Bacteria_ p__Tenericutes_ c__RF3_ o__ML615J-28	-0.0472465	0.811307	0.979635	-0.166983	0.405139	0.903268	-0.273849	0.158501	0.997996
k__Bacteria___	-0.0285665	0.885266	0.979635	-0.164583	0.412017	0.903268	-0.265517	0.172068	0.997996
k__Bacteria_ p__Verrucomicrobia_ c__Verrucomicrobiae_ o__Verrucomicrobiales	-0.022384	0.909984	0.979635	0.255746	0.197902	0.903268	0.119696	0.544063	1
k__Bacteria_ p__Fibrobacteres_ c__Fibrobacteria_ o__Fibrobacterales	0.0110645	0.955437	0.98956	-0.183087	0.36067	0.903268	-0.138668	0.481606	0.998198
k__Bacteria_ p__Elusimicrobia_ c__Endomicrobia_ o__	0.00175602	0.992924	0.992924	-0.174766	0.383276	0.903268	-0.13858	0.481889	0.998198
k__Bacteria_ p__Proteobacteria_ c__Gammaproteobacteria_ o__Pasteurellales	0.00175602	0.992924	0.992924	-0.174766	0.383276	0.903268	-0.13858	0.481889	0.998198
k__Bacteria_ p__Firmicutes__	-0.158225	0.421304	0.840309	0.152184	0.44858	0.914009	0.113554	0.565061	1
k__Bacteria_ p__Firmicutes_ c__Clostridia_ o__Clostridiales	-0.108088	0.584048	0.979589	-0.146786	0.465022	0.914009	-0.271398	0.162411	0.997996
k__Bacteria_ p__Proteobacteria_ c__Alphaproteobacteria_ o__RF32	0.0915895	0.642987	0.979635	-0.149583	0.456463	0.914009	-0.195767	0.318096	0.998198
k__Bacteria_ p__Planctomycetes_ c__Planctomycetia_ o__Pirellulales	-0.460769	0.0136022	0.527335	-0.0574517	0.775922	1	0.0892273	0.651613	1
k__Bacteria_ p__Bacteroidetes__	0.424546	0.0243354	0.527335	-0.00481189	0.980996	1	0.0809575	0.682152	1
k__Bacteria_ p__Proteobacteria__	0.398803	0.0355389	0.527335	-0.0626224	0.756331	1	0.124005	0.529553	1
k__Bacteria_ p__TM7_ c__TM7-3_ o__CW040	-0.3575	0.0617995	0.527335	-0.00751409	0.970328	1	0.0949431	0.630819	1
k__Bacteria_ p__Bacteroidetes_ c__[Saprospirae]_ o__[Saprospirales]	0.345935	0.0713571	0.527335	0	1	1	0.13858	0.481889	0.998198
k__Bacteria_ p__Proteobacteria_ c__Alphaproteobacteria_ o__Sphingomonadales	0.345935	0.0713571	0.527335	0	1	1	0.13858	0.481889	0.998198
k__Bacteria_ p__Firmicutes_ c__Bacilli_ o__Lactobacillales	-0.326914	0.089505	0.57681	-0.0375826	0.852359	1	0.0561631	0.776516	1
k__Bacteria_ p__Tenericutes_ c__Mollicutes_ o__Mycoplasmatales	0.282876	0.144681	0.758137	-0.10685	0.595791	1	0.0282223	0.88664	1
k__Bacteria_ p__Deferribacteres_ c__Deferribacteres_ o__Deferribacterales	0.251178	0.197294	0.758137	0.0551597	0.78465	1	-0.0436614	0.825399	1
k__Bacteria_ p__Cyanobacteria_ c__Chloroplast_ o__Chlorophyta	-0.244086	0.210667	0.758137	0	1	1	0.13858	0.481889	0.998198
k__Bacteria_ p__Chloroflexi__	-0.244086	0.210667	0.758137	0	1	1	0.13858	0.481889	0.998198
k__Bacteria_ p__Elusimicrobia_ c__Elusimicrobia_ o__Elusimicrobiales	-0.244086	0.210667	0.758137	0	1	1	0.13858	0.481889	0.998198
k__Bacteria_ p__Proteobacteria_ c__Alphaproteobacteria_	0.243356	0.212078	0.758137	-0.0684034	0.7346	1	-0.0541558	0.784314	1
k__Bacteria_ p__Proteobacteria_ c__Betaproteobacteria_ o__Nitrosomonadales	0.235407	0.227855	0.758137	0.0827396	0.681594	1	-0.0655298	0.740419	1
k__Bacteria_ p__Proteobacteria_ c__Gammaproteobacteria_ o__Enterobacteriales	-0.230122	0.23877	0.758137	0.0914491	0.65008	1	0.0233527	0.906105	1
k__Bacteria_ p__Actinobacteria__	0.225611	0.248355	0.758137	0	1	1	0	1	1
k__Bacteria_ p__Synergistetes_ c__Synergistia_ o__Synergistales	0.196304	0.316746	0.761166	0.105511	0.600437	1	0.0741231	0.707767	1
k__Bacteria_ p__Firmicutes_ c__Bacilli_ o__Bacillales	-0.194918	0.320242	0.761166	0	1	1	-0.27716	0.153327	0.997996
k__Bacteria_ p__Tenericutes_ c__Mollicutes_ o__Anaeroplasmatales	0.189134	0.335089	0.761166	-0.103547	0.607273	1	-0.0190991	0.923152	1
k__Bacteria_ p__Proteobacteria_ c__Betaproteobacteria_ o__Burkholderiales	0.153776	0.434643	0.840309	-0.0620882	0.758348	1	0.0327988	0.868404	1
k__Bacteria_ p__Proteobacteria_ c__Alphaproteobacteria_ o__	-0.110735	0.57482	0.979589	-0.0086784	0.965732	1	-0.226538	0.246367	0.998198
k__Bacteria_ p__Proteobacteria_ c__Alphaproteobacteria_ o__Rickettsiales	0.0765015	0.698816	0.979635	0.00728725	0.971223	1	0.0798885	0.686136	1
k__Bacteria_ p__Actinobacteria_ c__Actinobacteria_ o__Actinomycetales	-0.0670321	0.734677	0.979635	0.0290965	0.885448	1	0.0896607	0.650027	1
k__Bacteria_ p__Proteobacteria_ c__Deltaproteobacteria_ o__GMD14H09	0.0470356	0.812135	0.979635	-0.0793884	0.693864	1	-0.0629139	0.75045	1
k__Bacteria_ p__Firmicutes_ c__Clostridia_ o__	-0.03719	0.850968	0.979635	-0.0319589	0.874263	1	-0.0253011	0.89831	1
k__Bacteria_ p__Verrucomicrobia_ c__Opitutae_ o__HA64	-0.0297359	0.880602	0.979635	-0.0550117	0.785215	1	-0.234123	0.230477	0.998198
k__Bacteria_ p__Firmicutes_ c__Erysipelotrichi_ o__Erysipelotrichales	-0.0229997	0.907518	0.979635	0.0542318	0.788191	1	0.0620877	0.753626	1
k__Bacteria_ p__Proteobacteria_ c__Deltaproteobacteria_ o__Desulfovibrionales	0.0218624	0.912074	0.979635	0.0615867	0.760243	1	0.140199	0.476733	0.998198
k__Bacteria_ p__Proteobacteria_ c__TA18_ o__PHOS-HD29	-0.0965809	0.62491	0.979589	NA	NA	NA	0	1	1

## Sheet: TableS6
Supp. Table 6. Family level correlations for taxa (December samples only) with March health outcomes in repeat deer
	LoinThickness			MaxFat			BCS
Family	coeffecient	p-value	fdr	coeffecient	p-value	fdr	coeffecient	p-value	fdr
k__Bacteria_ p__Actinobacteria_ c__Coriobacteriia_ o__Coriobacteriales_ f__Coriobacteriaceae	-0.054216	0.78408	0.96253	0.497742	0.00824471	0.783248	0.376489	0.0483015	0.927389
k__Bacteria_ p__Firmicutes_ c__Bacilli__	-0.391592	0.0393262	0.775849	-0.174766	0.383276	0.869813	-0.13858	0.481889	0.963777
k__Bacteria_ p__Verrucomicrobia_ c__Opitutae_ o__[Cerasicoccales]_ f__[Cerasicoccaceae]	0.344367	0.0727358	0.775849	0.400651	0.0383592	0.869813	0.341038	0.0757321	0.963777
k__Bacteria_ p__Bacteroidetes_ c__Bacteroidia_ o__Bacteroidales_ f__Rikenellaceae	0.318417	0.098659	0.783055	-0.262686	0.185584	0.869813	-0.0419735	0.832052	1
k__Bacteria_ p__Bacteroidetes_ c__Bacteroidia_ o__Bacteroidales_ f__[Paraprevotellaceae]	0.305047	0.114462	0.783055	-0.321712	0.101755	0.869813	-0.224666	0.250397	0.963777
k__Bacteria_ p__Proteobacteria_ c__Betaproteobacteria_ o__Burkholderiales_ f__Alcaligenaceae	-0.293255	0.129891	0.783055	-0.174766	0.383276	0.869813	-0.13858	0.481889	0.963777
k__Bacteria_ p__Bacteroidetes_ c__Bacteroidia_ o__Bacteroidales_ f__BS11	0.291304	0.132582	0.783055	0.301169	0.126869	0.869813	0.210192	0.283013	0.963777
k__Bacteria_ p__Bacteroidetes_ c__Bacteroidia_ o__Bacteroidales_	0.285811	0.14038	0.783055	-0.216457	0.278167	0.869813	-0.101239	0.608231	1
k__Bacteria_ p__Firmicutes_ c__Bacilli_ o__Turicibacterales_ f__Turicibacteraceae	-0.272093	0.161296	0.783055	-0.170278	0.395798	0.869813	-0.404916	0.0325628	0.912229
k__Bacteria_ p__Cyanobacteria_ c__Chloroplast_ o__Streptophyta_ f__	-0.20774	0.288796	0.788289	0.165493	0.4094	0.869813	0.160239	0.415342	0.963777
k__Bacteria_ p__Proteobacteria_ c__Alphaproteobacteria_ o__Rhizobiales_ f__Hyphomicrobiaceae	0.19843	0.311427	0.788289	-0.174766	0.383276	0.869813	0	1	1
k__Bacteria_ p__Proteobacteria_ c__Alphaproteobacteria_ o__Kiloniellales_ f__	0.19843	0.311427	0.788289	-0.174766	0.383276	0.869813	0	1	1
k__Bacteria_ p__Proteobacteria_ c__Betaproteobacteria_ o__Burkholderiales_ f__Oxalobacteraceae	0.19843	0.311427	0.788289	-0.174766	0.383276	0.869813	0	1	1
k__Bacteria_ p__Proteobacteria_ c__Gammaproteobacteria_ o__Pseudomonadales_ f__Moraxellaceae	0.19843	0.311427	0.788289	-0.174766	0.383276	0.869813	0	1	1
k__Bacteria_ p__Proteobacteria_ c__Epsilonproteobacteria_ o__Campylobacterales_ f__Campylobacteraceae	0.182813	0.351785	0.823692	-0.236192	0.235588	0.869813	-0.0600393	0.761518	1
k__Bacteria_ p__Firmicutes_ c__Clostridia_ o__Clostridiales_ f__Veillonellaceae	-0.178187	0.364312	0.832714	0.211119	0.290479	0.869813	0.038394	0.846199	1
k__Bacteria_ p__Lentisphaerae_ c__[Lentisphaeria]_ o__Victivallales_ f__Victivallaceae	0.167347	0.394675	0.861108	-0.292089	0.139306	0.869813	-0.231217	0.236481	0.963777
k__Bacteria_ p__Proteobacteria_ c__Epsilonproteobacteria_ o__Campylobacterales_ f__Helicobacteraceae	0.149261	0.448409	0.878517	0.174766	0.383276	0.869813	0	1	1
k__Bacteria_ p__Firmicutes_ c__Clostridia_ o__Clostridiales_ f__Christensenellaceae	0.135455	0.49192	0.925967	-0.195998	0.327189	0.869813	-0.0960317	0.626889	1
k__Bacteria_ p__Acidobacteria_ c__Acidobacteria-6_ o__iii1-15_ f__	0.100093	0.612316	0.96253	-0.174766	0.383276	0.869813	0.13858	0.481889	0.963777
k__Bacteria_ p__Cyanobacteria_ c__Oscillatoriophycideae_ o__Oscillatoriales_ f__Phormidiaceae	0.100093	0.612316	0.96253	-0.174766	0.383276	0.869813	0.13858	0.481889	0.963777
k__Bacteria_ p__Firmicutes_ c__Clostridia_ o__Clostridiales_ f__Dehalobacteriaceae	0.100006	0.612626	0.96253	-0.264163	0.183032	0.869813	-0.127294	0.518603	1
k__Bacteria_ p__Chloroflexi_ c__Anaerolineae_ o__Anaerolineales_ f__Anaerolinaceae	-0.0965809	0.62491	0.96253	-0.174766	0.383276	0.869813	0	1	1
k__Bacteria_ p__Firmicutes_ c__Clostridia_ o__Clostridiales_ f__	0.0761308	0.700208	0.96253	-0.290521	0.14154	0.869813	-0.396974	0.0364703	0.912229
k__Bacteria_ p__Proteobacteria_ c__Alphaproteobacteria_ o__Rhizobiales_ f__Bradyrhizobiaceae	0.0755864	0.702255	0.96253	-0.174564	0.383833	0.869813	0.152241	0.439299	0.963777
k__Bacteria_ p__Verrucomicrobia_ c__Verruco-5_ o__WCHB1-41_ f__RFP12	-0.0640472	0.746099	0.96253	-0.167795	0.402826	0.869813	0.00873944	0.964795	1
k__Bacteria_ p__Proteobacteria_ c__Alphaproteobacteria_ o__Rhizobiales_ f__Methylobacteriaceae	0.0568247	0.773951	0.96253	-0.222745	0.264101	0.869813	0.00926539	0.962678	1
k__Bacteria_ p__Cyanobacteria_ c__4C0d-2_ o__YS2_ f__	0.0547605	0.781963	0.96253	-0.37932	0.0510132	0.869813	-0.394033	0.0380095	0.912229
k__Bacteria_ p__Firmicutes_ c__Clostridia_ o__Clostridiales_ f__Ruminococcaceae	0.0538971	0.785321	0.96253	-0.297221	0.132173	0.869813	-0.333613	0.0827533	0.963777
k__Bacteria_ p__Tenericutes_ c__Mollicutes_ o__RF39_ f__	0.0526993	0.789985	0.96253	-0.265376	0.180955	0.869813	-0.247336	0.204464	0.963777
k__Bacteria_ p__Firmicutes_ c__Clostridia__	0.0509245	0.79691	0.96253	-0.174766	0.383276	0.869813	0	1	1
k__Bacteria_ p__Proteobacteria_ c__Alphaproteobacteria_ o__Rhizobiales_ f__Methylocystaceae	0.0509245	0.79691	0.96253	-0.174766	0.383276	0.869813	0	1	1
k__Bacteria_ p__Proteobacteria_ c__Gammaproteobacteria__	0.0508265	0.797293	0.96253	-0.202385	0.311352	0.869813	-0.0229205	0.907836	1
k__Bacteria_ p__Tenericutes_ c__RF3_ o__ML615J-28_ f__	-0.0472465	0.811307	0.96253	-0.166983	0.405139	0.869813	-0.273849	0.158501	0.963777
k__Bacteria_ p__Bacteroidetes_ c__Bacteroidia_ o__Bacteroidales_ f__	-0.03164	0.873015	0.992924	-0.222499	0.264642	0.869813	-0.1548	0.431554	0.963777
k__Bacteria____	-0.0285665	0.885266	0.992924	-0.164583	0.412017	0.869813	-0.265517	0.172068	0.963777
k__Bacteria_ p__Verrucomicrobia_ c__Verrucomicrobiae_ o__Verrucomicrobiales_ f__Verrucomicrobiaceae	-0.022384	0.909984	0.992924	0.255746	0.197902	0.869813	0.119696	0.544063	1
k__Bacteria_ p__Proteobacteria_ c__Alphaproteobacteria_ o__Rhodospirillales_ f__Acetobacteraceae	0.0125938	0.949285	0.992924	0.387419	0.0458706	0.869813	0.33857	0.0780126	0.963777
k__Bacteria_ p__Fibrobacteres_ c__Fibrobacteria_ o__Fibrobacterales_ f__Fibrobacteraceae	0.0110645	0.955437	0.992924	-0.183087	0.36067	0.869813	-0.138668	0.481606	0.963777
k__Bacteria_ p__Bacteroidetes_ c__Bacteroidia_ o__Bacteroidales_ f__Bacteroidaceae	-0.00481967	0.980581	0.992924	-0.30627	0.12025	0.869813	-0.233881	0.230972	0.963777
k__Bacteria_ p__Bacteroidetes_ c__Bacteroidia_ o__Bacteroidales_ f__p-2534-18B5	0.00175602	0.992924	0.992924	-0.174766	0.383276	0.869813	-0.13858	0.481889	0.963777
k__Bacteria_ p__Elusimicrobia_ c__Endomicrobia_ o___ f__	0.00175602	0.992924	0.992924	-0.174766	0.383276	0.869813	-0.13858	0.481889	0.963777
k__Bacteria_ p__Proteobacteria_ c__Betaproteobacteria_ o__Burkholderiales_	0.00175602	0.992924	0.992924	0.349531	0.0739165	0.869813	0.13858	0.481889	0.963777
k__Bacteria_ p__Proteobacteria_ c__Gammaproteobacteria_ o__Pasteurellales_ f__Pasteurellaceae	0.00175602	0.992924	0.992924	-0.174766	0.383276	0.869813	-0.13858	0.481889	0.963777
k__Bacteria_ p__Verrucomicrobia_ c__Verruco-5_ o__WCHB1-41_ f__WCHB1-25	0.00175602	0.992924	0.992924	-0.174766	0.383276	0.869813	-0.13858	0.481889	0.963777
k__Bacteria_ p__Bacteroidetes_ c__Bacteroidia_ o__Bacteroidales_ f__S24-7	-0.162926	0.407458	0.869245	0.146888	0.464707	0.905476	0.0324501	0.869791	1
k__Bacteria_ p__Firmicutes___	-0.158225	0.421304	0.878517	0.152184	0.44858	0.905476	0.113554	0.565061	1
k__Bacteria_ p__Proteobacteria_ c__Alphaproteobacteria_ o__RF32_ f__	0.0915895	0.642987	0.96253	-0.149583	0.456463	0.905476	-0.195767	0.318096	0.963777
k__Bacteria_ p__Bacteroidetes_ c__Bacteroidia_ o__Bacteroidales_ f__RF16	0.0596005	0.763212	0.96253	-0.146132	0.467035	0.905476	-0.10869	0.581945	1
k__Bacteria_ p__Planctomycetes_ c__Planctomycetia_ o__Pirellulales_ f__Pirellulaceae	-0.460769	0.0136022	0.775849	-0.0574517	0.775922	1	0.0892273	0.651613	1
k__Bacteria_ p__Bacteroidetes___	0.424546	0.0243354	0.775849	-0.00481189	0.980996	1	0.0809575	0.682152	1
k__Bacteria_ p__Proteobacteria___	0.398803	0.0355389	0.775849	-0.0626224	0.756331	1	0.124005	0.529553	1
k__Bacteria_ p__TM7_ c__TM7-3_ o__CW040_ f__F16	-0.3575	0.0617995	0.775849	-0.00751409	0.970328	1	0.0949431	0.630819	1
k__Bacteria_ p__Bacteroidetes_ c__[Saprospirae]_ o__[Saprospirales]_ f__Chitinophagaceae	0.345935	0.0713571	0.775849	0	1	1	0.13858	0.481889	0.963777
k__Bacteria_ p__Firmicutes_ c__Bacilli_ o__Lactobacillales_ f__Aerococcaceae	0.345935	0.0713571	0.775849	0	1	1	0.13858	0.481889	0.963777
k__Bacteria_ p__Proteobacteria_ c__Alphaproteobacteria_ o__Sphingomonadales_ f__Sphingomonadaceae	0.345935	0.0713571	0.775849	0	1	1	0.13858	0.481889	0.963777
k__Bacteria_ p__Firmicutes_ c__Bacilli_ o__Lactobacillales_ f__Streptococcaceae	-0.330077	0.0862669	0.783055	-0.0374968	0.852692	1	0.0544823	0.783044	1
k__Bacteria_ p__Tenericutes_ c__Mollicutes_ o__Mycoplasmatales_ f__Mycoplasmataceae	0.282876	0.144681	0.783055	-0.10685	0.595791	1	0.0282223	0.88664	1
k__Bacteria_ p__Firmicutes_ c__Clostridia_ o__Clostridiales_	0.280774	0.147819	0.783055	-0.059111	0.76962	1	-0.0832675	0.673569	1
k__Bacteria_ p__Firmicutes_ c__Clostridia_ o__Clostridiales_ f__Peptostreptococcaceae	0.255283	0.189827	0.783055	-0.0810851	0.687642	1	0.0849333	0.667405	1
k__Bacteria_ p__Deferribacteres_ c__Deferribacteres_ o__Deferribacterales_ f__Deferribacteraceae	0.251178	0.197294	0.783055	0.0551597	0.78465	1	-0.0436614	0.825399	1
k__Bacteria_ p__Actinobacteria_ c__Actinobacteria_ o__Actinomycetales_ f__Micromonosporaceae	-0.244086	0.210667	0.783055	0	1	1	0.13858	0.481889	0.963777
k__Bacteria_ p__Cyanobacteria_ c__Chloroplast_ o__Chlorophyta_ f__	-0.244086	0.210667	0.783055	0	1	1	0.13858	0.481889	0.963777
k__Bacteria_ p__Chloroflexi___	-0.244086	0.210667	0.783055	0	1	1	0.13858	0.481889	0.963777
k__Bacteria_ p__Elusimicrobia_ c__Elusimicrobia_ o__Elusimicrobiales_ f__Elusimicrobiaceae	-0.244086	0.210667	0.783055	0	1	1	0.13858	0.481889	0.963777
k__Bacteria_ p__Proteobacteria_ c__Alphaproteobacteria_ o__Rhizobiales_ f__Aurantimonadaceae	-0.244086	0.210667	0.783055	0	1	1	0.13858	0.481889	0.963777
k__Bacteria_ p__Proteobacteria_ c__Alphaproteobacteria__	0.243356	0.212078	0.783055	-0.0684034	0.7346	1	-0.0541558	0.784314	1
k__Bacteria_ p__Proteobacteria_ c__Betaproteobacteria_ o__Nitrosomonadales_ f__	0.235407	0.227855	0.788289	0.0827396	0.681594	1	-0.0655298	0.740419	1
k__Bacteria_ p__Proteobacteria_ c__Gammaproteobacteria_ o__Enterobacteriales_ f__Enterobacteriaceae	-0.230122	0.23877	0.788289	0.0914491	0.65008	1	0.0233527	0.906105	1
k__Bacteria_ p__Actinobacteria___	0.225611	0.248355	0.788289	0	1	1	0	1	1
k__Bacteria_ p__Bacteroidetes_ c__Bacteroidia_ o__Bacteroidales_ f__[Odoribacteraceae]	-0.216446	0.268604	0.788289	-0.119974	0.551134	1	-0.432601	0.0214923	0.912229
k__Bacteria_ p__Firmicutes_ c__Clostridia_ o__Clostridiales_ f__Lachnospiraceae	-0.198358	0.311607	0.788289	-0.0203286	0.919834	1	-0.165709	0.399385	0.963777
k__Bacteria_ p__Synergistetes_ c__Synergistia_ o__Synergistales_ f__Dethiosulfovibrionaceae	0.196304	0.316746	0.788289	0.105511	0.600437	1	0.0741231	0.707767	1
k__Bacteria_ p__Firmicutes_ c__Bacilli_ o__Bacillales_	-0.194918	0.320242	0.788289	0	1	1	-0.27716	0.153327	0.963777
k__Bacteria_ p__Firmicutes_ c__Clostridia_ o__Clostridiales_ f__Syntrophomonadaceae	-0.194918	0.320242	0.788289	0	1	1	-0.27716	0.153327	0.963777
k__Bacteria_ p__Tenericutes_ c__Mollicutes_ o__Anaeroplasmatales_ f__Anaeroplasmataceae	0.189134	0.335089	0.804214	-0.103547	0.607273	1	-0.0190991	0.923152	1
k__Bacteria_ p__Firmicutes_ c__Clostridia_ o__Clostridiales_ f__Peptococcaceae	0.169586	0.388287	0.861108	0.0926808	0.645669	1	0.203119	0.299895	0.963777
k__Bacteria_ p__Actinobacteria_ c__Actinobacteria_ o__Actinomycetales_ f__Actinomycetaceae	0.155115	0.430603	0.878517	0	1	1	0.117329	0.552112	1
k__Bacteria_ p__Proteobacteria_ c__Alphaproteobacteria_ o__Rhizobiales_ f__Rhizobiaceae	0.151555	0.441387	0.878517	-0.105841	0.59929	1	0	1	1
k__Bacteria_ p__Bacteroidetes_ c__Bacteroidia_ o__Bacteroidales_ f__[Barnesiellaceae]	0.140348	0.47626	0.914418	0.0235534	0.907168	1	0.18767	0.338913	0.963777
k__Bacteria_ p__Firmicutes_ c__Clostridia_ o__Clostridiales_ f__[Mogibacteriaceae]	-0.13077	0.507151	0.936279	-0.0902107	0.654527	1	-0.0823173	0.677095	1
k__Bacteria_ p__Firmicutes_ c__Clostridia_ o__Clostridiales_ f__Eubacteriaceae	0.126141	0.52243	0.946288	0.100419	0.618226	1	0.288397	0.13667	0.963777
k__Bacteria_ p__Proteobacteria_ c__Alphaproteobacteria_ o__Rickettsiales_ f__	0.11941	0.54503	0.96253	0.0702553	0.727679	1	0.172007	0.381449	0.963777
k__Bacteria_ p__Bacteroidetes_ c__Bacteroidia_ o__Bacteroidales_ f__Prevotellaceae	0.111596	0.57183	0.96253	0.0944642	0.639303	1	0.0937632	0.635089	1
k__Bacteria_ p__Proteobacteria_ c__Alphaproteobacteria_ o___ f__	-0.110735	0.57482	0.96253	-0.0086784	0.965732	1	-0.226538	0.246367	0.963777
k__Bacteria_ p__Actinobacteria_ c__Actinobacteria_ o__Actinomycetales_ f__Corynebacteriaceae	-0.0918838	0.641916	0.96253	0.0481869	0.811356	1	-0.0763286	0.699465	1
k__Bacteria_ p__Bacteroidetes_ c__Bacteroidia_ o__Bacteroidales_ f__Porphyromonadaceae	-0.080859	0.682518	0.96253	0.117798	0.558429	1	0.0857369	0.664439	1
k__Bacteria_ p__Firmicutes_ c__Clostridia_ o__Clostridiales_ f__Clostridiaceae	0.0751001	0.704085	0.96253	-0.0729471	0.717658	1	0.0395833	0.841494	1
k__Bacteria_ p__Proteobacteria_ c__Alphaproteobacteria_ o__Rickettsiales_ f__Rickettsiaceae	-0.0693704	0.725768	0.96253	-0.116386	0.563187	1	-0.161015	0.413055	0.963777
k__Bacteria_ p__Actinobacteria_ c__Actinobacteria_ o__Actinomycetales_ f__Pseudonocardiaceae	0.0509245	0.79691	0.96253	0	1	1	0	1	1
k__Bacteria_ p__Proteobacteria_ c__Deltaproteobacteria_ o__GMD14H09_ f__	0.0470356	0.812135	0.96253	-0.0793884	0.693864	1	-0.0629139	0.75045	1
k__Bacteria_ p__Firmicutes_ c__Clostridia_ o___ f__	-0.03719	0.850968	0.992924	-0.0319589	0.874263	1	-0.0253011	0.89831	1
k__Bacteria_ p__Verrucomicrobia_ c__Opitutae_ o__HA64_ f__	-0.0297359	0.880602	0.992924	-0.0550117	0.785215	1	-0.234123	0.230477	0.963777
k__Bacteria_ p__Firmicutes_ c__Erysipelotrichi_ o__Erysipelotrichales_ f__Erysipelotrichaceae	-0.0229997	0.907518	0.992924	0.0542318	0.788191	1	0.0620877	0.753626	1
k__Bacteria_ p__Proteobacteria_ c__Deltaproteobacteria_ o__Desulfovibrionales_ f__Desulfovibrionaceae	0.0218624	0.912074	0.992924	0.0615867	0.760243	1	0.140199	0.476733	0.963777
k__Bacteria_ p__Proteobacteria_ c__TA18_ o__PHOS-HD29_ f__	-0.0965809	0.62491	0.96253	NA	NA	NA	0	1	1

## Sheet: TableS7
Supp. Table 7. Genus level correlations for taxa (December samples only) with March health outcomes in repeat deer
	LoinThickness			MaxFat			BCS
Genus	coeffecient	p-value	fdr	coeffecient	p-value	fdr	coeffecient	p-value	fdr
k__Bacteria_ p__Actinobacteria_ c__Coriobacteriia_ o__Coriobacteriales_ f__Coriobacteriaceae_ g__Collinsella	0.334564	0.081827	0.842327	0.684475	8.22738e-05	0.0128347	0.571962	0.00147304	0.23274
k__Bacteria_ p__Actinobacteria_ c__Coriobacteriia_ o__Coriobacteriales_ f__Coriobacteriaceae_ g__	0.0777399	0.69417	0.995761	0.513881	0.00610931	0.476526	0.387416	0.0416625	0.821733
k__Bacteria_ p__Synergistetes_ c__Synergistia_ o__Synergistales_ f__Dethiosulfovibrionaceae_	0.327863	0.0885243	0.842327	0.451887	0.017967	0.560569	0.377288	0.0477894	0.821733
k__Bacteria_ p__Actinobacteria_ c__Coriobacteriia_ o__Coriobacteriales_ f__Coriobacteriaceae_ g__Adlercreutzia	-0.113435	0.565469	0.989465	0.459198	0.0159761	0.560569	0.321718	0.0950225	0.87757
k__Bacteria_ p__Actinobacteria_ c__Coriobacteriia_ o__Coriobacteriales_ f__Coriobacteriaceae_ g__Slackia	0.00662951	0.973291	0.995761	0.478854	0.0115065	0.560569	0.386609	0.0421266	0.821733
k__Bacteria_ p__Firmicutes_ c__Clostridia_ o__Clostridiales_ f__Lachnospiraceae_	-0.0296807	0.880821	0.995761	0.428369	0.0257967	0.670714	0.122171	0.535703	0.945046
k__Bacteria_ p__Firmicutes_ c__Clostridia_ o__Clostridiales_ f__Lachnospiraceae_ g__Coprococcus	-0.448044	0.0168009	0.842327	-0.367968	0.058971	0.813603	-0.476628	0.0103397	0.816833
k__Bacteria_ p__Firmicutes_ c__Bacilli___	-0.391592	0.0393262	0.842327	-0.174766	0.383276	0.813603	-0.13858	0.481889	0.916261
k__Bacteria_ p__Firmicutes_ c__Clostridia_ o__Clostridiales_ f__Lachnospiraceae_ g__Dorea	0.357705	0.06164	0.842327	0.299571	0.128996	0.813603	0.339955	0.0767267	0.821733
k__Bacteria_ p__Verrucomicrobia_ c__Opitutae_ o__[Cerasicoccales]_ f__[Cerasicoccaceae]_ g__	0.344367	0.0727358	0.842327	0.400651	0.0383592	0.813603	0.341038	0.0757321	0.821733
k__Bacteria_ p__Bacteroidetes_ c__Bacteroidia_ o__Bacteroidales_ f__Rikenellaceae_ g__	0.315066	0.102457	0.842327	-0.266208	0.17954	0.813603	-0.0446437	0.821533	1
k__Bacteria_ p__Proteobacteria_ c__Betaproteobacteria_ o__Burkholderiales_ f__Alcaligenaceae_ g__Sutterella	-0.293255	0.129891	0.842327	-0.174766	0.383276	0.813603	-0.13858	0.481889	0.916261
k__Bacteria_ p__Bacteroidetes_ c__Bacteroidia_ o__Bacteroidales_ f__BS11_ g__	0.291304	0.132582	0.842327	0.301169	0.126869	0.813603	0.210192	0.283013	0.916261
k__Bacteria_ p__Bacteroidetes_ c__Bacteroidia_ o__Bacteroidales__	0.285811	0.14038	0.842327	-0.216457	0.278167	0.813603	-0.101239	0.608231	0.96306
k__Bacteria_ p__Firmicutes_ c__Clostridia_ o__Clostridiales_ f__Ruminococcaceae_ g__Oscillospira	0.284415	0.142415	0.842327	0.184454	0.357033	0.813603	0.197109	0.314725	0.916261
k__Bacteria_ p__Firmicutes_ c__Clostridia_ o__Clostridiales_ f__Ruminococcaceae_ g__Ruminococcus	0.282009	0.14597	0.842327	-0.195883	0.327478	0.813603	-0.34585	0.0714318	0.821733
k__Bacteria_ p__Bacteroidetes_ c__Bacteroidia_ o__Bacteroidales_ f__[Paraprevotellaceae]_ g__	0.27549	0.155921	0.842327	-0.304197	0.122908	0.813603	-0.183782	0.349195	0.916261
k__Bacteria_ p__Firmicutes_ c__Bacilli_ o__Turicibacterales_ f__Turicibacteraceae_ g__Turicibacter	-0.272093	0.161296	0.842327	-0.170278	0.395798	0.813603	-0.404916	0.0325628	0.821733
k__Bacteria_ p__Firmicutes_ c__Clostridia_ o__Clostridiales_ f__Lachnospiraceae_ g__Butyrivibrio	0.250411	0.198712	0.842327	0.331083	0.0916207	0.813603	0.300185	0.120649	0.916261
k__Bacteria_ p__Firmicutes_ c__Erysipelotrichi_ o__Erysipelotrichales_ f__Erysipelotrichaceae_ g__p-75-a5	0.223472	0.252988	0.857598	-0.181065	0.366087	0.813603	-0.0955871	0.628493	0.96306
k__Bacteria_ p__Cyanobacteria_ c__Chloroplast_ o__Streptophyta_ f___ g__	-0.20774	0.288796	0.857598	0.165493	0.4094	0.813603	0.160239	0.415342	0.916261
k__Bacteria_ p__Actinobacteria_ c__Coriobacteriia_ o__Coriobacteriales_ f__Coriobacteriaceae_	-0.204191	0.297297	0.857598	0.3425	0.0803245	0.813603	0.3435	0.0735075	0.821733
k__Bacteria_ p__Proteobacteria_ c__Alphaproteobacteria_ o__Rhizobiales_ f__Hyphomicrobiaceae_ g__Devosia	0.19843	0.311427	0.857598	-0.174766	0.383276	0.813603	0	1	1
k__Bacteria_ p__Firmicutes_ c__Clostridia_ o__Clostridiales_ f__Eubacteriaceae_ g__Pseudoramibacter_Eubacterium	0.19843	0.311427	0.857598	-0.174766	0.383276	0.813603	0	1	1
k__Bacteria_ p__Firmicutes_ c__Clostridia_ o__Clostridiales_ f__Ruminococcaceae_ g__Ethanoligenens	0.19843	0.311427	0.857598	-0.174766	0.383276	0.813603	0	1	1
k__Bacteria_ p__Proteobacteria_ c__Alphaproteobacteria_ o__Kiloniellales_ f___ g__	0.19843	0.311427	0.857598	-0.174766	0.383276	0.813603	0	1	1
k__Bacteria_ p__Proteobacteria_ c__Betaproteobacteria_ o__Burkholderiales_ f__Oxalobacteraceae_	0.19843	0.311427	0.857598	-0.174766	0.383276	0.813603	0	1	1
k__Bacteria_ p__Proteobacteria_ c__Gammaproteobacteria_ o__Pseudomonadales_ f__Moraxellaceae_ g__Acinetobacter	0.19843	0.311427	0.857598	-0.174766	0.383276	0.813603	0	1	1
k__Bacteria_ p__Firmicutes_ c__Clostridia_ o__Clostridiales_ f__Ruminococcaceae_ g__Anaerofilum	0.195599	0.318519	0.857598	-0.342793	0.0800492	0.813603	-0.143973	0.464828	0.916261
k__Bacteria_ p__Proteobacteria_ c__Epsilonproteobacteria_ o__Campylobacterales_ f__Campylobacteraceae_ g__Campylobacter	0.182813	0.351785	0.896485	-0.236192	0.235588	0.813603	-0.0600393	0.761518	0.999368
k__Bacteria_ p__Firmicutes_ c__Clostridia_ o__Clostridiales_ f__Lachnospiraceae_ g__	-0.175325	0.372192	0.918849	-0.18979	0.343043	0.813603	-0.138178	0.483173	0.916261
k__Bacteria_ p__Lentisphaerae_ c__[Lentisphaeria]_ o__Victivallales_ f__Victivallaceae_ g__	0.167347	0.394675	0.944649	-0.292089	0.139306	0.813603	-0.231217	0.236481	0.916261
k__Bacteria_ p__Firmicutes_ c__Erysipelotrichi_ o__Erysipelotrichales_ f__Erysipelotrichaceae_ g__[Eubacterium]	0.159488	0.417561	0.944649	-0.167744	0.40297	0.813603	0.044318	0.822814	1
k__Bacteria_ p__Firmicutes_ c__Clostridia_ o__Clostridiales_ f__Veillonellaceae_ g__Phascolarctobacterium	-0.157539	0.423345	0.944649	0.287181	0.146384	0.813603	0.094191	0.63354	0.96306
k__Bacteria_ p__Firmicutes_ c__Erysipelotrichi_ o__Erysipelotrichales_ f__Erysipelotrichaceae_ g__Bulleidia	-0.150025	0.446065	0.944649	0.168531	0.400734	0.813603	0.108454	0.582769	0.96306
k__Bacteria_ p__Proteobacteria_ c__Epsilonproteobacteria_ o__Campylobacterales_ f__Helicobacteraceae_ g__	0.149261	0.448409	0.944649	0.174766	0.383276	0.813603	0	1	1
k__Bacteria_ p__Firmicutes_ c__Clostridia_ o__Clostridiales_ f__Christensenellaceae_ g__	0.135455	0.49192	0.989465	-0.195998	0.327189	0.813603	-0.0960317	0.626889	0.96306
k__Bacteria_ p__Firmicutes_ c__Clostridia_ o__Clostridiales_ f__[Mogibacteriaceae]_ g__Mogibacterium	-0.129725	0.510582	0.989465	0.184473	0.35698	0.813603	0.0798611	0.686239	0.96306
k__Bacteria_ p__Firmicutes_ c__Clostridia_ o__Clostridiales_ f__Veillonellaceae_	-0.120548	0.541176	0.989465	-0.199288	0.318972	0.813603	-0.180433	0.358197	0.916261
k__Bacteria_ p__Bacteroidetes_ c__Bacteroidia_ o__Bacteroidales_ f__Bacteroidaceae_ g__5-7N15	-0.106945	0.588055	0.989465	-0.258653	0.192676	0.813603	-0.0870499	0.659603	0.96306
k__Bacteria_ p__Firmicutes_ c__Clostridia_ o__Clostridiales_ f__[Mogibacteriaceae]_ g__	-0.10434	0.59723	0.989465	-0.298923	0.129867	0.813603	-0.173153	0.378238	0.916261
k__Bacteria_ p__Acidobacteria_ c__Acidobacteria-6_ o__iii1-15_ f___ g__	0.100093	0.612316	0.989465	-0.174766	0.383276	0.813603	0.13858	0.481889	0.916261
k__Bacteria_ p__Cyanobacteria_ c__Oscillatoriophycideae_ o__Oscillatoriales_ f__Phormidiaceae_ g__Phormidium	0.100093	0.612316	0.989465	-0.174766	0.383276	0.813603	0.13858	0.481889	0.916261
k__Bacteria_ p__Proteobacteria_ c__Alphaproteobacteria_ o__Rhizobiales_ f__Bradyrhizobiaceae_ g__	0.100093	0.612316	0.989465	-0.174766	0.383276	0.813603	0.13858	0.481889	0.916261
k__Bacteria_ p__Firmicutes_ c__Clostridia_ o__Clostridiales_ f__Dehalobacteriaceae_ g__Dehalobacterium	0.100006	0.612626	0.989465	-0.264163	0.183032	0.813603	-0.127294	0.518603	0.945046
k__Bacteria_ p__Chloroflexi_ c__Anaerolineae_ o__Anaerolineales_ f__Anaerolinaceae_ g__SHD-231	-0.0965809	0.62491	0.989465	-0.174766	0.383276	0.813603	0	1	1
k__Bacteria_ p__Proteobacteria_ c__Deltaproteobacteria_ o__Desulfovibrionales_ f__Desulfovibrionaceae_ g__Desulfovibrio	0.0767945	0.697716	0.995761	0.237612	0.232701	0.813603	0.35411	0.0644918	0.821733
k__Bacteria_ p__Firmicutes_ c__Clostridia_ o__Clostridiales_ f___ g__	0.0761308	0.700208	0.995761	-0.290521	0.14154	0.813603	-0.396974	0.0364703	0.821733
k__Bacteria_ p__Verrucomicrobia_ c__Verruco-5_ o__WCHB1-41_ f__RFP12_ g__	-0.0640472	0.746099	0.995761	-0.167795	0.402826	0.813603	0.00873944	0.964795	1
k__Bacteria_ p__Firmicutes_ c__Clostridia_ o__Clostridiales_ f__Eubacteriaceae_ g__Anaerofustis	0.0578573	0.769951	0.995761	0.171743	0.391684	0.813603	0.303698	0.116155	0.916261
k__Bacteria_ p__Proteobacteria_ c__Alphaproteobacteria_ o__Rhizobiales_ f__Methylobacteriaceae_ g__Methylobacterium	0.0568247	0.773951	0.995761	-0.222745	0.264101	0.813603	0.00926539	0.962678	1
k__Bacteria_ p__Cyanobacteria_ c__4C0d-2_ o__YS2_ f___ g__	0.0547605	0.781963	0.995761	-0.37932	0.0510132	0.813603	-0.394033	0.0380095	0.821733
k__Bacteria_ p__Tenericutes_ c__Mollicutes_ o__RF39_ f___ g__	0.0526993	0.789985	0.995761	-0.265376	0.180955	0.813603	-0.247336	0.204464	0.916261
k__Bacteria_ p__Firmicutes_ c__Clostridia___	0.0509245	0.79691	0.995761	-0.174766	0.383276	0.813603	0	1	1
k__Bacteria_ p__Proteobacteria_ c__Alphaproteobacteria_ o__Rhizobiales_ f__Methylocystaceae_ g__	0.0509245	0.79691	0.995761	-0.174766	0.383276	0.813603	0	1	1
k__Bacteria_ p__Proteobacteria_ c__Gammaproteobacteria___	0.0508265	0.797293	0.995761	-0.202385	0.311352	0.813603	-0.0229205	0.907836	1
k__Bacteria_ p__Bacteroidetes_ c__Bacteroidia_ o__Bacteroidales_ f__Rikenellaceae_ g__PW3	0.0494065	0.802845	0.995761	-0.248219	0.211884	0.813603	-0.294884	0.127673	0.916261
k__Bacteria_ p__Tenericutes_ c__RF3_ o__ML615J-28_ f___ g__	-0.0472465	0.811307	0.995761	-0.166983	0.405139	0.813603	-0.273849	0.158501	0.916261
k__Bacteria_ p__Bacteroidetes_ c__Bacteroidia_ o__Bacteroidales_ f___ g__	-0.03164	0.873015	0.995761	-0.222499	0.264642	0.813603	-0.1548	0.431554	0.916261
k__Bacteria_____	-0.0285665	0.885266	0.995761	-0.164583	0.412017	0.813603	-0.265517	0.172068	0.916261
k__Bacteria_ p__Firmicutes_ c__Erysipelotrichi_ o__Erysipelotrichales_ f__Erysipelotrichaceae_ g__	0.0226427	0.908948	0.995761	0.19057	0.341027	0.813603	0.135143	0.492925	0.916261
k__Bacteria_ p__Verrucomicrobia_ c__Verrucomicrobiae_ o__Verrucomicrobiales_ f__Verrucomicrobiaceae_ g__Akkermansia	-0.022384	0.909984	0.995761	0.255746	0.197902	0.813603	0.119696	0.544063	0.945046
k__Bacteria_ p__Bacteroidetes_ c__Bacteroidia_ o__Bacteroidales_ f__[Odoribacteraceae]_ g__Butyricimonas	-0.0223794	0.910003	0.995761	-0.20102	0.314697	0.813603	-0.340622	0.0761122	0.821733
k__Bacteria_ p__Firmicutes_ c__Clostridia_ o__Clostridiales_ f__Ruminococcaceae_	-0.0196416	0.920976	0.995761	-0.260139	0.190041	0.813603	-0.330782	0.0855581	0.844886
k__Bacteria_ p__Proteobacteria_ c__Deltaproteobacteria_ o__Desulfovibrionales_ f__Desulfovibrionaceae_ g__Bilophila	-0.0149865	0.939666	0.995761	-0.293569	0.13722	0.813603	-0.257766	0.185406	0.916261
k__Bacteria_ p__Firmicutes_ c__Clostridia_ o__Clostridiales_ f__Lachnospiraceae_ g__Blautia	0.0146344	0.941081	0.995761	0.229269	0.250001	0.813603	0.171675	0.382383	0.916261
k__Bacteria_ p__Proteobacteria_ c__Alphaproteobacteria_ o__Rhodospirillales_ f__Acetobacteraceae_ g__Acetobacter	0.0125938	0.949285	0.995761	0.387419	0.0458706	0.813603	0.33857	0.0780126	0.821733
k__Bacteria_ p__Fibrobacteres_ c__Fibrobacteria_ o__Fibrobacterales_ f__Fibrobacteraceae_ g__Fibrobacter	0.0110645	0.955437	0.995761	-0.183087	0.36067	0.813603	-0.138668	0.481606	0.916261
k__Bacteria_ p__Firmicutes_ c__Clostridia_ o__Clostridiales_ f__Veillonellaceae_ g__Acidaminococcus	0.00317069	0.987224	0.995761	-0.178302	0.373572	0.813603	-0.138668	0.481608	0.916261
k__Bacteria_ p__Bacteroidetes_ c__Bacteroidia_ o__Bacteroidales_ f__p-2534-18B5_ g__	0.00175602	0.992924	0.995761	-0.174766	0.383276	0.813603	-0.13858	0.481889	0.916261
k__Bacteria_ p__Elusimicrobia_ c__Endomicrobia_ o___ f___ g__	0.00175602	0.992924	0.995761	-0.174766	0.383276	0.813603	-0.13858	0.481889	0.916261
k__Bacteria_ p__Firmicutes_ c__Clostridia_ o__Clostridiales_ f__Lachnospiraceae_ g__Moryella	0.00175602	0.992924	0.995761	-0.174766	0.383276	0.813603	-0.13858	0.481889	0.916261
k__Bacteria_ p__Proteobacteria_ c__Betaproteobacteria_ o__Burkholderiales__	0.00175602	0.992924	0.995761	0.349531	0.0739165	0.813603	0.13858	0.481889	0.916261
k__Bacteria_ p__Proteobacteria_ c__Gammaproteobacteria_ o__Pasteurellales_ f__Pasteurellaceae_	0.00175602	0.992924	0.995761	-0.174766	0.383276	0.813603	-0.13858	0.481889	0.916261
k__Bacteria_ p__Proteobacteria_ c__Gammaproteobacteria_ o__Pasteurellales_ f__Pasteurellaceae_ g__	0.00175602	0.992924	0.995761	-0.174766	0.383276	0.813603	-0.13858	0.481889	0.916261
k__Bacteria_ p__Synergistetes_ c__Synergistia_ o__Synergistales_ f__Dethiosulfovibrionaceae_ g__	0.00175602	0.992924	0.995761	0.174766	0.383276	0.813603	0.13858	0.481889	0.916261
k__Bacteria_ p__Synergistetes_ c__Synergistia_ o__Synergistales_ f__Dethiosulfovibrionaceae_ g__Pyramidobacter	0.00175602	0.992924	0.995761	-0.174766	0.383276	0.813603	-0.13858	0.481889	0.916261
k__Bacteria_ p__Verrucomicrobia_ c__Verruco-5_ o__WCHB1-41_ f__WCHB1-25_ g__	0.00175602	0.992924	0.995761	-0.174766	0.383276	0.813603	-0.13858	0.481889	0.916261
k__Bacteria_ p__Bacteroidetes_ c__Bacteroidia_ o__Bacteroidales_ f__[Paraprevotellaceae]_ g__YRC22	0.00105208	0.995761	0.995761	-0.171644	0.391963	0.813603	-0.136335	0.489084	0.916261
k__Bacteria_ p__Actinobacteria_ c__Coriobacteriia_ o__Coriobacteriales_ f__Coriobacteriaceae_ g__Atopobium	-0.115858	0.557141	0.989465	0.160045	0.425203	0.829146	0.117866	0.55028	0.945046
k__Bacteria_ p__Bacteroidetes_ c__Bacteroidia_ o__Bacteroidales_ f__S24-7_ g__	-0.162926	0.407458	0.944649	0.146888	0.464707	0.847179	0.0324501	0.869791	1
k__Bacteria_ p__Firmicutes____	-0.158225	0.421304	0.944649	0.152184	0.44858	0.847179	0.113554	0.565061	0.959996
k__Bacteria_ p__Proteobacteria_ c__Alphaproteobacteria_ o__RF32_ f___ g__	0.0915895	0.642987	0.989465	-0.149583	0.456463	0.847179	-0.195767	0.318096	0.916261
k__Bacteria_ p__Bacteroidetes_ c__Bacteroidia_ o__Bacteroidales_ f__[Paraprevotellaceae]_ g__Paraprevotella	0.0853854	0.665735	0.995761	-0.147214	0.463706	0.847179	0.0746462	0.705795	0.969701
k__Bacteria_ p__Bacteroidetes_ c__Bacteroidia_ o__Bacteroidales_ f__RF16_ g__	0.0596005	0.763212	0.995761	-0.146132	0.467035	0.847179	-0.10869	0.581945	0.96306
k__Bacteria_ p__Synergistetes_ c__Synergistia_ o__Synergistales_ f__Dethiosulfovibrionaceae_ g__TG5	0.059218	0.764689	0.995761	-0.147864	0.461712	0.847179	-0.14084	0.474701	0.916261
k__Bacteria_ p__Bacteroidetes_ c__Bacteroidia_ o__Bacteroidales_ f__Porphyromonadaceae_ g__Paludibacter	0.00783421	0.96844	0.995761	0.140897	0.483311	0.866626	0.014172	0.94294	1
k__Bacteria_ p__Bacteroidetes_ c__Bacteroidia_ o__Bacteroidales_ f__Bacteroidaceae_ g__Bacteroides	-0.0213417	0.91416	0.995761	-0.135331	0.500927	0.888007	-0.00789848	0.968181	1
k__Bacteria_ p__Firmicutes_ c__Clostridia_ o__Clostridiales_ f__Veillonellaceae_ g__	-0.102973	0.602068	0.989465	-0.127238	0.527097	0.9239	-0.079183	0.68877	0.96306
k__Bacteria_ p__Bacteroidetes_ c__Bacteroidia_ o__Bacteroidales_ f__Bacteroidaceae_ g__	0.117705	0.55083	0.989465	-0.122168	0.543819	0.942619	-0.244119	0.210603	0.916261
k__Bacteria_ p__Proteobacteria_ c__Alphaproteobacteria_ o__Rickettsiales_ f__Rickettsiaceae_ g__Wolbachia	-0.0693704	0.725768	0.995761	-0.116386	0.563187	0.965464	-0.161015	0.413055	0.916261
k__Bacteria_ p__Firmicutes_ c__Clostridia_ o__Clostridiales_ f__Ruminococcaceae_ g__Faecalibacterium	-0.0145964	0.941234	0.995761	0.11345	0.573139	0.971844	0.118459	0.548262	0.945046
k__Bacteria_ p__Tenericutes_ c__Mollicutes_ o__Mycoplasmatales_ f__Mycoplasmataceae_ g__Mycoplasma	0.282876	0.144681	0.842327	-0.10685	0.595791	0.984057	0.0282223	0.88664	1
k__Bacteria_ p__Firmicutes_ c__Clostridia_ o__Clostridiales_ f__Ruminococcaceae_ g__	-0.204001	0.297757	0.857598	-0.105966	0.598857	0.984057	-0.28729	0.138249	0.916261
k__Bacteria_ p__Tenericutes_ c__Mollicutes_ o__Anaeroplasmatales_ f__Anaeroplasmataceae_ g__Anaeroplasma	0.189981	0.33289	0.876611	-0.104034	0.605574	0.984057	-0.0211085	0.915095	1
k__Bacteria_ p__Proteobacteria_ c__Alphaproteobacteria_ o__Rhizobiales_ f__Rhizobiaceae_ g__Agrobacterium	0.151555	0.441387	0.944649	-0.105841	0.59929	0.984057	0	1	1
k__Bacteria_ p__Planctomycetes_ c__Planctomycetia_ o__Pirellulales_ f__Pirellulaceae_ g__	-0.460769	0.0136022	0.842327	-0.0574517	0.775922	1	0.0892273	0.651613	0.96306
k__Bacteria_ p__Bacteroidetes____	0.424546	0.0243354	0.842327	-0.00481189	0.980996	1	0.0809575	0.682152	0.96306
k__Bacteria_ p__Proteobacteria____	0.398803	0.0355389	0.842327	-0.0626224	0.756331	1	0.124005	0.529553	0.945046
k__Bacteria_ p__TM7_ c__TM7-3_ o__CW040_ f__F16_ g__	-0.3575	0.0617995	0.842327	-0.00751409	0.970328	1	0.0949431	0.630819	0.96306
k__Bacteria_ p__Bacteroidetes_ c__[Saprospirae]_ o__[Saprospirales]_ f__Chitinophagaceae_ g__	0.345935	0.0713571	0.842327	0	1	1	0.13858	0.481889	0.916261
k__Bacteria_ p__Firmicutes_ c__Bacilli_ o__Lactobacillales_ f__Aerococcaceae_	0.345935	0.0713571	0.842327	0	1	1	0.13858	0.481889	0.916261
k__Bacteria_ p__Proteobacteria_ c__Alphaproteobacteria_ o__Sphingomonadales_ f__Sphingomonadaceae_ g__Kaistobacter	0.345935	0.0713571	0.842327	0	1	1	0.13858	0.481889	0.916261
k__Bacteria_ p__Bacteroidetes_ c__Bacteroidia_ o__Bacteroidales_ f__Rikenellaceae_ g__AF12	0.345935	0.0713571	0.842327	0	1	1	0.13858	0.481889	0.916261
k__Bacteria_ p__Firmicutes_ c__Bacilli_ o__Lactobacillales_ f__Streptococcaceae_ g__Streptococcus	-0.330077	0.0862669	0.842327	-0.0374968	0.852692	1	0.0544823	0.783044	0.999368
k__Bacteria_ p__Firmicutes_ c__Clostridia_ o__Clostridiales__	0.280774	0.147819	0.842327	-0.059111	0.76962	1	-0.0832675	0.673569	0.96306
k__Bacteria_ p__Firmicutes_ c__Clostridia_ o__Clostridiales_ f__Peptostreptococcaceae_ g__	0.255283	0.189827	0.842327	-0.0810851	0.687642	1	0.0849333	0.667405	0.96306
k__Bacteria_ p__Deferribacteres_ c__Deferribacteres_ o__Deferribacterales_ f__Deferribacteraceae_ g__Mucispirillum	0.251178	0.197294	0.842327	0.0551597	0.78465	1	-0.0436614	0.825399	1
k__Bacteria_ p__Actinobacteria_ c__Actinobacteria_ o__Actinomycetales_ f__Actinomycetaceae_ g__	0.247598	0.203969	0.842327	0	1	1	0.13858	0.481889	0.916261
k__Bacteria_ p__Firmicutes_ c__Clostridia_ o__Clostridiales_ f__Clostridiaceae_ g__02d06	0.247598	0.203969	0.842327	0	1	1	0.13858	0.481889	0.916261
k__Bacteria_ p__Firmicutes_ c__Clostridia_ o__Clostridiales_ f__Veillonellaceae_ g__Pectinatus	0.247598	0.203969	0.842327	0	1	1	0.13858	0.481889	0.916261
k__Bacteria_ p__Firmicutes_ c__Erysipelotrichi_ o__Erysipelotrichales_ f__Erysipelotrichaceae_ g__PSB-M-3	0.247598	0.203969	0.842327	0	1	1	0.13858	0.481889	0.916261
k__Bacteria_ p__Actinobacteria_ c__Actinobacteria_ o__Actinomycetales_ f__Micromonosporaceae_	-0.244086	0.210667	0.842327	0	1	1	0.13858	0.481889	0.916261
k__Bacteria_ p__Cyanobacteria_ c__Chloroplast_ o__Chlorophyta_ f___ g__	-0.244086	0.210667	0.842327	0	1	1	0.13858	0.481889	0.916261
k__Bacteria_ p__Chloroflexi____	-0.244086	0.210667	0.842327	0	1	1	0.13858	0.481889	0.916261
k__Bacteria_ p__Elusimicrobia_ c__Elusimicrobia_ o__Elusimicrobiales_ f__Elusimicrobiaceae_ g__	-0.244086	0.210667	0.842327	0	1	1	0.13858	0.481889	0.916261
k__Bacteria_ p__Proteobacteria_ c__Alphaproteobacteria_ o__Rhizobiales_ f__Aurantimonadaceae_ g__	-0.244086	0.210667	0.842327	0	1	1	0.13858	0.481889	0.916261
k__Bacteria_ p__Proteobacteria_ c__Alphaproteobacteria_ o__Rhizobiales_ f__Bradyrhizobiaceae_ g__Balneimonas	-0.244086	0.210667	0.842327	0	1	1	0.13858	0.481889	0.916261
k__Bacteria_ p__Proteobacteria_ c__Alphaproteobacteria___	0.243356	0.212078	0.842327	-0.0684034	0.7346	1	-0.0541558	0.784314	0.999368
k__Bacteria_ p__Bacteroidetes_ c__Bacteroidia_ o__Bacteroidales_ f__[Paraprevotellaceae]_ g__CF231	0.242753	0.213247	0.842327	-0.0623944	0.757191	1	-0.0671795	0.734114	0.995412
k__Bacteria_ p__Firmicutes_ c__Clostridia_ o__Clostridiales_ f__Lachnospiraceae_ g__Clostridium	0.237279	0.224071	0.857168	0.0490552	0.808018	1	-0.0647489	0.743409	0.995412
k__Bacteria_ p__Proteobacteria_ c__Betaproteobacteria_ o__Nitrosomonadales_ f___ g__	0.235407	0.227855	0.857168	0.0827396	0.681594	1	-0.0655298	0.740419	0.995412
k__Bacteria_ p__Bacteroidetes_ c__Bacteroidia_ o__Bacteroidales_ f__[Odoribacteraceae]_ g__Odoribacter	-0.231013	0.236905	0.857401	-0.0375627	0.852436	1	-0.317244	0.0999763	0.87757
k__Bacteria_ p__Proteobacteria_ c__Gammaproteobacteria_ o__Enterobacteriales_ f__Enterobacteriaceae_ g__Escherichia	-0.230122	0.23877	0.857401	0.0914491	0.65008	1	0.0233527	0.906105	1
k__Bacteria_ p__Actinobacteria____	0.225611	0.248355	0.857598	0	1	1	0	1	1
k__Bacteria_ p__Firmicutes_ c__Bacilli_ o__Bacillales__	-0.194918	0.320242	0.857598	0	1	1	-0.27716	0.153327	0.916261
k__Bacteria_ p__Firmicutes_ c__Clostridia_ o__Clostridiales_ f__Clostridiaceae_	-0.194918	0.320242	0.857598	0	1	1	-0.27716	0.153327	0.916261
k__Bacteria_ p__Firmicutes_ c__Clostridia_ o__Clostridiales_ f__Syntrophomonadaceae_ g__Syntrophomonas	-0.194918	0.320242	0.857598	0	1	1	-0.27716	0.153327	0.916261
k__Bacteria_ p__Firmicutes_ c__Clostridia_ o__Clostridiales_ f__Veillonellaceae_ g__Veillonella	-0.183068	0.351103	0.896485	-0.0942694	0.639996	1	0.119522	0.544652	0.945046
k__Bacteria_ p__Firmicutes_ c__Clostridia_ o__Clostridiales_ f__Lachnospiraceae_ g__Roseburia	0.178995	0.362105	0.908135	-0.0189624	0.925207	1	-0.0375287	0.849626	1
k__Bacteria_ p__Firmicutes_ c__Clostridia_ o__Clostridiales_ f__Peptococcaceae_ g__rc4-4	0.169586	0.388287	0.943836	0.0926808	0.645669	1	0.203119	0.299895	0.916261
k__Bacteria_ p__Firmicutes_ c__Clostridia_ o__Clostridiales_ f__Lachnospiraceae_ g__Anaerostipes	0.149261	0.448409	0.944649	0	1	1	0	1	1
k__Bacteria_ p__Firmicutes_ c__Clostridia_ o__Clostridiales_ f__Veillonellaceae_ g__Succiniclasticum	0.149261	0.448409	0.944649	0	1	1	0	1	1
k__Bacteria_ p__Bacteroidetes_ c__Bacteroidia_ o__Bacteroidales_ f__[Barnesiellaceae]_ g__	0.140348	0.47626	0.989465	0.0235534	0.907168	1	0.18767	0.338913	0.916261
k__Bacteria_ p__Proteobacteria_ c__Alphaproteobacteria_ o__Rickettsiales_ f___ g__	0.11941	0.54503	0.989465	0.0702553	0.727679	1	0.172007	0.381449	0.916261
k__Bacteria_ p__Firmicutes_ c__Clostridia_ o__Clostridiales_ f__Veillonellaceae_ g__Selenomonas	-0.118811	0.547064	0.989465	0.0411997	0.838325	1	0.0554808	0.779165	0.999368
k__Bacteria_ p__Firmicutes_ c__Clostridia_ o__Clostridiales_ f__Ruminococcaceae_ g__Anaerotruncus	-0.116398	0.55529	0.989465	0.0803923	0.69018	1	-0.0970335	0.623281	0.96306
k__Bacteria_ p__Bacteroidetes_ c__Bacteroidia_ o__Bacteroidales_ f__Prevotellaceae_ g__Prevotella	0.111596	0.57183	0.989465	0.0944642	0.639303	1	0.0937632	0.635089	0.96306
k__Bacteria_ p__Proteobacteria_ c__Alphaproteobacteria_ o___ f___ g__	-0.110735	0.57482	0.989465	-0.0086784	0.965732	1	-0.226538	0.246367	0.916261
k__Bacteria_ p__Firmicutes_ c__Erysipelotrichi_ o__Erysipelotrichales_ f__Erysipelotrichaceae_ g__RFN20	0.102141	0.605021	0.989465	-0.00886798	0.964984	1	-0.0210829	0.915197	1
k__Bacteria_ p__Bacteroidetes_ c__Bacteroidia_ o__Bacteroidales_ f__Porphyromonadaceae_ g__Parabacteroides	-0.0982476	0.61892	0.989465	0.069271	0.731355	1	0.0933117	0.636727	0.96306
k__Bacteria_ p__Actinobacteria_ c__Actinobacteria_ o__Actinomycetales_ f__Corynebacteriaceae_ g__Corynebacterium	-0.0918838	0.641916	0.989465	0.0481869	0.811356	1	-0.0763286	0.699465	0.969434
k__Bacteria_ p__Firmicutes_ c__Clostridia_ o__Clostridiales_ f__Clostridiaceae_ g__Clostridium	0.0916086	0.642917	0.989465	-0.0732642	0.71648	1	0.0868408	0.660372	0.96306
k__Bacteria_ p__Firmicutes_ c__Clostridia_ o__Clostridiales_ f__[Mogibacteriaceae]_	0.0910287	0.645031	0.989465	0.0826385	0.681963	1	-0.254581	0.191089	0.916261
k__Bacteria_ p__Firmicutes_ c__Erysipelotrichi_ o__Erysipelotrichales_ f__Erysipelotrichaceae_	0.0833631	0.673215	0.995761	0	1	1	-0.0453709	0.818673	1
k__Bacteria_ p__Firmicutes_ c__Erysipelotrichi_ o__Erysipelotrichales_ f__Erysipelotrichaceae_ g__Coprobacillus	-0.0770065	0.69692	0.995761	-0.0338065	0.867056	1	0.00736622	0.970324	1
k__Bacteria_ p__Actinobacteria_ c__Actinobacteria_ o__Actinomycetales_ f__Pseudonocardiaceae_ g__Pseudonocardia	0.0509245	0.79691	0.995761	0	1	1	0	1	1
k__Bacteria_ p__Actinobacteria_ c__Coriobacteriia_ o__Coriobacteriales_ f__Coriobacteriaceae_ g__Coriobacterium	-0.0474124	0.810656	0.995761	0	1	1	-0.13858	0.481889	0.916261
k__Bacteria_ p__Firmicutes_ c__Clostridia_ o__Clostridiales_ f__Clostridiaceae_ g__	-0.0474124	0.810656	0.995761	0	1	1	-0.13858	0.481889	0.916261
k__Bacteria_ p__Proteobacteria_ c__Deltaproteobacteria_ o__GMD14H09_ f___ g__	0.0470356	0.812135	0.995761	-0.0793884	0.693864	1	-0.0629139	0.75045	0.996396
k__Bacteria_ p__Firmicutes_ c__Clostridia_ o___ f___ g__	-0.03719	0.850968	0.995761	-0.0319589	0.874263	1	-0.0253011	0.89831	1
k__Bacteria_ p__Bacteroidetes_ c__Bacteroidia_ o__Bacteroidales_ f__[Paraprevotellaceae]_ g__[Prevotella]	-0.0316771	0.872867	0.995761	-0.0507967	0.801335	1	-0.167065	0.395483	0.916261
k__Bacteria_ p__Bacteroidetes_ c__Bacteroidia_ o__Bacteroidales_ f__Bacteroidaceae_ g__BF311	0.0304511	0.877751	0.995761	-0.0840245	0.676911	1	-0.082972	0.674665	0.96306
k__Bacteria_ p__Verrucomicrobia_ c__Opitutae_ o__HA64_ f___ g__	-0.0297359	0.880602	0.995761	-0.0550117	0.785215	1	-0.234123	0.230477	0.916261
k__Bacteria_ p__Proteobacteria_ c__Deltaproteobacteria_ o__Desulfovibrionales_ f__Desulfovibrionaceae_ g__	-0.00534048	0.978483	0.995761	0.0286951	0.887019	1	0.0563955	0.775615	0.999368
k__Bacteria_ p__Tenericutes_ c__Mollicutes_ o__Anaeroplasmatales_ f__Anaeroplasmataceae_ g__	0.00253069	0.989803	0.995761	0	1	1	0.0998574	0.613157	0.96306
k__Bacteria_ p__Actinobacteria_ c__Actinobacteria_ o__Actinomycetales_ f__Actinomycetaceae_ g__Actinomyces	-0.0965809	0.62491	0.989465	NA	NA	NA	0	1	1
k__Bacteria_ p__Proteobacteria_ c__TA18_ o__PHOS-HD29_ f___ g__	-0.0965809	0.62491	0.989465	NA	NA	NA	0	1	1

## Sheet: TableS8
Supp. Table 8. ASV level correlations for taxa (December samples only) with March health outcomes in repeat deer
	LoinThickness			MaxFat			BCS
ASV ID	coeffecient	p-value	fdr	coeffecient	p-value	fdr	coeffecient	p-value	fdr
k__Bacteria_ p__Actinobacteria_ c__Coriobacteriia_ o__Coriobacteriales_ f__Coriobacteriaceae_ g__Adlercreutzia_ s___79d0e026503eca275eaf6d33ff4f98f3	0.243786	0.211246	0.772186	0.716074	2.66823e-05	0.0606488	0.589987	0.000951516	0.614058
k__Bacteria_ p__Bacteroidetes_ c__Bacteroidia_ o__Bacteroidales_ f__Rikenellaceae_ g___ s___7b9a7a1bda35470fd9c6df08530614b2	0.496965	0.00713784	0.650642	0.618459	0.000585153	0.18133	0.490047	0.00811679	0.614058
k__Bacteria_ p__Actinobacteria_ c__Coriobacteriia_ o__Coriobacteriales_ f__Coriobacteriaceae_ g__Collinsella_ s___d7a6080a006cc8e822682b15a125dffe	0.451479	0.0158816	0.650642	0.621987	0.000532806	0.18133	0.492965	0.00769095	0.614058
k__Bacteria_ p__Proteobacteria_ c__Alphaproteobacteria_ o__RF32_ f___ g___ s___1c2f2dcf80fc5f4616755602159682b6	0.430958	0.0220489	0.650642	0.609573	0.00073734	0.18133	0.434699	0.0207982	0.614058
k__Bacteria_ p__Actinobacteria_ c__Coriobacteriia_ o__Coriobacteriales_ f__Coriobacteriaceae_ g___ s___faef1ae85ac9d816b42df341a4494585	0.428266	0.0229867	0.650642	0.639039	0.000333257	0.18133	0.506031	0.00600732	0.614058
k__Bacteria_ p__Firmicutes_ c__Clostridia_ o__Clostridiales_ f__[Mogibacteriaceae]_ g___ s___f29559cee92543f3a6def8ed29a01e2e	0.367355	0.0544694	0.650642	0.565488	0.00211286	0.18133	0.501835	0.00651011	0.614058
k__Bacteria_ p__Actinobacteria_ c__Coriobacteriia_ o__Coriobacteriales_ f__Coriobacteriaceae_ g__Adlercreutzia_ s___56852c1f9a9b0e5b6a2579bb19ce3986	0.345935	0.0713571	0.650642	0.524297	0.00499593	0.18133	0.41574	0.0277872	0.614058
k__Bacteria_ p__Bacteroidetes_ c__Bacteroidia_ o__Bacteroidales_ f__Bacteroidaceae_ g__5-7N15_ s___61c1beb1a125e22d90807c7a8fd528c3	0.345935	0.0713571	0.650642	0.524297	0.00499593	0.18133	0.41574	0.0277872	0.614058
k__Bacteria_ p__Cyanobacteria_ c__4C0d-2_ o__YS2_ f___ g___ s___bb9d8e6c9b689a7feb533356041acda8	0.345935	0.0713571	0.650642	0.524297	0.00499593	0.18133	0.41574	0.0277872	0.614058
k__Bacteria_ p__Firmicutes_ c__Clostridia_ o__Clostridiales_ f__[Mogibacteriaceae]_ g__Mogibacterium_ s___7b73e94727e88d4a5dd205981235d214	0.345935	0.0713571	0.650642	0.524297	0.00499593	0.18133	0.41574	0.0277872	0.614058
k__Bacteria_ p__Verrucomicrobia_ c__Opitutae_ o__[Cerasicoccales]_ f__[Cerasicoccaceae]_ g___ s___7554ad910ec7f699b2f1b12aa46ca68e	0.345935	0.0713571	0.650642	0.524297	0.00499593	0.18133	0.41574	0.0277872	0.614058
k__Bacteria_ p__Actinobacteria_ c__Coriobacteriia_ o__Coriobacteriales_ f__Coriobacteriaceae_ g___ s___51e48d157d230d533c1923a3fa1b4f2b	0.345935	0.0713571	0.650642	0.524297	0.00499593	0.18133	0.41574	0.0277872	0.614058
k__Bacteria_ p__Actinobacteria_ c__Coriobacteriia_ o__Coriobacteriales_ f__Coriobacteriaceae_ g___ s___70249ffeea1ba455934121dbefcdd16e	0.345935	0.0713571	0.650642	0.524297	0.00499593	0.18133	0.41574	0.0277872	0.614058
k__Bacteria_ p__Actinobacteria_ c__Coriobacteriia_ o__Coriobacteriales_ f__Coriobacteriaceae_ g__Adlercreutzia_ s___9a172a3e588c9740db2fd4561d2784f9	0.345935	0.0713571	0.650642	0.524297	0.00499593	0.18133	0.41574	0.0277872	0.614058
k__Bacteria_ p__Actinobacteria_ c__Coriobacteriia_ o__Coriobacteriales_ f__Coriobacteriaceae___214b04f2f946b2e826b62e76ce4280d0	0.345935	0.0713571	0.650642	0.524297	0.00499593	0.18133	0.41574	0.0277872	0.614058
k__Bacteria_ p__Actinobacteria_ c__Coriobacteriia_ o__Coriobacteriales_ f__Coriobacteriaceae___b2e412cb8cc39bf33b9eddc2e5f39dc2	0.345935	0.0713571	0.650642	0.524297	0.00499593	0.18133	0.41574	0.0277872	0.614058
k__Bacteria_ p__Bacteroidetes_ c__Bacteroidia_ o__Bacteroidales_ f__Bacteroidaceae_ g___ s___85d8f1a7a9ff6d32230a611a448d9e94	0.345935	0.0713571	0.650642	0.524297	0.00499593	0.18133	0.41574	0.0277872	0.614058
k__Bacteria_ p__Bacteroidetes_ c__Bacteroidia_ o__Bacteroidales_ f__Bacteroidaceae_ g__5-7N15_ s___9b7b9f9e133ec8028354aa9eedbf2340	0.345935	0.0713571	0.650642	0.524297	0.00499593	0.18133	0.41574	0.0277872	0.614058
k__Bacteria_ p__Bacteroidetes_ c__Bacteroidia_ o__Bacteroidales_ f__Bacteroidaceae_ g__5-7N15_ s___d54cb73d46f54db9e7c9ceb14182e99e	0.345935	0.0713571	0.650642	0.524297	0.00499593	0.18133	0.41574	0.0277872	0.614058
k__Bacteria_ p__Cyanobacteria_ c__4C0d-2_ o__YS2_ f___ g___ s___b5c3e6ef5116858978549f40bed54c3c	0.345935	0.0713571	0.650642	0.524297	0.00499593	0.18133	0.41574	0.0277872	0.614058
k__Bacteria_ p__Firmicutes_ c__Clostridia_ o__Clostridiales_ f__[Mogibacteriaceae]_ g___ s___93e6b1a74f58550d4f982f580f802749	0.345935	0.0713571	0.650642	0.524297	0.00499593	0.18133	0.41574	0.0277872	0.614058
k__Bacteria_ p__Firmicutes_ c__Clostridia_ o__Clostridiales_ f__Lachnospiraceae_ g___ s___4165f84d8954cb57f15202205c9f6edf	0.345935	0.0713571	0.650642	0.524297	0.00499593	0.18133	0.41574	0.0277872	0.614058
k__Bacteria_ p__Firmicutes_ c__Clostridia_ o__Clostridiales_ f__Lachnospiraceae___834f6f1181dafae32b00603c0fb2bdfe	0.345935	0.0713571	0.650642	0.524297	0.00499593	0.18133	0.41574	0.0277872	0.614058
k__Bacteria_ p__Firmicutes_ c__Clostridia_ o__Clostridiales_ f__Ruminococcaceae_ g___ s___43f528be36e1d579eae4531be8625a6d	0.345935	0.0713571	0.650642	0.524297	0.00499593	0.18133	0.41574	0.0277872	0.614058
k__Bacteria_ p__Firmicutes_ c__Clostridia_ o__Clostridiales_ f__Ruminococcaceae_ g__Oscillospira_ s___6c8f2721dd2193afa8a7d3244494a0c3	0.345935	0.0713571	0.650642	0.524297	0.00499593	0.18133	0.41574	0.0277872	0.614058
k__Bacteria_ p__Firmicutes_ c__Clostridia_ o__Clostridiales_ f__Ruminococcaceae_ g__Ruminococcus_ s___0ef1d58fe8c812a234844f224fc829ee	0.345935	0.0713571	0.650642	0.524297	0.00499593	0.18133	0.41574	0.0277872	0.614058
k__Bacteria_ p__Firmicutes_ c__Clostridia_ o__Clostridiales_ f__Ruminococcaceae_ g__Ruminococcus_ s___85afa306f93538464f2d2535393591a1	0.345935	0.0713571	0.650642	0.524297	0.00499593	0.18133	0.41574	0.0277872	0.614058
k__Bacteria_ p__Firmicutes_ c__Clostridia_ o__Clostridiales_ f__Ruminococcaceae_ g__Ruminococcus_ s___d76ca96fdebe01f5475a58c85b337391	0.345935	0.0713571	0.650642	0.524297	0.00499593	0.18133	0.41574	0.0277872	0.614058
k__Bacteria_ p__Firmicutes_ c__Clostridia_ o__Clostridiales_ f__Ruminococcaceae___5a786d37b4e53275c14ce50bd9442959	0.345935	0.0713571	0.650642	0.524297	0.00499593	0.18133	0.41574	0.0277872	0.614058
k__Bacteria_ p__Firmicutes_ c__Clostridia_ o__Clostridiales_ f__Ruminococcaceae___92b1172fbb3d4e55c992e7068035c5c2	0.345935	0.0713571	0.650642	0.524297	0.00499593	0.18133	0.41574	0.0277872	0.614058
k__Bacteria_ p__Firmicutes_ c__Clostridia_ o__Clostridiales_ f__Ruminococcaceae___ece09c68695758ef4c52720c31ec953e	0.345935	0.0713571	0.650642	0.524297	0.00499593	0.18133	0.41574	0.0277872	0.614058
k__Bacteria_ p__Firmicutes_ c__Clostridia_ o__Clostridiales_ f__Veillonellaceae_ g___ s___4bbd84dba3f77ec6ab91c85228d168a0	0.345935	0.0713571	0.650642	0.524297	0.00499593	0.18133	0.41574	0.0277872	0.614058
k__Bacteria_ p__Firmicutes_ c__Clostridia_ o__Clostridiales____0e16f48f5259f4465529b654f4a8f2f8	0.345935	0.0713571	0.650642	0.524297	0.00499593	0.18133	0.41574	0.0277872	0.614058
k__Bacteria_ p__Firmicutes_ c__Clostridia_ o__Clostridiales____8f9481a71c88b7d42269da2d26d5a678	0.345935	0.0713571	0.650642	0.524297	0.00499593	0.18133	0.41574	0.0277872	0.614058
k__Bacteria_ p__Firmicutes_ c__Erysipelotrichi_ o__Erysipelotrichales_ f__Erysipelotrichaceae_ g___ s___8822a9a4a9cb96a1b0d14b9fa7fc1291	0.345935	0.0713571	0.650642	0.524297	0.00499593	0.18133	0.41574	0.0277872	0.614058
k__Bacteria_ p__Firmicutes_ c__Erysipelotrichi_ o__Erysipelotrichales_ f__Erysipelotrichaceae_ g__RFN20_ s___248a5ddb54337e353a6cad86b6a27a5f	0.345935	0.0713571	0.650642	0.524297	0.00499593	0.18133	0.41574	0.0277872	0.614058
k__Bacteria_ p__Proteobacteria_ c__Alphaproteobacteria_ o__Rickettsiales_ f___ g___ s___dc052ed6a057b47d22cfe45165ce4735	0.345935	0.0713571	0.650642	0.524297	0.00499593	0.18133	0.41574	0.0277872	0.614058
k__Bacteria_ p__Proteobacteria_ c__Deltaproteobacteria_ o__Desulfovibrionales_ f__Desulfovibrionaceae_ g___ s___9ab5412d9fd36f79417fd6c0aac0d794	0.345935	0.0713571	0.650642	0.524297	0.00499593	0.18133	0.41574	0.0277872	0.614058
k__Bacteria_ p__Synergistetes_ c__Synergistia_ o__Synergistales_ f__Dethiosulfovibrionaceae_ g__TG5_ s___3dfc7f1c38609d44856d9596ea46f66a	0.345935	0.0713571	0.650642	0.524297	0.00499593	0.18133	0.41574	0.0277872	0.614058
k__Bacteria_ p__Synergistetes_ c__Synergistia_ o__Synergistales_ f__Dethiosulfovibrionaceae___1dca50b9aa5cac5a195fe40a04701b24	0.345935	0.0713571	0.650642	0.524297	0.00499593	0.18133	0.41574	0.0277872	0.614058
k__Bacteria_ p__Tenericutes_ c__Mollicutes_ o__RF39_ f___ g___ s___56168211ad260b0c73e1eae78f835412	0.345935	0.0713571	0.650642	0.524297	0.00499593	0.18133	0.41574	0.0277872	0.614058
k__Bacteria_ p__Verrucomicrobia_ c__Verruco-5_ o__WCHB1-41_ f__RFP12_ g___ s___e19837520dd9621a926f43d55326b830	0.345935	0.0713571	0.650642	0.524297	0.00499593	0.18133	0.41574	0.0277872	0.614058
k__Bacteria_ p__Verrucomicrobia_ c__Verrucomicrobiae_ o__Verrucomicrobiales_ f__Verrucomicrobiaceae_ g__Akkermansia_ s___260bb2d924692c54be31da9d879b6e90	0.345935	0.0713571	0.650642	0.524297	0.00499593	0.18133	0.41574	0.0277872	0.614058
k__Bacteria_ p__Actinobacteria_ c__Coriobacteriia_ o__Coriobacteriales_ f__Coriobacteriaceae___b41a2027506efd595c3775600da08d32	0.345935	0.0713571	0.650642	0.524297	0.00499593	0.18133	0.41574	0.0277872	0.614058
k__Bacteria_ p__Actinobacteria_ c__Coriobacteriia_ o__Coriobacteriales_ f__Coriobacteriaceae___76dd0d0ae1ecf9ed03bb0d4b81bf14a5	0.343587	0.0734298	0.659115	0.549331	0.00299983	0.18133	0.435489	0.0205417	0.614058
k__Bacteria_ p__Firmicutes_ c__Erysipelotrichi_ o__Erysipelotrichales_ f__Erysipelotrichaceae_ g___ s___befac894d4dace1685f792e084084b8e	0.34264	0.0742785	0.659115	0.551379	0.00287226	0.18133	0.462812	0.0131392	0.614058
k__Bacteria_ p__Actinobacteria_ c__Coriobacteriia_ o__Coriobacteriales_ f__Coriobacteriaceae_ g___ s___099c280b6e14daaf3136685bfdc47f3c	0.326307	0.0901371	0.756565	0.528435	0.0046041	0.18133	0.414236	0.0284145	0.615029
k__Bacteria_ p__Actinobacteria_ c__Coriobacteriia_ o__Coriobacteriales_ f__Coriobacteriaceae_ g___ s___1777ca42153258a051796a2e3559b446	0.306538	0.112612	0.772186	0.584571	0.00136421	0.18133	0.486294	0.0086936	0.614058
k__Bacteria_ p__Actinobacteria_ c__Coriobacteriia_ o__Coriobacteriales_ f__Coriobacteriaceae_ g___ s___8c4c090e9c198ec99aa1c23fa176196d	0.304913	0.114629	0.772186	0.652619	0.000224697	0.18133	0.549669	0.00244638	0.614058
k__Bacteria_ p__Firmicutes_ c__Clostridia_ o__Clostridiales_ f__Ruminococcaceae_ g___ s___68d067b654769e52434b22d2477889b0	0.287603	0.137802	0.772186	0.538097	0.00378945	0.18133	0.508382	0.00574025	0.614058
k__Bacteria_ p__Actinobacteria_ c__Coriobacteriia_ o__Coriobacteriales_ f__Coriobacteriaceae_ g___ s___67607b396ff928c9befd89cfeaf047c3	0.282876	0.144681	0.772186	0.534252	0.00409753	0.18133	0.508001	0.0057829	0.614058
k__Bacteria_ p__Actinobacteria_ c__Coriobacteriia_ o__Coriobacteriales_ f__Coriobacteriaceae_ g__Collinsella_ s___c5aee161948b5dd467006300475b6d48	0.268151	0.167694	0.772186	0.573033	0.00178287	0.18133	0.394873	0.0375648	0.725001
k__Bacteria_ p__Cyanobacteria_ c__4C0d-2_ o__YS2_ f___ g___ s___534d430611e2deb4bed99d8c76f0cf22	0.267911	0.16809	0.772186	0.594151	0.00108406	0.18133	0.487569	0.00849388	0.614058
k__Bacteria_ p__Proteobacteria_ c__Alphaproteobacteria_____bc7406755d8a4285998281fc02025782	0.233259	0.23225	0.814985	0.523992	0.00502587	0.18133	0.360945	0.0591551	0.741349
k__Bacteria_ p__Actinobacteria_ c__Coriobacteriia_ o__Coriobacteriales_ f__Coriobacteriaceae_ g__Adlercreutzia_ s___18c10c6af4e97ecfaf22289e34294af0	0.206389	0.292014	0.825432	0.649397	0.000247152	0.18133	0.52629	0.00401699	0.614058
k__Bacteria_ p__Cyanobacteria_ c__4C0d-2_ o__YS2_ f___ g___ s___662ea4cb94b83711c8f7323bc4f07a4a	0.200458	0.306407	0.825432	0.524297	0.00499593	0.18133	0.318782	0.098252	0.741349
k__Bacteria_ p__Actinobacteria_ c__Coriobacteriia_ o__Coriobacteriales_ f__Coriobacteriaceae___7925a84b27acc4902530e0763a7f2688	0.182751	0.351951	0.872569	0.530065	0.00445709	0.18133	0.354299	0.064339	0.741349
k__Bacteria_ p__Actinobacteria_ c__Coriobacteriia_ o__Coriobacteriales_ f__Coriobacteriaceae___74c1e589a6ca4feb2acde0b4ab59e461	-0.148769	0.449925	0.959574	0.566514	0.00206512	0.18133	0.428471	0.022914	0.614058
k__Bacteria_ p__Actinobacteria_ c__Coriobacteriia_ o__Coriobacteriales_ f__Coriobacteriaceae_ g___ s___83bee016f1acd4dae1ab1cafe6884d7b	0.114556	0.561611	0.995072	0.579553	0.00153445	0.18133	0.488891	0.00829097	0.614058
k__Bacteria_ p__Actinobacteria_ c__Coriobacteriia_ o__Coriobacteriales_ f__Coriobacteriaceae_ g__Adlercreutzia_ s___9d9342f8981bfb6c4282d1baf1a16472	0.113377	0.565671	0.995072	0.536376	0.00392486	0.18133	0.232173	0.234493	0.756134
k__Bacteria_ p__Actinobacteria_ c__Coriobacteriia_ o__Coriobacteriales_ f__Coriobacteriaceae_ g__Adlercreutzia_ s___4c95b829dd7d3eb801840e99a3c6505d	0.0636812	0.747503	0.995072	0.547759	0.00310104	0.18133	0.45298	0.0154934	0.614058
k__Bacteria_ p__Actinobacteria_ c__Coriobacteriia_ o__Coriobacteriales_ f__Coriobacteriaceae_ g__Adlercreutzia_ s___7c2727f25b7fa6143d52dfcd9357cbab	-0.0369541	0.851903	0.995072	0.549107	0.00301408	0.18133	0.386539	0.042167	0.741349
k__Bacteria_ p__Actinobacteria_ c__Coriobacteriia_ o__Coriobacteriales_ f__Coriobacteriaceae_ g__Adlercreutzia_ s___bb6e5a2ee48cad41505a9b0fadab16fa	-0.0250235	0.89942	0.995072	0.532881	0.00421249	0.18133	0.400671	0.0346068	0.690944
k__Bacteria_ p__Cyanobacteria_ c__4C0d-2_ o__YS2_ f___ g___ s___817ee42d3ee4325ba9ef6318a2fb464c	0.37746	0.0476796	0.650642	0.522336	0.00519124	0.18437	0.432512	0.0215223	0.614058
k__Bacteria_ p__Actinobacteria_ c__Coriobacteriia_ o__Coriobacteriales_ f__Coriobacteriaceae_ g__Adlercreutzia_ s___a18b7c1465fa9a416e318c5f74f1b540	0.342802	0.0741324	0.659115	0.520619	0.00536755	0.187699	0.500301	0.00670263	0.614058
k__Bacteria_ p__Firmicutes_ c__Clostridia_ o__Clostridiales____8b30ec1813bc05b9c6646e55c13bb94d	0.210188	0.283025	0.825432	0.516255	0.00583866	0.20108	0.292032	0.131573	0.741349
k__Bacteria_ p__Firmicutes_ c__Clostridia_ o__Clostridiales_ f__Lachnospiraceae_ g___ s___01a06f56c0cb645546161727b7def648	0.0753742	0.703054	0.995072	0.51085	0.00647007	0.219499	0.429391	0.022591	0.614058
k__Bacteria_ p__Actinobacteria_ c__Coriobacteriia_ o__Coriobacteriales_ f__Coriobacteriaceae___96f1af181eefc058d326be53f9776a32	0.150623	0.444235	0.958041	0.508317	0.00678533	0.22681	0.419281	0.0263544	0.614058
k__Bacteria_ p__Cyanobacteria_ c__4C0d-2_ o__YS2_ f___ g___ s___b6203d1df5b7a47b0bfc6046281108e3	0.30582	0.1135	0.772186	0.507521	0.00688697	0.226871	0.333817	0.0825541	0.741349
k__Bacteria_ p__Firmicutes_ c__Clostridia_ o__Clostridiales_ f__Lachnospiraceae___2aa4984b49194f02411d45873b588fd2	0.250538	0.198476	0.772186	0.504101	0.00733862	0.238296	0.39943	0.035224	0.691345
k__Bacteria_ p__Verrucomicrobia_ c__Opitutae_ o__[Cerasicoccales]_ f__[Cerasicoccaceae]_ g___ s___add70ef544dd2afd0cfa148e328e62d3	0.345123	0.0720692	0.654558	0.498467	0.00813677	0.256873	0.377454	0.0476835	0.741349
k__Bacteria_ p__Bacteroidetes_ c__Bacteroidia_ o__Bacteroidales_ f___ g___ s___e8ab54a18c4eb5826f47b49889c2163e	0.323679	0.0929108	0.77126	0.498958	0.00806442	0.256873	0.381598	0.0451002	0.741349
k__Bacteria_ p__Actinobacteria_ c__Coriobacteriia_ o__Coriobacteriales_ f__Coriobacteriaceae_ g__Adlercreutzia_ s___514216bdb20171096c5a14f15f7dcac1	0.00935853	0.962303	0.995072	0.495692	0.00855607	0.26641	0.357551	0.0617597	0.741349
k__Bacteria_ p__Firmicutes_ c__Clostridia_ o__Clostridiales_ f__Lachnospiraceae___edddd957bc4392ec32b39f57e768b9c7	0.0530797	0.788503	0.995072	0.491497	0.00922401	0.283327	0.389444	0.0405142	0.741349
k__Bacteria_ p__Actinobacteria_ c__Coriobacteriia_ o__Coriobacteriales_ f__Coriobacteriaceae_ g___ s___78de47b79697be2aa47527e945aff290	0.194041	0.322468	0.825432	0.488363	0.0097511	0.295523	0.211702	0.279489	0.756134
k__Bacteria_ p__Actinobacteria_ c__Coriobacteriia_ o__Coriobacteriales_ f__Coriobacteriaceae_ g___ s___a684a5befd06d81e81e15bfdfd9898e7	0.0190394	0.923392	0.995072	0.485345	0.0102821	0.307516	0.262188	0.177712	0.756134
k__Bacteria_ p__Actinobacteria_ c__Coriobacteriia_ o__Coriobacteriales_ f__Coriobacteriaceae_ g__Adlercreutzia_ s___1e8eb7f7bcc6a86faedf1becaadf7d5a	0.235685	0.227291	0.80851	0.484253	0.0104802	0.30937	0.468894	0.0118376	0.614058
k__Bacteria_ p__Actinobacteria_ c__Coriobacteriia_ o__Coriobacteriales_ f__Coriobacteriaceae_ g__Adlercreutzia_ s___124d5715fdb204aa079b33ea17920acf	0.205709	0.293641	0.825432	0.482067	0.0108862	0.317235	0.347968	0.0695991	0.741349
k__Bacteria_ p__Bacteroidetes_ c__Bacteroidia_ o__Bacteroidales_ f__[Odoribacteraceae]_ g__Odoribacter_ s___cec9980d3c2433bfa8a45cfcf417956c	0.316543	0.100769	0.772186	0.480467	0.0111916	0.322006	0.273678	0.158772	0.756134
k__Bacteria_ p__Actinobacteria_ c__Coriobacteriia_ o__Coriobacteriales_ f__Coriobacteriaceae___c577d2463bf2958ad41c800dbd97ce35	0.329097	0.087261	0.745744	0.475597	0.0121652	0.344687	0.345587	0.0716616	0.741349
k__Bacteria_ p__Bacteroidetes_ c__Bacteroidia_ o__Bacteroidales_ f___ g___ s___2f423d086ddfda401b051ccb8622c14c	0.314932	0.10261	0.772186	0.475029	0.0122832	0.344687	0.338809	0.0777895	0.741349
k__Bacteria_ p__Actinobacteria_ c__Coriobacteriia_ o__Coriobacteriales_ f__Coriobacteriaceae_ g___ s___f9ebd2f4c95190fb21faa6e6c091f81c	0.0642285	0.745404	0.995072	0.469668	0.0134446	0.372679	0.209609	0.284381	0.756134
k__Bacteria_ p__Proteobacteria_ c__Deltaproteobacteria_ o__Desulfovibrionales_ f__Desulfovibrionaceae_ g___ s___59431281067e95ab0c8b55899da3959b	0.220639	0.259212	0.825432	0.464988	0.0145318	0.39796	0.218249	0.264537	0.756134
k__Bacteria_ p__Actinobacteria_ c__Coriobacteriia_ o__Coriobacteriales_ f__Coriobacteriaceae___3cfc958f9c06348fc1dc3e8d6da6aa6c	0.212298	0.278107	0.825432	0.457584	0.0163991	0.443752	0.331352	0.0849878	0.741349
k__Bacteria_ p__Actinobacteria_ c__Coriobacteriia_ o__Coriobacteriales_ f__Coriobacteriaceae_ g__Adlercreutzia_ s___110fe96163236fb7109a798de387596f	0.212465	0.27772	0.825432	0.455758	0.0168888	0.451626	0.496575	0.00719021	0.614058
k__Bacteria_ p__Bacteroidetes_ c__Bacteroidia_ o__Bacteroidales_ f___ g___ s___2cbe0e99f7e02607041e96c7c365c173	0.192868	0.325458	0.827216	0.454889	0.0171261	0.452647	0.311587	0.106514	0.741349
k__Bacteria_ p__Bacteroidetes_ c__Bacteroidia_ o__Bacteroidales_ f__Bacteroidaceae_ g__5-7N15_ s___1f552cdcab947df3a8bed94a2691a9f5	0.302783	0.117313	0.772186	0.450547	0.0183529	0.474047	0.29877	0.122496	0.741349
k__Bacteria_ p__Firmicutes_ c__Clostridia_ o__Clostridiales_ f__[Mogibacteriaceae]_ g___ s___8fff78810e39248c0d8e646967f25261	0.147933	0.452506	0.962354	0.450549	0.0183523	0.474047	0.348322	0.0692965	0.741349
k__Bacteria_ p__Bacteroidetes_ c__Bacteroidia_ o__Bacteroidales_ f___ g___ s___fc68aa9dfd99f2689e7fde761dd32d10	0.0899201	0.649078	0.995072	0.448589	0.0189295	0.483446	0.258045	0.184913	0.756134
f4a7f46c317128baf45bada99a52e8f6	-0.11835	0.351638	0.917578	-0.202545	0.10847	0.497979	-0.122705	0.334068	0.762955
f4cca28021bcc92e89d4c72b55a4375e	-0.167826	0.184981	0.708283	-0.28169	0.0241343	0.497979	-0.301911	0.0153272	0.52293
f4dbe5565074611340c2d0b985792e4a	-0.0317416	0.803368	0.981274	-0.187637	0.137615	0.497979	-0.112692	0.375297	0.762955
f50c1fc1ff851dbc7c9081632591f40a	0.238412	0.0578066	0.514556	0.229998	0.0675024	0.497979	0.178744	0.157603	0.606962
f5242aac3c9af2de38b6ee1d45d798e5	-0.165387	0.191542	0.708283	-0.192206	0.128117	0.497979	-0.263441	0.0354394	0.563125
f547245de44bb141520da1fe9d9ec77c	0.0961356	0.449842	0.979296	0.332776	0.0072144	0.497979	0.333435	0.0070934	0.52293
f5c316890c9946f960b05698bcdfca55	0.239283	0.0568713	0.514556	0.200315	0.112497	0.497979	0.188636	0.135493	0.563125
f6395edbe135dc878297404ec2d6d9a6	-0.0317416	0.803368	0.981274	-0.187637	0.137615	0.497979	-0.112692	0.375297	0.762955
f6708d928aabbf750d3d0926c455c885	0.118569	0.350741	0.917578	0.298506	0.0165804	0.497979	0.356634	0.00382058	0.52293
f6aecd2f33eff2fd255cf650a8948255	-0.173358	0.17071	0.691181	-0.187637	0.137615	0.497979	-0.191086	0.130397	0.563125
f6fe08cfc959c9d56ac739a8c7b63f0f	-0.132567	0.296369	0.834136	-0.382018	0.00183963	0.497979	-0.30427	0.0145073	0.52293
f7f3c285140ff63a33b1b511a8b1456a	-0.139175	0.272728	0.816506	-0.187637	0.137615	0.497979	-0.210685	0.094707	0.563125
f7ff2f6ef2fc5617d29faa9ced7a7281	-0.0490289	0.700436	0.981274	-0.215094	0.0878451	0.497979	-0.15707	0.215158	0.662282
f876daf2cb23a3e3be6f52af0e1d02e3	0.0292999	0.818225	0.981274	0.200315	0.112497	0.497979	0.171488	0.175442	0.621753
f895511f5c5c2eb9f46a725984ea6314	0.239283	0.0568713	0.514556	0.200315	0.112497	0.497979	0.188636	0.135493	0.563125
f922c98984583a0cace43f20d9de0807	0.0512749	0.687405	0.979296	-0.187637	0.137615	0.497979	-0.112692	0.375297	0.762955
f944e2cb74053b3e6b840277b96ebbac	-0.173358	0.17071	0.691181	-0.187637	0.137615	0.497979	-0.191086	0.130397	0.563125
f9ebd2f4c95190fb21faa6e6c091f81c	0.0524698	0.680509	0.979296	0.233471	0.0633532	0.497979	0.116624	0.358756	0.762955
f9edf50384b2fe204b3891bff86c6162	-0.139175	0.272728	0.816506	-0.187637	0.137615	0.497979	-0.210685	0.094707	0.563125
fa618b8e7b4c28eabbd37998bb6b1ab4	-0.0585999	0.645549	0.979296	-0.187637	0.137615	0.497979	-0.240083	0.0560229	0.563125
fabcf6dac258acc44e721b216f358daf	-0.139175	0.272728	0.816506	-0.187637	0.137615	0.497979	-0.210685	0.094707	0.563125
faef1ae85ac9d816b42df341a4494585	0.28908	0.0205168	0.514556	0.331851	0.00738746	0.497979	0.330021	0.00774025	0.52293
fb50c7d9046c8fe433bf85e3c40319fd	-0.173358	0.17071	0.691181	-0.187637	0.137615	0.497979	-0.191086	0.130397	0.563125
fbd96ce6f37a66a607a400cff8c8e73f	-0.0845954	0.506295	0.979296	-0.216511	0.0857248	0.497979	-0.179431	0.155987	0.603377
fc2201752ce64a21e679718175e5b738	0.250956	0.0454775	0.514556	0.219416	0.0815028	0.497979	0.252156	0.0444206	0.563125
fc3a0b555334b9594be707379c801094	0.01465	0.908528	0.981274	0.205386	0.103501	0.497979	-0.0171488	0.89301	0.961343
fc68aa9dfd99f2689e7fde761dd32d10	0.0668836	0.599506	0.979296	0.221236	0.0789445	0.497979	0.105705	0.405802	0.76657
fca27929e6236bca8d847ff44b74dde1	0.01465	0.908528	0.981274	0.205386	0.103501	0.497979	-0.0171488	0.89301	0.961343
fcc56a202795eec6ee298da430ddab3c	0.0512749	0.687405	0.979296	-0.187637	0.137615	0.497979	-0.112692	0.375297	0.762955
fcf67469c27f66fa346281a60697ffb9	0.239283	0.0568713	0.514556	0.200315	0.112497	0.497979	0.188636	0.135493	0.563125
fd4a63aa3b0338fcbe30a4e10b7f1cc5	0.0512749	0.687405	0.979296	-0.187637	0.137615	0.497979	-0.112692	0.375297	0.762955
fd6e50d88bbb5260d8ec353f221c3428	-0.139175	0.272728	0.816506	-0.187637	0.137615	0.497979	-0.210685	0.094707	0.563125
fda7a0f0e8b415097cc90c143a54d2e0	0.01465	0.908528	0.981274	0.205386	0.103501	0.497979	-0.0171488	0.89301	0.961343
fda7cd6376adf5915de8b44424ff9f66	-0.0317416	0.803368	0.981274	-0.187637	0.137615	0.497979	-0.112692	0.375297	0.762955
fe9b4e11887cdac103577bc0216fb741	-0.173358	0.17071	0.691181	-0.187637	0.137615	0.497979	-0.191086	0.130397	0.563125
ff956921cd55fe3d18b286c0554b7e6b	-0.164067	0.19516	0.708283	-0.198219	0.116388	0.497979	-0.310861	0.012414	0.52293
f6fd3f16f5dbea5127fae54a8bd16223	0.0704796	0.57998	0.979296	-0.185242	0.142799	0.512248	-0.117636	0.35457	0.762955
k__Bacteria_ p__Actinobacteria_ c__Coriobacteriia_ o__Coriobacteriales_ f__Coriobacteriaceae_ g__Collinsella_ s___86f92f92220a0319ffaff1f3ae78a5d8	-0.140499	0.475782	0.993608	0.44221	0.0209111	0.528122	0.40565	0.0322193	0.666248
k__Bacteria_ p__Actinobacteria_ c__Coriobacteriia_ o__Coriobacteriales_ f__Coriobacteriaceae_ g__Slackia_ s___353e13b8a9feae6bbd6a28b715e5c343	0.0863729	0.662095	0.995072	0.440032	0.0216254	0.540159	0.458075	0.0142333	0.614058
k__Bacteria_ p__Actinobacteria_ c__Coriobacteriia_ o__Coriobacteriales_ f__Coriobacteriaceae_ g__Adlercreutzia_ s___0e7bb4f2a96e7628124a5db2d010eac8	0.114518	0.561741	0.995072	0.436636	0.0227786	0.56278	0.251476	0.196746	0.756134
facd92d400a2a3afccbd8275804e17e3	-0.0400163	0.753561	0.981274	-0.172545	0.172756	0.586493	-0.217086	0.0848757	0.563125
k__Bacteria_ p__Actinobacteria_ c__Coriobacteriia_ o__Coriobacteriales_ f__Coriobacteriaceae_ g___ s___421813b1f7c2175136c053063eebb123	0.410177	0.0301651	0.650642	0.432641	0.024199	0.591445	0.417851	0.0269254	0.614058
k__Bacteria_ p__Firmicutes_ c__Clostridia_ o__Clostridiales_ f__Lachnospiraceae_ g__Coprococcus_ s___31bee138ce614b9d9682de70610f6c1e	0.311098	0.107092	0.772186	0.426915	0.0263597	0.630689	0.217479	0.266268	0.756134
k__Bacteria_ p__Actinobacteria_ c__Coriobacteriia_ o__Coriobacteriales_ f__Coriobacteriaceae_ g___ s___66c37761fcd0835344226a6f6c0af037	0.232965	0.232856	0.815877	0.427599	0.0260938	0.630689	0.338762	0.0778335	0.741349
k__Bacteria_ p__Actinobacteria_ c__Coriobacteriia_ o__Coriobacteriales_ f__Coriobacteriaceae_ g__Slackia_ s___dbfd0720e43ec8f4fcd824019356f415	-0.130616	0.507656	0.995072	0.4255	0.0269168	0.630742	0.280245	0.148616	0.741349
k__Bacteria_ p__Actinobacteria_ c__Coriobacteriia_ o__Coriobacteriales_ f__Coriobacteriaceae_ g___ s___b594d930efb576c7625304bf3378f82e	0.0363181	0.854425	0.995072	0.425883	0.0267653	0.630742	0.263577	0.175341	0.756134
k__Bacteria_ p__Actinobacteria_ c__Coriobacteriia_ o__Coriobacteriales_ f__Coriobacteriaceae_ g__Adlercreutzia_ s___69d71d0d7ad573203eca6f209206e3e0	0.207619	0.289083	0.825432	0.423718	0.0276324	0.640903	0.235938	0.226777	0.756134
k__Bacteria_ p__Bacteroidetes_ c__Bacteroidia_ o__Bacteroidales_ f__[Odoribacteraceae]_ g__Butyricimonas_ s___43ca2b5f586255af4644fc352dae9fa6	0.0768575	0.697479	0.995072	-0.422577	0.0280985	0.645131	-0.255867	0.188781	0.756134
ffd716524c95fc523dd706543b8b5503	-0.0585999	0.645549	0.979296	0.154674	0.222328	0.676541	0.156789	0.215991	0.662282
k__Bacteria_ p__Actinobacteria_ c__Coriobacteriia_ o__Coriobacteriales_ f__Coriobacteriaceae___b701b06b04411b61a951997c9be9e0f4	-0.588562	0.000985877	0.650642	-0.202693	0.310601	0.703091	-0.266374	0.170636	0.756134
k__Bacteria_ p__Actinobacteria_ c__Coriobacteriia_ o__Coriobacteriales_ f__Coriobacteriaceae_ g__Adlercreutzia_ s___dd0dcbc4888830464ae1194e782d9463	-0.584317	0.00109472	0.650642	-0.224573	0.2601	0.703091	-0.310371	0.107959	0.741349
k__Bacteria_ p__Firmicutes_ c__Clostridia_ o__Clostridiales_ f__Veillonellaceae_ g___ s___1aa736e8a20f695e0f0410420391691a	0.498546	0.0069287	0.650642	0.378076	0.0518417	0.703091	0.39943	0.035224	0.691345
k__Bacteria_ p__Actinobacteria_ c__Coriobacteriia_ o__Coriobacteriales_ f__Coriobacteriaceae_ g___ s___4dad6de3d1ff41ae9abd7f76fa10c621	-0.492274	0.00778995	0.650642	-0.220234	0.269662	0.703091	-0.343248	0.0737327	0.741349
k__Bacteria_ p__Actinobacteria_ c__Coriobacteriia_ o__Coriobacteriales_ f__Coriobacteriaceae_ g__Slackia_ s___9db5ab50321ff6b2fc73b73d2e6a66f5	0.488143	0.0084053	0.650642	0.296132	0.133664	0.703091	0.351986	0.0662244	0.741349
k__Bacteria_ p__Firmicutes_ c__Clostridia_ o__Clostridiales_ f__[Mogibacteriaceae]_ g__Mogibacterium_ s___3855515e38d735ce2b62747a1d9ef11c	0.488143	0.0084053	0.650642	0.296132	0.133664	0.703091	0.351986	0.0662244	0.741349
k__Bacteria_ p__Bacteroidetes_ c__Bacteroidia_ o__Bacteroidales_ f__Bacteroidaceae_ g__5-7N15_ s___dece3b5928f629f6a4dffd543dc61ba3	-0.436003	0.0203762	0.650642	0.245654	0.216798	0.703091	-0.104653	0.596122	0.853017
k__Bacteria_ p__Bacteroidetes_ c__Bacteroidia_ o__Bacteroidales_ f___ g___ s___2a03771360501e1a4a27ce209ba97f48	-0.433522	0.0211854	0.650642	-0.215375	0.280637	0.703091	-0.227428	0.244465	0.756134
k__Bacteria_ p__Bacteroidetes_ c__Bacteroidia_ o__Bacteroidales_ f___ g___ s___2c2c1e08a3158bdace12aa8889c0316a	-0.424821	0.0242337	0.650642	-0.233946	0.240201	0.703091	-0.15959	0.417257	0.756134
k__Bacteria_ p__Bacteroidetes_ c__Bacteroidia_ o__Bacteroidales_ f__S24-7_ g___ s___d6f96742ca7f411a1e0dc91edde2769f	0.417988	0.0268705	0.650642	0.219562	0.271163	0.703091	0.140808	0.474803	0.756134
k__Bacteria_ p__Bacteroidetes_ c__Bacteroidia_ o__Bacteroidales_ f__[Paraprevotellaceae]_ g___ s___9cb43ce04d7e56588918cae22a4b2f17	-0.415315	0.0279634	0.650642	-0.28359	0.151723	0.703091	-0.594276	0.000854295	0.614058
k__Bacteria_ p__Actinobacteria_ c__Coriobacteriia_ o__Coriobacteriales_ f__Coriobacteriaceae_ g___ s___68995ed625fd7460fc4416d8b0f02069	0.411074	0.0297711	0.650642	0.335488	0.0871289	0.703091	0.310226	0.108132	0.741349
k__Bacteria_ p__Bacteroidetes_ c__Bacteroidia_ o__Bacteroidales_ f__Bacteroidaceae_ g__5-7N15_ s___eedb265589ecdeed994afa611045b95b	0.409731	0.0303626	0.650642	0.192169	0.336915	0.703091	0.315134	0.102378	0.741349
k__Bacteria_ p__Bacteroidetes_ c__Bacteroidia_ o__Bacteroidales_ f___ g___ s___a2a9e8df62c111e1d41f6b1a4d881d65	0.403909	0.0330388	0.650642	0.334148	0.088477	0.703091	0.278573	0.151157	0.741349
k__Bacteria_ p__Tenericutes_ c__Mollicutes_ o__RF39_ f___ g___ s___ab0c0d76ec36a868ce0dcbc3c544ab7e	-0.403387	0.0332876	0.650642	-0.287708	0.145612	0.703091	-0.382874	0.0443279	0.741349
k__Bacteria_ p__Firmicutes_ c__Clostridia_ o__Clostridiales_ f__Lachnospiraceae_ g__Coprococcus_ s___2bdeba3ad4c0a03ff80b9da65384bb78	-0.40141	0.0342438	0.650642	-0.174519	0.383958	0.703091	-0.422294	0.0251831	0.614058
k__Bacteria_ p__Firmicutes_ c__Erysipelotrichi_ o__Erysipelotrichales_ f__Erysipelotrichaceae_ g___ s___84be2f72dccb0e6f5a6d283e73902332	0.399668	0.0351048	0.650642	0.292415	0.138844	0.703091	0.326424	0.0900149	0.741349
k__Bacteria_ p__Cyanobacteria_ c__4C0d-2_ o__YS2_ f___ g___ s___22af3d2c1ca948e8a989f1382f0bae79	-0.394855	0.0375742	0.650642	-0.213879	0.284072	0.703091	-0.203444	0.299106	0.756134
k__Bacteria_ p__Firmicutes_ c__Clostridia_ o__Clostridiales_ f__Ruminococcaceae___3d0592b511ae2bdea00c774c39a05680	0.394239	0.0378999	0.650642	0.18559	0.354026	0.703091	0.156906	0.425234	0.756134
k__Bacteria_ p__Firmicutes_ c__Clostridia_ o__Clostridiales_ f__Ruminococcaceae___ba97a0f583aecd3093884b184cf90470	-0.391592	0.0393262	0.650642	-0.174766	0.383276	0.703091	-0.13858	0.481889	0.756134
k__Bacteria_ p__Actinobacteria_ c__Coriobacteriia_ o__Coriobacteriales_ f__Coriobacteriaceae_ g___ s___bebb44a86f5487b44bb5624f2b6e72dc	-0.391592	0.0393262	0.650642	-0.174766	0.383276	0.703091	-0.13858	0.481889	0.756134
k__Bacteria_ p__Actinobacteria_ c__Coriobacteriia_ o__Coriobacteriales_ f__Coriobacteriaceae_ g__Adlercreutzia_ s___856de54db9650b13af185db9dd4d6a0a	-0.391592	0.0393262	0.650642	-0.174766	0.383276	0.703091	-0.13858	0.481889	0.756134
k__Bacteria_ p__Actinobacteria_ c__Coriobacteriia_ o__Coriobacteriales_ f__Coriobacteriaceae___18357498ef166e9a715e6ed49cd615d3	-0.391592	0.0393262	0.650642	-0.174766	0.383276	0.703091	-0.13858	0.481889	0.756134
k__Bacteria_ p__Bacteroidetes_ c__Bacteroidia_ o__Bacteroidales_ f___ g___ s___cba7a9b6369a994a3a00af18763c9b0c	-0.391592	0.0393262	0.650642	-0.174766	0.383276	0.703091	-0.13858	0.481889	0.756134
k__Bacteria_ p__Cyanobacteria_ c__4C0d-2_ o__YS2_ f___ g___ s___e88d5ccba01d70be2931622b8584a9d6	-0.391592	0.0393262	0.650642	-0.174766	0.383276	0.703091	-0.13858	0.481889	0.756134
k__Bacteria_ p__Firmicutes_ c__Bacilli_____84b9516377e7101ecd906f2305235689	-0.391592	0.0393262	0.650642	-0.174766	0.383276	0.703091	-0.13858	0.481889	0.756134
k__Bacteria_ p__Firmicutes_ c__Clostridia_ o__Clostridiales_ f___ g___ s___63cf76cfe3584de53aa6712ed5589f5f	-0.391592	0.0393262	0.650642	-0.174766	0.383276	0.703091	-0.13858	0.481889	0.756134
k__Bacteria_ p__Firmicutes_ c__Clostridia_ o__Clostridiales_ f___ g___ s___6d4b21c0bc267f947504f2024990c621	-0.391592	0.0393262	0.650642	-0.174766	0.383276	0.703091	-0.13858	0.481889	0.756134
k__Bacteria_ p__Firmicutes_ c__Clostridia_ o__Clostridiales_ f__Ruminococcaceae_ g___ s___6bb1f02f6c252c0d9a532e449533c198	-0.391592	0.0393262	0.650642	-0.174766	0.383276	0.703091	-0.13858	0.481889	0.756134
k__Bacteria_ p__Firmicutes_ c__Clostridia_ o__Clostridiales_ f__Ruminococcaceae_ g__Ruminococcus_ s___23c40bca99b656bb8c848709b48babe9	-0.391592	0.0393262	0.650642	-0.174766	0.383276	0.703091	-0.13858	0.481889	0.756134
k__Bacteria_ p__Firmicutes_ c__Clostridia_ o__Clostridiales_ f__Ruminococcaceae_ g__Ruminococcus_ s___4400a97f845252e3fe579d5c93ea26f1	-0.391592	0.0393262	0.650642	-0.174766	0.383276	0.703091	-0.13858	0.481889	0.756134
k__Bacteria_ p__Firmicutes_ c__Clostridia_ o__Clostridiales____e807f07ef171f7a7b48d78f802b8d088	-0.391592	0.0393262	0.650642	-0.174766	0.383276	0.703091	-0.13858	0.481889	0.756134
k__Bacteria_ p__Proteobacteria_ c__Alphaproteobacteria_ o__Rickettsiales_ f___ g___ s___2a4e0462c8e6d31b44e1144cfca218c6	-0.391592	0.0393262	0.650642	-0.174766	0.383276	0.703091	-0.13858	0.481889	0.756134
k__Bacteria_ p__Tenericutes_ c__Mollicutes_ o__Anaeroplasmatales_ f__Anaeroplasmataceae_ g__Anaeroplasma_ s___2387ade888ce4354e32c722b4d83e032	-0.391592	0.0393262	0.650642	-0.174766	0.383276	0.703091	-0.13858	0.481889	0.756134
k__Bacteria_ p__Tenericutes_ c__Mollicutes_ o__Anaeroplasmatales_ f__Anaeroplasmataceae_ g__Anaeroplasma_ s___abed187880a21aabd7c0ca9b7ebacb68	-0.391592	0.0393262	0.650642	-0.174766	0.383276	0.703091	-0.13858	0.481889	0.756134
k__Bacteria_ p__Planctomycetes_ c__Planctomycetia_ o__Pirellulales_ f__Pirellulaceae_ g___ s___8ca08db702e82049ad994cc10f660eae	-0.391592	0.0393262	0.650642	-0.174766	0.383276	0.703091	-0.13858	0.481889	0.756134
k__Bacteria_ p__Bacteroidetes_ c__Bacteroidia_ o__Bacteroidales_ f__[Paraprevotellaceae]_ g___ s___1b1ef9d85fb00c219689e135e4e25e2e	0.383515	0.0439439	0.650642	0.292574	0.13862	0.703091	0.231738	0.235396	0.756134
k__Bacteria_ p__Proteobacteria_ c__Alphaproteobacteria_ o__Rickettsiales_ f___ g___ s___71d78c8f0a28a792456105bd9ed8cfc3	0.382043	0.0448296	0.650642	0.192748	0.335433	0.703091	0.190821	0.330716	0.756134
k__Bacteria_ p__Bacteroidetes_ c__Bacteroidia_ o__Bacteroidales_ f__Bacteroidaceae_ g__5-7N15_ s___7cc93b79e69c93f43006dacc6d83f234	-0.377082	0.0479208	0.650642	-0.238165	0.231582	0.703091	-0.251656	0.196415	0.756134
k__Bacteria_ p__Actinobacteria_ c__Coriobacteriia_ o__Coriobacteriales_ f__Coriobacteriaceae___461de91e84648981911565a0eccd6aa2	-0.373941	0.0499633	0.650642	-0.1748	0.383181	0.703091	-0.128693	0.513977	0.780975
k__Bacteria_ p__Actinobacteria_ c__Coriobacteriia_ o__Coriobacteriales_ f__Coriobacteriaceae_ g___ s___6024061b1e06e67c7d4e37a2486c7dc5	0.369017	0.0533031	0.650642	0.413655	0.0319662	0.703091	0.327769	0.0886204	0.741349
k__Bacteria_ p__Firmicutes_ c__Clostridia_ o__Clostridiales_ f__Veillonellaceae_ g__Phascolarctobacterium_ s___8ed60f39f9e5915fbb31c4c009a881e2	-0.351477	0.0666448	0.650642	0.306449	0.120021	0.703091	0.189942	0.332991	0.756134
k__Bacteria_ p__Firmicutes_ c__Clostridia_ o__Clostridiales_ f__Ruminococcaceae___328f859178e23509abc49bd9c092680a	-0.350831	0.0671807	0.650642	-0.294331	0.136155	0.703091	-0.297845	0.123714	0.741349
k__Bacteria_ p__Bacteroidetes_ c__Bacteroidia_ o__Bacteroidales_ f__Bacteroidaceae_ g__5-7N15_ s___a350e2d1ff61a6395003b74f1f27521c	0.347608	0.069908	0.650642	0.330289	0.0924488	0.703091	0.260699	0.180278	0.756134
k__Bacteria_ p__Bacteroidetes_ c__Bacteroidia_ o__Bacteroidales_ f__BS11_ g___ s___ad9ee1bc26b65335d8c47fa3cfa0f788	0.34679	0.0706135	0.650642	0.349635	0.0738247	0.703091	0.26794	0.168042	0.756134
k__Bacteria_ p__Actinobacteria_ c__Coriobacteriia_ o__Coriobacteriales_ f__Coriobacteriaceae_ g__Adlercreutzia_ s___73a601026a044fb4f3f149345a9ab2d3	0.345935	0.0713571	0.650642	0.349531	0.0739165	0.703091	0.27716	0.153327	0.741349
k__Bacteria_ p__Bacteroidetes_ c__Bacteroidia_ o__Bacteroidales_ f__Rikenellaceae_ g___ s___dd45537c6c7548b9595456626998d417	0.345935	0.0713571	0.650642	0.349531	0.0739165	0.703091	0.27716	0.153327	0.741349
k__Bacteria_ p__Firmicutes_ c__Clostridia_ o__Clostridiales_ f__Christensenellaceae_ g___ s___477668d0b4f88dbaed43dc3355076ce0	0.345935	0.0713571	0.650642	0.349531	0.0739165	0.703091	0.27716	0.153327	0.741349
k__Bacteria_ p__Firmicutes_ c__Clostridia_ o__Clostridiales_ f__Lachnospiraceae_ g__Dorea_ s___d84c2cb5f682d8039404d7451ddfdd05	0.345935	0.0713571	0.650642	0.349531	0.0739165	0.703091	0.27716	0.153327	0.741349
k__Bacteria_ p__Firmicutes_ c__Clostridia_ o__Clostridiales_ f__Ruminococcaceae_ g__Ruminococcus_ s___cdedcd1868a0c7d1ff7fec905bfd4f35	0.345935	0.0713571	0.650642	0.349531	0.0739165	0.703091	0.27716	0.153327	0.741349
k__Bacteria_ p__Firmicutes_ c__Erysipelotrichi_ o__Erysipelotrichales_ f__Erysipelotrichaceae_ g___ s___18f1dd693cdb6cb2e0a736965322c26b	0.345935	0.0713571	0.650642	0.349531	0.0739165	0.703091	0.27716	0.153327	0.741349
k__Bacteria_ p__Actinobacteria_ c__Coriobacteriia_ o__Coriobacteriales_ f__Coriobacteriaceae_ g___ s___6fd46001d1bef7bd51090a730c0000d9	0.345935	0.0713571	0.650642	0.349531	0.0739165	0.703091	0.27716	0.153327	0.741349
k__Bacteria_ p__Actinobacteria_ c__Coriobacteriia_ o__Coriobacteriales_ f__Coriobacteriaceae___9a5e5d9d60467e16cc97aeb0a5b5c6d3	0.345935	0.0713571	0.650642	0.349531	0.0739165	0.703091	0.27716	0.153327	0.741349
k__Bacteria_ p__Bacteroidetes_ c__Bacteroidia_ o__Bacteroidales_ f___ g___ s___04c8c27db325d08f2a735fa27cd50154	0.345935	0.0713571	0.650642	0.349531	0.0739165	0.703091	0.27716	0.153327	0.741349
k__Bacteria_ p__Bacteroidetes_ c__Bacteroidia_ o__Bacteroidales_ f___ g___ s___3bbb8e0d87a89aee221fb53c3034519c	0.345935	0.0713571	0.650642	0.349531	0.0739165	0.703091	0.27716	0.153327	0.741349
k__Bacteria_ p__Bacteroidetes_ c__Bacteroidia_ o__Bacteroidales_ f___ g___ s___834ef2e83d4875a3f97b75a650ec5fef	0.345935	0.0713571	0.650642	0.349531	0.0739165	0.703091	0.27716	0.153327	0.741349
k__Bacteria_ p__Bacteroidetes_ c__Bacteroidia_ o__Bacteroidales_ f___ g___ s___c1f8c8fb9f226dc7dd4be602b083c1e2	0.345935	0.0713571	0.650642	0.349531	0.0739165	0.703091	0.27716	0.153327	0.741349
k__Bacteria_ p__Bacteroidetes_ c__Bacteroidia_ o__Bacteroidales_ f__Bacteroidaceae_ g___ s___a508538edd4d3dc2314207e2113bf3f7	0.345935	0.0713571	0.650642	0.349531	0.0739165	0.703091	0.27716	0.153327	0.741349
k__Bacteria_ p__Bacteroidetes_ c__Bacteroidia_ o__Bacteroidales_ f__Rikenellaceae_ g___ s___b34df9fd18e7038c767e0c54d0bb65fe	0.345935	0.0713571	0.650642	0.349531	0.0739165	0.703091	0.27716	0.153327	0.741349
k__Bacteria_ p__Bacteroidetes_ c__Bacteroidia_ o__Bacteroidales_ f__Rikenellaceae_ g___ s___ee23b3085323e5087b7067d08438b4f5	0.345935	0.0713571	0.650642	0.349531	0.0739165	0.703091	0.27716	0.153327	0.741349
k__Bacteria_ p__Cyanobacteria_ c__4C0d-2_ o__YS2_ f___ g___ s___517622071494ff56c9fb8b39b362f174	0.345935	0.0713571	0.650642	0.349531	0.0739165	0.703091	0.27716	0.153327	0.741349
k__Bacteria_ p__Cyanobacteria_ c__4C0d-2_ o__YS2_ f___ g___ s___d20a37c62851d18f094ee20ede7de30d	0.345935	0.0713571	0.650642	0.349531	0.0739165	0.703091	0.27716	0.153327	0.741349
k__Bacteria_ p__Firmicutes_ c__Clostridia_ o__Clostridiales_ f___ g___ s___62e02d4460ce3574f2ef690483214791	0.345935	0.0713571	0.650642	0.349531	0.0739165	0.703091	0.27716	0.153327	0.741349
k__Bacteria_ p__Firmicutes_ c__Clostridia_ o__Clostridiales_ f___ g___ s___9255934499284b7be6ae3bc7999a4148	0.345935	0.0713571	0.650642	0.349531	0.0739165	0.703091	0.27716	0.153327	0.741349
k__Bacteria_ p__Firmicutes_ c__Clostridia_ o__Clostridiales_ f__Lachnospiraceae_ g__Blautia__598de5a3d3a7a47c036691ed8ffd6659	0.345935	0.0713571	0.650642	0.349531	0.0739165	0.703091	0.27716	0.153327	0.741349
k__Bacteria_ p__Firmicutes_ c__Clostridia_ o__Clostridiales_ f__Lachnospiraceae_ g__Butyrivibrio_ s___83cb58f8ac8efbb04eaaec8e64f731a1	0.345935	0.0713571	0.650642	0.349531	0.0739165	0.703091	0.27716	0.153327	0.741349
k__Bacteria_ p__Firmicutes_ c__Clostridia_ o__Clostridiales_ f__Lachnospiraceae___e03c551e7ae20552d91d4e276be84352	0.345935	0.0713571	0.650642	0.349531	0.0739165	0.703091	0.27716	0.153327	0.741349
k__Bacteria_ p__Firmicutes_ c__Clostridia_ o__Clostridiales_ f__Ruminococcaceae_ g___ s___55e174d33d409a88df0efca32091708d	0.345935	0.0713571	0.650642	0.349531	0.0739165	0.703091	0.27716	0.153327	0.741349
k__Bacteria_ p__Firmicutes_ c__Clostridia_ o__Clostridiales_ f__Ruminococcaceae_ g___ s___5d08da46897c41940f8908eb2a5b2af2	0.345935	0.0713571	0.650642	0.349531	0.0739165	0.703091	0.27716	0.153327	0.741349
k__Bacteria_ p__Firmicutes_ c__Clostridia_ o__Clostridiales_ f__Ruminococcaceae_ g___ s___6ec92440e59149662498f339c623e1c9	0.345935	0.0713571	0.650642	0.349531	0.0739165	0.703091	0.27716	0.153327	0.741349
k__Bacteria_ p__Firmicutes_ c__Clostridia_ o__Clostridiales____76b0a493a70f17e871149a4912753fd9	0.345935	0.0713571	0.650642	0.349531	0.0739165	0.703091	0.27716	0.153327	0.741349
k__Bacteria_ p__Proteobacteria_ c__Alphaproteobacteria_ o__RF32_ f___ g___ s___fcf67469c27f66fa346281a60697ffb9	0.345935	0.0713571	0.650642	0.349531	0.0739165	0.703091	0.27716	0.153327	0.741349
k__Bacteria_ p__Proteobacteria_ c__Alphaproteobacteria_____4f802f969ecb38a87dae52054e6c2a77	0.345935	0.0713571	0.650642	0.349531	0.0739165	0.703091	0.27716	0.153327	0.741349
k__Bacteria_ p__Synergistetes_ c__Synergistia_ o__Synergistales_ f__Dethiosulfovibrionaceae___5bebf2de65fc031118bdf0e2d65a2401	0.345935	0.0713571	0.650642	0.349531	0.0739165	0.703091	0.27716	0.153327	0.741349
k__Bacteria_ p__Tenericutes_ c__Mollicutes_ o__RF39_ f___ g___ s___f5c316890c9946f960b05698bcdfca55	0.345935	0.0713571	0.650642	0.349531	0.0739165	0.703091	0.27716	0.153327	0.741349
k__Bacteria_ p__Tenericutes_ c__Mollicutes_ o__RF39_ f___ g___ s___f895511f5c5c2eb9f46a725984ea6314	0.345935	0.0713571	0.650642	0.349531	0.0739165	0.703091	0.27716	0.153327	0.741349
k__Bacteria_ p__Bacteroidetes_ c__Bacteroidia_ o__Bacteroidales_ f___ g___ s___934f3a2bc2437e32361c9014a234e91b	0.345935	0.0713571	0.650642	0.349531	0.0739165	0.703091	0.27716	0.153327	0.741349
k__Bacteria_ p__Actinobacteria_ c__Coriobacteriia_ o__Coriobacteriales_ f__Coriobacteriaceae___3909c1d4c0ee785211fcecea567f8f04	-0.336311	0.0801465	0.700589	-0.322453	0.100925	0.703091	-0.259142	0.182987	0.756134
k__Bacteria_ p__Bacteroidetes_ c__Bacteroidia_ o__Bacteroidales_ f__Bacteroidaceae_ g___ s___e11c871ffa0128d9dc8ce2e6087f549a	0.334982	0.081423	0.706276	0.371375	0.0564874	0.703091	0.183225	0.350682	0.756134
k__Bacteria_ p__Firmicutes_ c__Clostridia_ o__Clostridiales_ f__Ruminococcaceae_ g__Ruminococcus_ s___bc3da923ba08e839538081a8d8279228	0.33349	0.0828736	0.716176	0.234142	0.239795	0.703091	0.157166	0.424459	0.756134
k__Bacteria_ p__Firmicutes_ c__Clostridia_ o__Clostridiales_ f__Ruminococcaceae___98ac044f854da66b54b4c5f409ef6bad	-0.332262	0.0840831	0.723928	-0.223531	0.262376	0.703091	-0.279069	0.1504	0.741349
k__Bacteria_ p__Verrucomicrobia_ c__Verruco-5_ o__WCHB1-41_ f__RFP12_ g___ s___65c82c4d877a9320bd89fe8eba55e9be	0.327712	0.0886793	0.752312	0.351248	0.0724133	0.703091	0.163285	0.406412	0.756134
k__Bacteria_ p__Actinobacteria_ c__Coriobacteriia_ o__Coriobacteriales_ f__Coriobacteriaceae_ g__Adlercreutzia_ s___37b2fc4c03b5005416658bff7d5b489c	0.326021	0.0904355	0.756565	0.349128	0.0742726	0.703091	0.249121	0.201111	0.756134
k__Bacteria_ p__Bacteroidetes_ c__Bacteroidia_ o__Bacteroidales_ f___ g___ s___b0e2b5c35073ba25d08a3647bd6c87d9	0.325972	0.0904873	0.756565	0.207785	0.298341	0.703091	0.239213	0.220205	0.756134
k__Bacteria_ p__Cyanobacteria_ c__4C0d-2_ o__YS2_ f___ g___ s___8bca618a27fc2abbbc4d66ecd92cfee9	-0.325521	0.0909595	0.757778	-0.173122	0.387834	0.703091	-0.461633	0.0134047	0.614058
k__Bacteria_ p__Bacteroidetes_ c__Bacteroidia_ o__Bacteroidales_ f___ g___ s___d180b78f511ccb0f26453bf6a1d92f7f	0.32128	0.0954996	0.772186	0.396079	0.0408345	0.703091	0.370972	0.051957	0.741349
k__Bacteria_ p__Firmicutes_ c__Clostridia_ o__Clostridiales_ f__Ruminococcaceae___9b015692d5bce44211b8e712fb6afdba	0.31621	0.101148	0.772186	-0.243417	0.221146	0.703091	0.0934621	0.636181	0.885134
k__Bacteria_ p__Firmicutes_ c__Clostridia_ o__Clostridiales_ f___ g___ s___454aa089597f418f0d3c9078cc8a4227	0.314834	0.102723	0.772186	0.184885	0.355891	0.703091	0.146355	0.457395	0.756134
k__Bacteria_ p__Actinobacteria_ c__Coriobacteriia_ o__Coriobacteriales_ f__Coriobacteriaceae_ g__Adlercreutzia_ s___d7f6e4490a05e5cd6bb3605e7846d207	-0.307831	0.111026	0.772186	0.183454	0.35969	0.703091	-0.0715003	0.717683	0.948717
k__Bacteria_ p__Firmicutes_ c__Clostridia_ o__Clostridiales_ f__Lachnospiraceae_ g__Blautia_ s___777fab4b306e26c4ceb3d6b7562eb347	0.306151	0.11309	0.772186	0.264544	0.182379	0.703091	0.209636	0.284318	0.756134
k__Bacteria_ p__Actinobacteria_ c__Coriobacteriia_ o__Coriobacteriales_ f__Coriobacteriaceae___cf3f7674d25bb488692546b5f32caa7b	-0.305712	0.113634	0.772186	-0.174766	0.383276	0.703091	-0.0794488	0.687778	0.923004
k__Bacteria_ p__Actinobacteria_ c__Coriobacteriia_ o__Coriobacteriales_ f__Coriobacteriaceae_ g__Adlercreutzia_ s___45a95ac999275edd82d908f7bbaf6a11	0.305548	0.113838	0.772186	0.407287	0.0349803	0.703091	0.302673	0.117453	0.741349
k__Bacteria_ p__Bacteroidetes_ c__Bacteroidia_ o__Bacteroidales_ f___ g___ s___cb4affbcdf4b95c62f1e23812d906600	0.305203	0.114268	0.772186	0.39673	0.0404747	0.703091	0.314385	0.103241	0.741349
k__Bacteria_ p__Actinobacteria_ c__Coriobacteriia_ o__Coriobacteriales_ f__Coriobacteriaceae_ g__Adlercreutzia_ s___a1ac98bfa835e52400bf2a54cda0b75a	-0.301482	0.118975	0.772186	-0.231821	0.244621	0.703091	-0.137171	0.486398	0.760632
k__Bacteria_ p__Cyanobacteria_ c__4C0d-2_ o__YS2_ f___ g___ s___5fade5e09694e70c2638220e5b7e991e	-0.298565	0.122766	0.772186	-0.198798	0.320187	0.703091	-0.453113	0.0154593	0.614058
k__Bacteria_ p__Firmicutes_ c__Clostridia_ o__Clostridiales_ f__Lachnospiraceae_ g___ s___3de4e5515fff733a8a4f09ee97e72859	-0.297727	0.12387	0.772186	-0.192697	0.335563	0.703091	-0.443915	0.0179633	0.614058
k__Bacteria_ p__Firmicutes_ c__Clostridia_ o__Clostridiales_ f__[Mogibacteriaceae]_ g___ s___3dd160df1a6723e742c3ba2164b9df5e	0.293525	0.129521	0.772186	-0.19938	0.318743	0.703091	0.0296091	0.881107	1
k__Bacteria_ p__Actinobacteria_ c__Coriobacteriia_ o__Coriobacteriales_ f__Coriobacteriaceae_ g___ s___34abf60d20048b7258c58e52fdf1f2e9	-0.293255	0.129891	0.772186	-0.174766	0.383276	0.703091	-0.13858	0.481889	0.756134
k__Bacteria_ p__Actinobacteria_ c__Coriobacteriia_ o__Coriobacteriales_ f__Coriobacteriaceae_ g__Adlercreutzia_ s___1b1f1f23cbe86170439a783ebe3620be	-0.293255	0.129891	0.772186	-0.174766	0.383276	0.703091	-0.13858	0.481889	0.756134
k__Bacteria_ p__Actinobacteria_ c__Coriobacteriia_ o__Coriobacteriales_ f__Coriobacteriaceae_ g__Adlercreutzia_ s___5c8f815fc29ec2572c51c89a49ea9118	-0.293255	0.129891	0.772186	-0.174766	0.383276	0.703091	-0.13858	0.481889	0.756134
k__Bacteria_ p__Actinobacteria_ c__Coriobacteriia_ o__Coriobacteriales_ f__Coriobacteriaceae_ g__Atopobium_ s___c1ac8b901ab6a3cf96f58e3128dc61f3	-0.293255	0.129891	0.772186	-0.174766	0.383276	0.703091	-0.13858	0.481889	0.756134
k__Bacteria_ p__Actinobacteria_ c__Coriobacteriia_ o__Coriobacteriales_ f__Coriobacteriaceae_ g__Atopobium_ s___c6af0a0047246bad0c455de6ca6bcbb8	-0.293255	0.129891	0.772186	-0.174766	0.383276	0.703091	-0.13858	0.481889	0.756134
k__Bacteria_ p__Bacteroidetes_ c__Bacteroidia_ o__Bacteroidales_ f___ g___ s___412dfd6a4cf85476ba0344d6de25608b	-0.293255	0.129891	0.772186	-0.174766	0.383276	0.703091	-0.41574	0.0277872	0.614058
k__Bacteria_ p__Bacteroidetes_ c__Bacteroidia_ o__Bacteroidales_ f__Bacteroidaceae_ g__5-7N15_ s___aca8c6694a165dd26da50a04f144af9f	-0.293255	0.129891	0.772186	-0.174766	0.383276	0.703091	-0.13858	0.481889	0.756134
k__Bacteria_ p__Bacteroidetes_ c__Bacteroidia_ o__Bacteroidales_ f__RF16_ g___ s___d1d56227606794241e86301915571606	-0.293255	0.129891	0.772186	-0.174766	0.383276	0.703091	-0.41574	0.0277872	0.614058
k__Bacteria_ p__Bacteroidetes_ c__Bacteroidia_ o__Bacteroidales_ f__Rikenellaceae_ g___ s___21ca30239ba39ee792adf183f301116b	-0.293255	0.129891	0.772186	-0.174766	0.383276	0.703091	-0.41574	0.0277872	0.614058
k__Bacteria_ p__Cyanobacteria_ c__4C0d-2_ o__YS2_ f___ g___ s___35cd43092cec9b59d518bc8e1729efc8	-0.293255	0.129891	0.772186	-0.174766	0.383276	0.703091	-0.13858	0.481889	0.756134
k__Bacteria_ p__Cyanobacteria_ c__4C0d-2_ o__YS2_ f___ g___ s___a982cda8e9ee4656fd6cbf88487d7891	-0.293255	0.129891	0.772186	-0.174766	0.383276	0.703091	-0.13858	0.481889	0.756134
k__Bacteria_ p__Cyanobacteria_ c__4C0d-2_ o__YS2_ f___ g___ s___b8f62b9dac7853cc609bc0524b9d7aa4	-0.293255	0.129891	0.772186	-0.174766	0.383276	0.703091	-0.13858	0.481889	0.756134
k__Bacteria_ p__Cyanobacteria_ c__4C0d-2_ o__YS2_ f___ g___ s___dcaa1fa8d714d10c2e48c6f363096131	-0.293255	0.129891	0.772186	-0.174766	0.383276	0.703091	-0.13858	0.481889	0.756134
k__Bacteria_ p__Cyanobacteria_ c__4C0d-2_ o__YS2_ f___ g___ s___e83fce8a3d26b4b2b474c1285fed8a33	-0.293255	0.129891	0.772186	-0.174766	0.383276	0.703091	-0.41574	0.0277872	0.614058
k__Bacteria_ p__Cyanobacteria_ c__4C0d-2_ o__YS2_ f___ g___ s___ec9cca95ae5cfd3b8f44e14f86fdfe8b	-0.293255	0.129891	0.772186	-0.174766	0.383276	0.703091	-0.13858	0.481889	0.756134
k__Bacteria_ p__Cyanobacteria_ c__4C0d-2_ o__YS2_ f___ g___ s___ed9bb1eb7d28394542162f61a84cccff	-0.293255	0.129891	0.772186	-0.174766	0.383276	0.703091	-0.13858	0.481889	0.756134
k__Bacteria_ p__Cyanobacteria_ c__4C0d-2_ o__YS2_ f___ g___ s___fabcf6dac258acc44e721b216f358daf	-0.293255	0.129891	0.772186	-0.174766	0.383276	0.703091	-0.13858	0.481889	0.756134
k__Bacteria_ p__Cyanobacteria_ c__Chloroplast_ o__Streptophyta_ f___ g___ s___888bc07cb335569e84cf4478ea0ee354	-0.293255	0.129891	0.772186	-0.174766	0.383276	0.703091	-0.13858	0.481889	0.756134
k__Bacteria_ p__Firmicutes_ c__Clostridia_ o__Clostridiales_ f___ g___ s___66a11a2549b9850bee547ce54ee406d4	-0.293255	0.129891	0.772186	-0.174766	0.383276	0.703091	-0.41574	0.0277872	0.614058
k__Bacteria_ p__Firmicutes_ c__Clostridia_ o__Clostridiales_ f__[Mogibacteriaceae]_ g___ s___91d08aab985aae77fa6326d24023d49d	-0.293255	0.129891	0.772186	-0.174766	0.383276	0.703091	-0.13858	0.481889	0.756134
k__Bacteria_ p__Firmicutes_ c__Clostridia_ o__Clostridiales_ f__[Mogibacteriaceae]_ g___ s___a1b7d27d21c8bfd619818cdba201f51c	-0.293255	0.129891	0.772186	-0.174766	0.383276	0.703091	-0.41574	0.0277872	0.614058
k__Bacteria_ p__Firmicutes_ c__Clostridia_ o__Clostridiales_ f__Christensenellaceae_ g___ s___0560aa3b0be0bae5d9e11af404ba62b2	-0.293255	0.129891	0.772186	-0.174766	0.383276	0.703091	-0.41574	0.0277872	0.614058
k__Bacteria_ p__Firmicutes_ c__Clostridia_ o__Clostridiales_ f__Christensenellaceae_ g___ s___5e8bfcfe27e7150b55cd2f83286f32fd	-0.293255	0.129891	0.772186	-0.174766	0.383276	0.703091	-0.13858	0.481889	0.756134
k__Bacteria_ p__Firmicutes_ c__Clostridia_ o__Clostridiales_ f__Lachnospiraceae_ g___ s___63efaa891b3982147372ee331d1ef77e	-0.293255	0.129891	0.772186	-0.174766	0.383276	0.703091	-0.41574	0.0277872	0.614058
k__Bacteria_ p__Firmicutes_ c__Clostridia_ o__Clostridiales_ f__Lachnospiraceae___3e8a343ed36ed3aff565f9ceef91aea5	-0.293255	0.129891	0.772186	-0.174766	0.383276	0.703091	-0.13858	0.481889	0.756134
k__Bacteria_ p__Firmicutes_ c__Clostridia_ o__Clostridiales_ f__Lachnospiraceae___ba321d9efd2463acb4b599bbd4b71409	-0.293255	0.129891	0.772186	-0.174766	0.383276	0.703091	-0.13858	0.481889	0.756134
k__Bacteria_ p__Firmicutes_ c__Clostridia_ o__Clostridiales_ f__Lachnospiraceae___c0f7edbfbbe740a945062f686dc66053	-0.293255	0.129891	0.772186	-0.174766	0.383276	0.703091	-0.41574	0.0277872	0.614058
k__Bacteria_ p__Firmicutes_ c__Clostridia_ o__Clostridiales_ f__Ruminococcaceae_ g___ s___7936fd9cd92a395c5a25607dc2268fad	-0.293255	0.129891	0.772186	-0.174766	0.383276	0.703091	-0.41574	0.0277872	0.614058
k__Bacteria_ p__Firmicutes_ c__Clostridia_ o__Clostridiales_ f__Ruminococcaceae_ g___ s___8bc57c7e743d9e0b575a0822419a01b2	-0.293255	0.129891	0.772186	-0.174766	0.383276	0.703091	-0.41574	0.0277872	0.614058
k__Bacteria_ p__Firmicutes_ c__Clostridia_ o__Clostridiales_ f__Ruminococcaceae_ g___ s___e24be976bbc78598aee313b4b9357bc0	-0.293255	0.129891	0.772186	-0.174766	0.383276	0.703091	-0.41574	0.0277872	0.614058
k__Bacteria_ p__Firmicutes_ c__Clostridia_ o__Clostridiales_ f__Ruminococcaceae_ g___ s___f1d4645d6afc5a39e91083553bc9524e	-0.293255	0.129891	0.772186	-0.174766	0.383276	0.703091	-0.41574	0.0277872	0.614058
k__Bacteria_ p__Firmicutes_ c__Clostridia_ o__Clostridiales_ f__Ruminococcaceae_ g___ s___f9edf50384b2fe204b3891bff86c6162	-0.293255	0.129891	0.772186	-0.174766	0.383276	0.703091	-0.13858	0.481889	0.756134
k__Bacteria_ p__Firmicutes_ c__Clostridia_ o__Clostridiales_ f__Veillonellaceae_ g__Phascolarctobacterium_ s___c0c5e7ea574929ddad2ec44c7d6f0905	-0.293255	0.129891	0.772186	-0.174766	0.383276	0.703091	-0.41574	0.0277872	0.614058
k__Bacteria_ p__Proteobacteria_ c__Alphaproteobacteria_ o__RF32_ f___ g___ s___06f0d4ac69ed44d76cf38d23f3f6d202	-0.293255	0.129891	0.772186	-0.174766	0.383276	0.703091	-0.41574	0.0277872	0.614058
k__Bacteria_ p__Tenericutes_ c__Mollicutes_ o__RF39_ f___ g___ s___0ff94bd82ed41d1d4825853cfd87cf9d	-0.293255	0.129891	0.772186	-0.174766	0.383276	0.703091	-0.13858	0.481889	0.756134
k__Bacteria_ p__Actinobacteria_ c__Coriobacteriia_ o__Coriobacteriales_ f__Coriobacteriaceae_ g__Adlercreutzia_ s___1e54c29681e5b814a57b59c51ebc54bf	-0.293255	0.129891	0.772186	-0.174766	0.383276	0.703091	-0.13858	0.481889	0.756134
k__Bacteria_ p__Actinobacteria_ c__Coriobacteriia_ o__Coriobacteriales_ f__Coriobacteriaceae_ g__Adlercreutzia_ s___d0828bd91aaf00e7e297861aeac670e2	-0.293255	0.129891	0.772186	-0.174766	0.383276	0.703091	-0.13858	0.481889	0.756134
k__Bacteria_ p__Actinobacteria_ c__Coriobacteriia_ o__Coriobacteriales_ f__Coriobacteriaceae_ g__Atopobium_ s___dea93a3b371c3bace16ae04a18264feb	-0.293255	0.129891	0.772186	-0.174766	0.383276	0.703091	-0.13858	0.481889	0.756134
k__Bacteria_ p__Actinobacteria_ c__Coriobacteriia_ o__Coriobacteriales_ f__Coriobacteriaceae_ g__Slackia_ s___f36134ff5cc28ba9b38d93c286338bf8	-0.293255	0.129891	0.772186	-0.174766	0.383276	0.703091	-0.13858	0.481889	0.756134
k__Bacteria_ p__Bacteroidetes_ c__Bacteroidia_ o__Bacteroidales_ f___ g___ s___675360feb22989e299f1ad2a1c49ed62	-0.293255	0.129891	0.772186	-0.174766	0.383276	0.703091	-0.13858	0.481889	0.756134
k__Bacteria_ p__Bacteroidetes_ c__Bacteroidia_ o__Bacteroidales_ f__[Barnesiellaceae]_ g___ s___9dc0051bc3e69fc96ca5b196f1beefcd	-0.293255	0.129891	0.772186	-0.174766	0.383276	0.703091	-0.13858	0.481889	0.756134
k__Bacteria_ p__Bacteroidetes_ c__Bacteroidia_ o__Bacteroidales_ f__Bacteroidaceae_ g___ s___35e6d8a4f50c42c389c0cee4d009b05e	-0.293255	0.129891	0.772186	-0.174766	0.383276	0.703091	-0.41574	0.0277872	0.614058
k__Bacteria_ p__Cyanobacteria_ c__4C0d-2_ o__YS2_ f___ g___ s___27fd6a1b04cdcef093aeb0cb4c719b77	-0.293255	0.129891	0.772186	-0.174766	0.383276	0.703091	-0.13858	0.481889	0.756134
k__Bacteria_ p__Cyanobacteria_ c__4C0d-2_ o__YS2_ f___ g___ s___6d15d64416ed60992e20abfaf9d5983a	-0.293255	0.129891	0.772186	-0.174766	0.383276	0.703091	-0.13858	0.481889	0.756134
k__Bacteria_ p__Cyanobacteria_ c__4C0d-2_ o__YS2_ f___ g___ s___9faf256a0a80d0b3417df249f735b6ed	-0.293255	0.129891	0.772186	-0.174766	0.383276	0.703091	-0.13858	0.481889	0.756134
k__Bacteria_ p__Cyanobacteria_ c__4C0d-2_ o__YS2_ f___ g___ s___d00ee2e492ac99f02fea3cf8ffdb3e7c	-0.293255	0.129891	0.772186	-0.174766	0.383276	0.703091	-0.13858	0.481889	0.756134
k__Bacteria_ p__Cyanobacteria_ c__4C0d-2_ o__YS2_ f___ g___ s___fd6e50d88bbb5260d8ec353f221c3428	-0.293255	0.129891	0.772186	-0.174766	0.383276	0.703091	-0.13858	0.481889	0.756134
k__Bacteria_ p__Firmicutes_ c__Clostridia_ o__Clostridiales_ f__[Mogibacteriaceae]_ g___ s___46ae5b181405a9c8bbf4d606c095a8a5	-0.293255	0.129891	0.772186	-0.174766	0.383276	0.703091	-0.13858	0.481889	0.756134
k__Bacteria_ p__Firmicutes_ c__Clostridia_ o__Clostridiales_ f__[Mogibacteriaceae]_ g___ s___c57795282626e531ad26e49e625fa797	-0.293255	0.129891	0.772186	-0.174766	0.383276	0.703091	-0.13858	0.481889	0.756134
k__Bacteria_ p__Firmicutes_ c__Clostridia_ o__Clostridiales_ f__Lachnospiraceae_ g__Coprococcus_ s___8bb52119a5cdb06c9f271ca5a108dabd	-0.293255	0.129891	0.772186	-0.174766	0.383276	0.703091	-0.41574	0.0277872	0.614058
k__Bacteria_ p__Firmicutes_ c__Clostridia_ o__Clostridiales_ f__Lachnospiraceae___de327d0ba71716dc591ecfaf440226d5	-0.293255	0.129891	0.772186	-0.174766	0.383276	0.703091	-0.41574	0.0277872	0.614058
k__Bacteria_ p__Firmicutes_ c__Clostridia_ o__Clostridiales_ f__Ruminococcaceae_ g___ s___a3c74071d174bcce6a83c65e4c1017fa	-0.293255	0.129891	0.772186	-0.174766	0.383276	0.703091	-0.13858	0.481889	0.756134
k__Bacteria_ p__Firmicutes_ c__Clostridia_ o__Clostridiales_ f__Ruminococcaceae_ g___ s___f7f3c285140ff63a33b1b511a8b1456a	-0.293255	0.129891	0.772186	-0.174766	0.383276	0.703091	-0.13858	0.481889	0.756134
k__Bacteria_ p__Firmicutes_ c__Clostridia_ o__Clostridiales_ f__Ruminococcaceae_ g__Ruminococcus_ s___7fac29233bb8bf0fda9b3eee0b4fa134	-0.293255	0.129891	0.772186	-0.174766	0.383276	0.703091	-0.41574	0.0277872	0.614058
k__Bacteria_ p__Firmicutes_ c__Clostridia_ o__Clostridiales_ f__Ruminococcaceae_ g__Ruminococcus_ s__flavefaciens_2bb978305f8032bed7844358b4ec6485	-0.293255	0.129891	0.772186	-0.174766	0.383276	0.703091	-0.41574	0.0277872	0.614058
k__Bacteria_ p__Firmicutes_ c__Clostridia_ o__Clostridiales_ f__Veillonellaceae_ g___ s___64637f4d972a2c671c103b4d48f0445b	-0.293255	0.129891	0.772186	-0.174766	0.383276	0.703091	-0.13858	0.481889	0.756134
k__Bacteria_ p__Firmicutes_ c__Clostridia_ o__Clostridiales_ f__Veillonellaceae___8ca82286f091cd3f3ff3ca2d1651e942	-0.293255	0.129891	0.772186	-0.174766	0.383276	0.703091	-0.13858	0.481889	0.756134
k__Bacteria_ p__Proteobacteria_ c__Betaproteobacteria_ o__Burkholderiales_ f__Alcaligenaceae_ g__Sutterella_ s___bdb627470513db5ab25c7dd03f265004	-0.293255	0.129891	0.772186	-0.174766	0.383276	0.703091	-0.13858	0.481889	0.756134
k__Bacteria_ p__Tenericutes_ c__Mollicutes_ o__RF39_ f___ g___ s___a6a3377233abc4ba2c66164aace7223e	-0.293255	0.129891	0.772186	-0.174766	0.383276	0.703091	-0.41574	0.0277872	0.614058
k__Bacteria_ p__TM7_ c__TM7-3_ o__CW040_ f__F16_ g___ s___e4039ffed291901d1a834cd3bb80afb8	-0.293255	0.129891	0.772186	-0.174766	0.383276	0.703091	-0.13858	0.481889	0.756134
k__Bacteria_ p__Verrucomicrobia_ c__Verrucomicrobiae_ o__Verrucomicrobiales_ f__Verrucomicrobiaceae_ g__Akkermansia_ s___440b9b0ded217c3f650ae8e052e435c5	-0.293255	0.129891	0.772186	-0.174766	0.383276	0.703091	-0.41574	0.0277872	0.614058
k__Bacteria_______3261ebf1274891eae8074a2c12d31819	-0.293255	0.129891	0.772186	-0.174766	0.383276	0.703091	-0.13858	0.481889	0.756134
k__Bacteria_ p__Firmicutes_ c__Clostridia_ o__Clostridiales_ f__Ruminococcaceae_ g___ s___ce133443f4421b6b75d081b0831afcb3	0.29289	0.130392	0.772186	0.178084	0.374164	0.703091	0.366889	0.0547996	0.741349
k__Bacteria_ p__Bacteroidetes_ c__Bacteroidia_ o__Bacteroidales_ f__Rikenellaceae_ g___ s___1027db05e0dc340b30102e8aad01d843	0.292859	0.130434	0.772186	-0.205398	0.304049	0.703091	-0.0927307	0.638836	0.885955
k__Bacteria_ p__Proteobacteria_ c__Deltaproteobacteria_ o__Desulfovibrionales_ f__Desulfovibrionaceae_ g___ s___5172e070dff656ba4b5ee81f9a4d705f	-0.290588	0.133581	0.772186	0.303658	0.123607	0.703091	0.120776	0.540407	0.803559
k__Bacteria_ p__Firmicutes_ c__Clostridia_ o__Clostridiales____5ca161938344e81c90da02ed9d688772	-0.288386	0.136685	0.772186	-0.196905	0.324912	0.703091	-0.245482	0.207987	0.756134
k__Bacteria_ p__Actinobacteria_ c__Coriobacteriia_ o__Coriobacteriales_ f__Coriobacteriaceae_ g__Adlercreutzia_ s___cbd074de76070ba602220077fb0aac2e	-0.288046	0.137168	0.772186	-0.272373	0.169294	0.703091	-0.0815013	0.680128	0.916866
k__Bacteria_ p__Proteobacteria_ c__Alphaproteobacteria_ o__Rickettsiales_ f___ g___ s___f50c1fc1ff851dbc7c9081632591f40a	0.283416	0.143884	0.772186	0.383482	0.0483163	0.703091	0.333826	0.082545	0.741349
k__Bacteria_ p__Tenericutes_ c__Mollicutes_ o__RF39_ f___ g___ s___7b305428cee0cc7711b1aae03172dfc9	-0.282499	0.14524	0.772186	-0.216229	0.278688	0.703091	-0.0977542	0.620691	0.872282
k__Bacteria_ p__Bacteroidetes_ c__Bacteroidia_ o__Bacteroidales_ f__Bacteroidaceae_ g__5-7N15_ s___3d9093a320b92298275d4d832c668a93	-0.280025	0.148949	0.772186	-0.245206	0.217665	0.703091	-0.238538	0.221549	0.756134
k__Bacteria_ p__Bacteroidetes_ c__Bacteroidia_ o__Bacteroidales_ f___ g___ s___1f93b0abf8df4145b829b313ba83f5a5	-0.27921	0.150184	0.772186	-0.36872	0.0584152	0.703091	-0.180002	0.359365	0.756134
k__Bacteria_ p__Verrucomicrobia_ c__Verruco-5_ o__WCHB1-41_ f__RFP12_ g___ s___741d03d1df28e774b1670dc2066f0298	-0.276659	0.154103	0.772186	-0.237388	0.233155	0.703091	-0.415614	0.0278394	0.614058
k__Bacteria_ p__Bacteroidetes_ c__Bacteroidia_ o__Bacteroidales_ f__[Odoribacteraceae]_ g__Odoribacter_ s___c3821f53c087c2c917e1851d12cf7d2f	-0.275878	0.155316	0.772186	-0.179571	0.370124	0.703091	-0.474657	0.0107054	0.614058
k__Bacteria_ p__Actinobacteria_ c__Coriobacteriia_ o__Coriobacteriales_ f__Coriobacteriaceae_ g__Adlercreutzia_ s___bd1ab1ebc8742c4ce0bbdacb88314e2d	-0.273724	0.158699	0.772186	0.191681	0.338166	0.703091	0.231129	0.236663	0.756134
k__Bacteria_ p__Firmicutes_ c__Clostridia_ o__Clostridiales_ f__Ruminococcaceae_ g__Anaerofilum_ s___b59979935aac21d6fc491153fcca7f8d	0.272334	0.16091	0.772186	-0.173389	0.387092	0.703091	0.147036	0.455279	0.756134
k__Bacteria_ p__Actinobacteria_ c__Coriobacteriia_ o__Coriobacteriales_ f__Coriobacteriaceae_ g___ s___d8d1c9e29b12f22233ed6196dac6949f	0.27195	0.161524	0.772186	0.380906	0.0499718	0.703091	0.349122	0.0686169	0.741349
k__Bacteria_ p__Firmicutes_ c__Clostridia_ o__Clostridiales____8e9caeffb2149356ce172e8997ac450a	0.27054	0.163794	0.772186	0.296031	0.133803	0.703091	0.104275	0.597459	0.853618
k__Bacteria_ p__Bacteroidetes_ c__Bacteroidia_ o__Bacteroidales_ f__Bacteroidaceae_ g__5-7N15_ s___a6ddea4be19654caac83afe01909d303	-0.270218	0.164317	0.772186	0.211071	0.290591	0.703091	0.0358437	0.856307	1
k__Bacteria_ p__Actinobacteria_ c__Coriobacteriia_ o__Coriobacteriales_ f__Coriobacteriaceae_ g__Adlercreutzia_ s___ec4a042a91bbfbb7e3ce8f884d7cf34f	0.262827	0.176619	0.772186	0.349632	0.0738276	0.703091	0.145482	0.460111	0.756134
k__Bacteria_ p__Firmicutes_ c__Clostridia_ o__Clostridiales_ f__Veillonellaceae_ g__Phascolarctobacterium_ s___0d50b37e58e22035fdcb29cc72382245	0.257777	0.185387	0.772186	0.188613	0.346099	0.703091	0.260674	0.18032	0.756134
k__Bacteria_ p__Verrucomicrobia_ c__Verrucomicrobiae_ o__Verrucomicrobiales_ f__Verrucomicrobiaceae_ g__Akkermansia_ s___ad99ababef41ea095c3c999ee0724a68	-0.253692	0.192697	0.772186	0.174766	0.383276	0.703091	0.13837	0.48256	0.756675
k__Bacteria_ p__Proteobacteria_ c__Alphaproteobacteria_ o__RF32_ f___ g___ s___7a49ca5852c02f77b60fabf61703342e	-0.249401	0.200589	0.772186	-0.234847	0.238343	0.703091	-0.127956	0.516411	0.782469
k__Bacteria_ p__Firmicutes_ c__Clostridia_ o__Clostridiales_ f__Christensenellaceae_ g___ s___f04ef36b815fd598eb874e2ee9e66461	-0.245477	0.207997	0.772186	0.174766	0.383276	0.703091	0.0998574	0.613157	0.864843
k__Bacteria_ p__Actinobacteria_ c__Coriobacteriia_ o__Coriobacteriales_ f__Coriobacteriaceae_ g___ s___447545af356026e728ba41678aeff982	-0.244086	0.210667	0.772186	0.174766	0.383276	0.703091	0.13858	0.481889	0.756134
k__Bacteria_ p__Cyanobacteria_ c__4C0d-2_ o__YS2_ f___ g___ s___f8d50ccd74bf9331dc38ec4ce6244dd0	-0.244086	0.210667	0.772186	0.174766	0.383276	0.703091	0.13858	0.481889	0.756134
k__Bacteria_ p__Firmicutes_ c__Clostridia_ o__Clostridiales_ f__[Mogibacteriaceae]_ g___ s___c911cb5cb69917154d722f67f2486f83	-0.244086	0.210667	0.772186	0.174766	0.383276	0.703091	0.13858	0.481889	0.756134
k__Bacteria_ p__Firmicutes_ c__Clostridia_ o__Clostridiales_ f__Christensenellaceae_ g___ s___2dbacae66785b259229347f814b16f5e	-0.244086	0.210667	0.772186	0.174766	0.383276	0.703091	0.13858	0.481889	0.756134
k__Bacteria_ p__Actinobacteria_ c__Coriobacteriia_ o__Coriobacteriales_ f__Coriobacteriaceae_ g___ s___3d577f920b64660dbbee0ff3cba98b31	-0.244086	0.210667	0.772186	0.174766	0.383276	0.703091	0.13858	0.481889	0.756134
k__Bacteria_ p__Bacteroidetes_ c__Bacteroidia_ o__Bacteroidales_ f___ g___ s___c6eaf1e5476b3ace0105f39a6623b858	-0.244086	0.210667	0.772186	0.174766	0.383276	0.703091	0.13858	0.481889	0.756134
k__Bacteria_ p__Cyanobacteria_ c__4C0d-2_ o__YS2_ f___ g___ s___29d1ce86715f9a8a720c334be70d6fac	-0.244086	0.210667	0.772186	0.174766	0.383276	0.703091	0.13858	0.481889	0.756134
k__Bacteria_ p__Cyanobacteria_ c__4C0d-2_ o__YS2_ f___ g___ s___3149ae91067a8cee85e38c8b1f15f9b7	-0.244086	0.210667	0.772186	0.174766	0.383276	0.703091	0.13858	0.481889	0.756134
k__Bacteria_ p__Cyanobacteria_ c__4C0d-2_ o__YS2_ f___ g___ s___512b822c6ba1c9502c891e19d0b8381c	-0.244086	0.210667	0.772186	0.174766	0.383276	0.703091	0.13858	0.481889	0.756134
k__Bacteria_ p__Cyanobacteria_ c__4C0d-2_ o__YS2_ f___ g___ s___dac9d75e2777b97770979c07149b282c	-0.244086	0.210667	0.772186	0.174766	0.383276	0.703091	0.13858	0.481889	0.756134
k__Bacteria_ p__Firmicutes_ c__Clostridia_ o__Clostridiales_ f___ g___ s___d9485222a4b7d47fc178c283da5eb69c	-0.244086	0.210667	0.772186	0.174766	0.383276	0.703091	0.13858	0.481889	0.756134
k__Bacteria_ p__Firmicutes_ c__Clostridia_ o__Clostridiales_ f__[Mogibacteriaceae]_ g___ s___68eb551394ceb0b17d453d9402a48225	-0.244086	0.210667	0.772186	0.174766	0.383276	0.703091	0.13858	0.481889	0.756134
k__Bacteria_ p__Firmicutes_ c__Clostridia_ o__Clostridiales_ f__Lachnospiraceae_ g___ s___85d2256cd60cc96926db78e8f1ab39e7	-0.244086	0.210667	0.772186	0.174766	0.383276	0.703091	0.13858	0.481889	0.756134
k__Bacteria_ p__Firmicutes_ c__Clostridia_ o__Clostridiales_ f__Lachnospiraceae_ g__Blautia__c1d79efe085507fd7a52c3e2dcc77c4b	-0.244086	0.210667	0.772186	0.174766	0.383276	0.703091	0.13858	0.481889	0.756134
k__Bacteria_ p__Firmicutes_ c__Clostridia_ o__Clostridiales_ f__Lachnospiraceae_ g__Blautia__f9ba49e3b974ec8646285be113e40328	-0.244086	0.210667	0.772186	0.174766	0.383276	0.703091	0.13858	0.481889	0.756134
k__Bacteria_ p__Firmicutes_ c__Clostridia_ o__Clostridiales_ f__Lachnospiraceae_ g__Coprococcus_ s___2144877129a07f2eacd1797dcfacc2bf	-0.244086	0.210667	0.772186	0.174766	0.383276	0.703091	0.13858	0.481889	0.756134
k__Bacteria_ p__Firmicutes_ c__Clostridia_ o__Clostridiales_ f__Lachnospiraceae___274ee96b8bdadb28a598fed87024577b	-0.244086	0.210667	0.772186	0.174766	0.383276	0.703091	0.13858	0.481889	0.756134
k__Bacteria_ p__Firmicutes_ c__Clostridia_ o__Clostridiales_ f__Lachnospiraceae___6386c24ad4601c9d8615525df71130d5	-0.244086	0.210667	0.772186	0.174766	0.383276	0.703091	0.13858	0.481889	0.756134
k__Bacteria_ p__Firmicutes_ c__Clostridia_ o__Clostridiales_ f__Lachnospiraceae___8cd5d1add07ab700fa23a6584469bb14	-0.244086	0.210667	0.772186	0.174766	0.383276	0.703091	0.13858	0.481889	0.756134
k__Bacteria_ p__Firmicutes_ c__Clostridia_ o__Clostridiales_ f__Ruminococcaceae_ g___ s___3a4f91b8779f92b8ef1992d41e26b528	-0.244086	0.210667	0.772186	0.174766	0.383276	0.703091	0.13858	0.481889	0.756134
k__Bacteria_ p__Firmicutes_ c__Clostridia_ o__Clostridiales_ f__Ruminococcaceae_ g__Ruminococcus_ s___282a93c4ab810b6f1e1a8c17908b253e	-0.244086	0.210667	0.772186	0.174766	0.383276	0.703091	0.13858	0.481889	0.756134
k__Bacteria_ p__Firmicutes_ c__Clostridia_ o__Clostridiales_ f__Ruminococcaceae_ g__Ruminococcus_ s___c97f4af8f74d743b5ee0462d8f26bc58	-0.244086	0.210667	0.772186	0.174766	0.383276	0.703091	0.13858	0.481889	0.756134
k__Bacteria_ p__Firmicutes_ c__Clostridia_ o__Clostridiales_ f__Ruminococcaceae___3ed9abb591c52e21c822b787b2555d87	-0.244086	0.210667	0.772186	0.174766	0.383276	0.703091	0.13858	0.481889	0.756134
k__Bacteria_ p__Firmicutes_ c__Clostridia_ o__Clostridiales_ f__Veillonellaceae_ g___ s___440eb52fb27497b186e25592944370d7	-0.244086	0.210667	0.772186	0.174766	0.383276	0.703091	0.13858	0.481889	0.756134
k__Bacteria_ p__Firmicutes_ c__Clostridia_ o__Clostridiales_ f__Veillonellaceae_ g___ s___ba56ddb7754dfb640292ec4b72be5b5d	-0.244086	0.210667	0.772186	0.174766	0.383276	0.703091	0.13858	0.481889	0.756134
k__Bacteria_ p__Firmicutes_ c__Clostridia_ o__Clostridiales____b20ea6d5f01c37687affe43a65418fdb	-0.244086	0.210667	0.772186	0.174766	0.383276	0.703091	0.13858	0.481889	0.756134
k__Bacteria_ p__Firmicutes______6fdf008c32e6689185bc9852c3201bed	-0.244086	0.210667	0.772186	0.174766	0.383276	0.703091	0.13858	0.481889	0.756134
k__Bacteria_ p__Verrucomicrobia_ c__Verrucomicrobiae_ o__Verrucomicrobiales_ f__Verrucomicrobiaceae_ g__Akkermansia_ s___ee4a4a437b1489c39fa002c7380c2b11	-0.244086	0.210667	0.772186	0.174766	0.383276	0.703091	0.13858	0.481889	0.756134
k__Bacteria_ p__Firmicutes_ c__Clostridia_ o__Clostridiales_ f__[Mogibacteriaceae]_ g___ s___47bcdc5b9fd31a6d78ffa7451e5edf1a	-0.243336	0.212116	0.772186	-0.280952	0.155733	0.703091	-0.13694	0.48714	0.761201
[truncated: 2,060 more rows]

## Sheet: TableS9
Supp. Table 9. Phylum level correlations for taxa (all samples) with the health measures of deer at time of sample collection
[truncated: 21 more rows]

[truncated: 4 more sheets: TableS10, TableS11, TableS12, TableS13]
